# Supplementary material for: Genetic regulation of RNA splicing in human pancreatic islets
Source: Genome Biol. 2022 Sep 15;23:196. doi: 10.1186/s13059-022-02757-0 (PMC9479353; doi:10.1186/s13059-022-02757-0)
Supplement: Supplementary file 2 — Additional file 2: Table S1. Significant lead eQTLs. [file 13059_2022_2757_MOESM2_ESM.xlsx]

## Sheet: Sheet1
Gene	Lead variant id	Slope	Nominal p-value	Permutation pass p-value	Q-value	Number of GTEx an eGene is shared with	GTEx Tissues an eGene is shared with
PSPHP1	7:55828834:G:A	5.78815	1.03578e-187	8.43533e-165	6.17568e-161	47	Adipose_Subcutaneous,Adipose_Visceral_Omentum,Adrenal_Gland,Artery_Aorta,Artery_Coronary,Artery_Tibial,Brain_Amygdala,Brain_Anterior_cingulate_cortex_BA24,Brain_Caudate_basal_ganglia,Brain_Cerebellar_Hemisphere,Brain_Cerebellum,Brain_Cortex,Brain_Frontal_Cortex_BA9,Brain_Hippocampus,Brain_Hypothalamus,Brain_Nucleus_accumbens_basal_ganglia,Brain_Putamen_basal_ganglia,Brain_Spinal_cord_cervical_c-1…
FTMG002390	1:205799987:T:A	3.27721	4.40815e-125	6.80949e-101	2.49268e-97	0	NA
DDX11	12:31229485:C:G	-1.01747	2.25664e-118	8.42104e-97	2.05507e-93	47	Adipose_Subcutaneous,Adipose_Visceral_Omentum,Adrenal_Gland,Artery_Aorta,Artery_Coronary,Artery_Tibial,Brain_Amygdala,Brain_Anterior_cingulate_cortex_BA24,Brain_Caudate_basal_ganglia,Brain_Cerebellar_Hemisphere,Brain_Cerebellum,Brain_Cortex,Brain_Frontal_Cortex_BA9,Brain_Hippocampus,Brain_Hypothalamus,Brain_Nucleus_accumbens_basal_ganglia,Brain_Putamen_basal_ganglia,Brain_Spinal_cord_cervical_c-1…
CSMD1	8:2970477:T:C	2.82286	1.11179e-105	3.04985e-87	4.46572e-84	0	NA
HLA-DQB1	6:32604372:G:A	-2.54181	1.19094e-106	3.02223e-87	4.46572e-84	47	Adipose_Subcutaneous,Adipose_Visceral_Omentum,Adrenal_Gland,Artery_Aorta,Artery_Coronary,Artery_Tibial,Brain_Amygdala,Brain_Anterior_cingulate_cortex_BA24,Brain_Caudate_basal_ganglia,Brain_Cerebellar_Hemisphere,Brain_Cerebellum,Brain_Cortex,Brain_Frontal_Cortex_BA9,Brain_Hippocampus,Brain_Hypothalamus,Brain_Nucleus_accumbens_basal_ganglia,Brain_Putamen_basal_ganglia,Brain_Spinal_cord_cervical_c-1…
ERAP2	5:96252432:G:A	0.758547	1.23794e-102	1.05689e-86	1.28962e-83	47	Adipose_Subcutaneous,Adipose_Visceral_Omentum,Adrenal_Gland,Artery_Aorta,Artery_Coronary,Artery_Tibial,Brain_Amygdala,Brain_Anterior_cingulate_cortex_BA24,Brain_Caudate_basal_ganglia,Brain_Cerebellar_Hemisphere,Brain_Cerebellum,Brain_Cortex,Brain_Frontal_Cortex_BA9,Brain_Hippocampus,Brain_Hypothalamus,Brain_Nucleus_accumbens_basal_ganglia,Brain_Putamen_basal_ganglia,Brain_Spinal_cord_cervical_c-1…
FTMG007489	10:52411577:C:CT	-1.94833	1.1216e-99	7.70071e-86	8.05407e-83	0	NA
CYP4F24P	19:15884810:A:T	-2.93818	4.48505e-98	1.23743e-84	1.13244e-81	44	Adipose_Subcutaneous,Adipose_Visceral_Omentum,Adrenal_Gland,Artery_Aorta,Artery_Coronary,Artery_Tibial,Brain_Amygdala,Brain_Anterior_cingulate_cortex_BA24,Brain_Caudate_basal_ganglia,Brain_Cerebellar_Hemisphere,Brain_Cerebellum,Brain_Cortex,Brain_Frontal_Cortex_BA9,Brain_Hippocampus,Brain_Hypothalamus,Brain_Nucleus_accumbens_basal_ganglia,Brain_Putamen_basal_ganglia,Brain_Spinal_cord_cervical_c-1…
PSMD5-AS1	9:123603469:A:C	-0.698276	1.09371e-103	2.60625e-84	2.1201e-81	47	Adipose_Subcutaneous,Adipose_Visceral_Omentum,Adrenal_Gland,Artery_Aorta,Artery_Coronary,Artery_Tibial,Brain_Amygdala,Brain_Anterior_cingulate_cortex_BA24,Brain_Caudate_basal_ganglia,Brain_Cerebellar_Hemisphere,Brain_Cerebellum,Brain_Cortex,Brain_Frontal_Cortex_BA9,Brain_Hippocampus,Brain_Hypothalamus,Brain_Nucleus_accumbens_basal_ganglia,Brain_Putamen_basal_ganglia,Brain_Spinal_cord_cervical_c-1…
CECR1	22:17680519:A:C	1.21426	3.46407e-97	4.96046e-82	3.63166e-79	43	Adipose_Subcutaneous,Adipose_Visceral_Omentum,Adrenal_Gland,Artery_Aorta,Artery_Coronary,Artery_Tibial,Brain_Amygdala,Brain_Caudate_basal_ganglia,Brain_Cerebellar_Hemisphere,Brain_Cerebellum,Brain_Cortex,Brain_Frontal_Cortex_BA9,Brain_Hippocampus,Brain_Hypothalamus,Brain_Nucleus_accumbens_basal_ganglia,Brain_Putamen_basal_ganglia,Brain_Substantia_nigra,Breast_Mammary_Tissue,Cells_Cultured_fibrobl…
LINC00960	3:75816882:T:C	-1.5294	3.56757e-89	1.9211e-81	1.27862e-78	39	Adipose_Subcutaneous,Adipose_Visceral_Omentum,Adrenal_Gland,Artery_Aorta,Artery_Coronary,Artery_Tibial,Brain_Amygdala,Brain_Caudate_basal_ganglia,Brain_Cerebellar_Hemisphere,Brain_Cerebellum,Brain_Cortex,Brain_Nucleus_accumbens_basal_ganglia,Brain_Putamen_basal_ganglia,Breast_Mammary_Tissue,Cells_Cultured_fibroblasts,Colon_Sigmoid,Colon_Transverse,Esophagus_Gastroesophageal_Junction,Esophagus_Muc…
TYW1B	7:72203887:T:A	1.20271	1.30105e-94	2.48917e-81	1.51864e-78	47	Adipose_Subcutaneous,Adipose_Visceral_Omentum,Adrenal_Gland,Artery_Aorta,Artery_Coronary,Artery_Tibial,Brain_Amygdala,Brain_Anterior_cingulate_cortex_BA24,Brain_Caudate_basal_ganglia,Brain_Cerebellar_Hemisphere,Brain_Cerebellum,Brain_Cortex,Brain_Frontal_Cortex_BA9,Brain_Hippocampus,Brain_Hypothalamus,Brain_Nucleus_accumbens_basal_ganglia,Brain_Putamen_basal_ganglia,Brain_Spinal_cord_cervical_c-1…
ELFN2	22:37801168:C:G	-2.41768	1.45304e-101	1.95619e-80	1.10167e-77	9	Brain_Caudate_basal_ganglia,Brain_Cortex,Brain_Frontal_Cortex_BA9,Brain_Nucleus_accumbens_basal_ganglia,Brain_Putamen_basal_ganglia,Cells_Cultured_fibroblasts,Colon_Sigmoid,Lung,Skin_Sun_Exposed_Lower_leg
GBP3	1:89475135:C:T	-0.61321	7.63883e-96	4.6776e-78	2.44612e-75	47	Adipose_Subcutaneous,Adipose_Visceral_Omentum,Adrenal_Gland,Artery_Aorta,Artery_Coronary,Artery_Tibial,Brain_Amygdala,Brain_Anterior_cingulate_cortex_BA24,Brain_Caudate_basal_ganglia,Brain_Cerebellar_Hemisphere,Brain_Cerebellum,Brain_Cortex,Brain_Frontal_Cortex_BA9,Brain_Hippocampus,Brain_Hypothalamus,Brain_Nucleus_accumbens_basal_ganglia,Brain_Putamen_basal_ganglia,Brain_Spinal_cord_cervical_c-1…
EFCAB2	1:245133662:G:C	-0.644871	1.09576e-86	1.43578e-73	7.00776e-71	45	Adipose_Subcutaneous,Adipose_Visceral_Omentum,Adrenal_Gland,Artery_Aorta,Artery_Coronary,Artery_Tibial,Brain_Amygdala,Brain_Anterior_cingulate_cortex_BA24,Brain_Caudate_basal_ganglia,Brain_Cortex,Brain_Frontal_Cortex_BA9,Brain_Hippocampus,Brain_Hypothalamus,Brain_Nucleus_accumbens_basal_ganglia,Brain_Putamen_basal_ganglia,Brain_Spinal_cord_cervical_c-1,Brain_Substantia_nigra,Breast_Mammary_Tissue…
HI-LNC2889	6:86376586:G:A	0.59939	1.35779e-84	7.83939e-72	3.58711e-69	0	NA
RP11-166B2.1	16:12070422:T:C	-1.50362	2.83081e-88	1.58951e-71	6.84537e-69	0	NA
GSTM3	1:110283785:C:T	0.501045	1.5453e-82	4.70512e-69	1.91373e-66	47	Adipose_Subcutaneous,Adipose_Visceral_Omentum,Adrenal_Gland,Artery_Aorta,Artery_Coronary,Artery_Tibial,Brain_Amygdala,Brain_Anterior_cingulate_cortex_BA24,Brain_Caudate_basal_ganglia,Brain_Cerebellar_Hemisphere,Brain_Cerebellum,Brain_Cortex,Brain_Frontal_Cortex_BA9,Brain_Hippocampus,Brain_Hypothalamus,Brain_Nucleus_accumbens_basal_ganglia,Brain_Putamen_basal_ganglia,Brain_Spinal_cord_cervical_c-1…
FLVCR1-AS1	1:213016565:G:C	0.726604	2.36172e-79	3.25568e-68	1.2545e-65	47	Adipose_Subcutaneous,Adipose_Visceral_Omentum,Adrenal_Gland,Artery_Aorta,Artery_Coronary,Artery_Tibial,Brain_Amygdala,Brain_Anterior_cingulate_cortex_BA24,Brain_Caudate_basal_ganglia,Brain_Cerebellar_Hemisphere,Brain_Cerebellum,Brain_Cortex,Brain_Frontal_Cortex_BA9,Brain_Hippocampus,Brain_Hypothalamus,Brain_Nucleus_accumbens_basal_ganglia,Brain_Putamen_basal_ganglia,Brain_Spinal_cord_cervical_c-1…
PNLIPRP2	10:118394551:G:C	1.78146	4.22673e-86	1.24305e-67	4.55031e-65	5	Brain_Hypothalamus,Colon_Transverse,Nerve_Tibial,Small_Intestine_Terminal_Ileum,Stomach
RP11-420K14.2	19:21752923:T:<CN2>	-1.72833	4.75591e-82	3.52955e-67	1.2305e-64	0	NA
RP11-420G6.4	6:2876535:G:A	-1.59023	2.33518e-75	2.87371e-66	9.56319e-64	0	NA
LY75	2:160762687:G:A	0.780101	6.82202e-82	4.41197e-66	1.40439e-63	45	Adipose_Subcutaneous,Adipose_Visceral_Omentum,Adrenal_Gland,Artery_Aorta,Artery_Coronary,Artery_Tibial,Brain_Amygdala,Brain_Anterior_cingulate_cortex_BA24,Brain_Caudate_basal_ganglia,Brain_Cerebellar_Hemisphere,Brain_Cerebellum,Brain_Cortex,Brain_Frontal_Cortex_BA9,Brain_Hippocampus,Brain_Hypothalamus,Brain_Nucleus_accumbens_basal_ganglia,Brain_Putamen_basal_ganglia,Brain_Spinal_cord_cervical_c-1…
GSTT2	22:24295286:T:C	-1.18293	9.70024e-78	1.0959e-65	3.34305e-63	43	Adipose_Subcutaneous,Adipose_Visceral_Omentum,Adrenal_Gland,Artery_Aorta,Artery_Coronary,Artery_Tibial,Brain_Amygdala,Brain_Anterior_cingulate_cortex_BA24,Brain_Caudate_basal_ganglia,Brain_Cortex,Brain_Frontal_Cortex_BA9,Brain_Hippocampus,Brain_Hypothalamus,Brain_Nucleus_accumbens_basal_ganglia,Brain_Putamen_basal_ganglia,Brain_Spinal_cord_cervical_c-1,Brain_Substantia_nigra,Breast_Mammary_Tissue…
TUBBP5	9:141045077:G:A	-1.72258	2.67587e-74	1.21444e-63	3.55647e-61	30	Adipose_Visceral_Omentum,Adrenal_Gland,Brain_Amygdala,Brain_Anterior_cingulate_cortex_BA24,Brain_Cerebellar_Hemisphere,Brain_Cerebellum,Brain_Cortex,Brain_Frontal_Cortex_BA9,Brain_Hypothalamus,Breast_Mammary_Tissue,Colon_Sigmoid,Colon_Transverse,Esophagus_Gastroesophageal_Junction,Esophagus_Mucosa,Kidney_Cortex,Liver,Lung,Minor_Salivary_Gland,Nerve_Tibial,Ovary,Pituitary,Prostate,Skin_Not_Sun_Exp…
RP11-63P12.6	9:74916092:G:A	1.59061	4.00734e-77	2.89842e-62	8.16151e-60	0	NA
TDRD5	1:179558051:A:G	1.00931	6.19993e-79	4.0524e-62	1.09883e-59	35	Adipose_Subcutaneous,Adipose_Visceral_Omentum,Adrenal_Gland,Artery_Aorta,Artery_Coronary,Artery_Tibial,Brain_Amygdala,Brain_Anterior_cingulate_cortex_BA24,Brain_Cerebellar_Hemisphere,Brain_Cerebellum,Brain_Cortex,Brain_Frontal_Cortex_BA9,Brain_Hippocampus,Brain_Hypothalamus,Brain_Nucleus_accumbens_basal_ganglia,Brain_Substantia_nigra,Breast_Mammary_Tissue,Colon_Sigmoid,Colon_Transverse,Esophagus_…
XRRA1	11:74659789:G:C	0.528767	6.57608e-71	6.13458e-62	1.60402e-59	47	Adipose_Subcutaneous,Adipose_Visceral_Omentum,Adrenal_Gland,Artery_Aorta,Artery_Coronary,Artery_Tibial,Brain_Amygdala,Brain_Anterior_cingulate_cortex_BA24,Brain_Caudate_basal_ganglia,Brain_Cerebellar_Hemisphere,Brain_Cerebellum,Brain_Cortex,Brain_Frontal_Cortex_BA9,Brain_Hippocampus,Brain_Hypothalamus,Brain_Nucleus_accumbens_basal_ganglia,Brain_Putamen_basal_ganglia,Brain_Spinal_cord_cervical_c-1…
ALG1L2	3:129843630:A:G	-0.994899	3.06019e-76	1.3636e-60	3.44248e-58	23	Adipose_Visceral_Omentum,Adrenal_Gland,Artery_Aorta,Artery_Tibial,Brain_Caudate_basal_ganglia,Brain_Nucleus_accumbens_basal_ganglia,Brain_Putamen_basal_ganglia,Breast_Mammary_Tissue,Cells_Cultured_fibroblasts,Cells_EBV-transformed_lymphocytes,Colon_Sigmoid,Colon_Transverse,Esophagus_Gastroesophageal_Junction,Esophagus_Mucosa,Esophagus_Muscularis,Lung,Nerve_Tibial,Prostate,Skin_Sun_Exposed_Lower_l…
HTATSF1P2	6:3023384:T:A	1.2757	4.00378e-75	1.53226e-60	3.73933e-58	0	NA
AC009299.3	2:162092640:G:A	-1.75826	1.16874e-75	9.10085e-60	2.14933e-57	0	NA
CTD-2651B20.3	15:45547093:C:T	1.1621	7.75702e-80	1.04447e-59	2.38962e-57	46	Adipose_Subcutaneous,Adipose_Visceral_Omentum,Adrenal_Gland,Artery_Aorta,Artery_Coronary,Artery_Tibial,Brain_Amygdala,Brain_Anterior_cingulate_cortex_BA24,Brain_Caudate_basal_ganglia,Brain_Cerebellar_Hemisphere,Brain_Cerebellum,Brain_Cortex,Brain_Frontal_Cortex_BA9,Brain_Hippocampus,Brain_Hypothalamus,Brain_Nucleus_accumbens_basal_ganglia,Brain_Putamen_basal_ganglia,Brain_Spinal_cord_cervical_c-1…
RP5-1021I20.1	14:74258691:G:GAT	1.16816	2.97289e-74	7.93393e-58	1.76018e-55	47	Adipose_Subcutaneous,Adipose_Visceral_Omentum,Adrenal_Gland,Artery_Aorta,Artery_Coronary,Artery_Tibial,Brain_Amygdala,Brain_Anterior_cingulate_cortex_BA24,Brain_Caudate_basal_ganglia,Brain_Cerebellar_Hemisphere,Brain_Cerebellum,Brain_Cortex,Brain_Frontal_Cortex_BA9,Brain_Hippocampus,Brain_Hypothalamus,Brain_Nucleus_accumbens_basal_ganglia,Brain_Putamen_basal_ganglia,Brain_Spinal_cord_cervical_c-1…
LRRIQ3	1:74668896:G:A	-0.711731	6.40913e-70	3.07239e-57	6.61577e-55	34	Adipose_Subcutaneous,Adrenal_Gland,Artery_Aorta,Artery_Coronary,Artery_Tibial,Brain_Amygdala,Brain_Anterior_cingulate_cortex_BA24,Brain_Caudate_basal_ganglia,Brain_Cortex,Brain_Frontal_Cortex_BA9,Brain_Hippocampus,Brain_Hypothalamus,Brain_Nucleus_accumbens_basal_ganglia,Brain_Putamen_basal_ganglia,Brain_Spinal_cord_cervical_c-1,Brain_Substantia_nigra,Breast_Mammary_Tissue,Cells_Cultured_fibroblas…
KLHL7-AS1	7:23143851:T:C	1.04943	3.06507e-74	4.57719e-57	9.57444e-55	46	Adipose_Subcutaneous,Adipose_Visceral_Omentum,Adrenal_Gland,Artery_Aorta,Artery_Coronary,Artery_Tibial,Brain_Amygdala,Brain_Anterior_cingulate_cortex_BA24,Brain_Caudate_basal_ganglia,Brain_Cerebellar_Hemisphere,Brain_Cerebellum,Brain_Cortex,Brain_Frontal_Cortex_BA9,Brain_Hippocampus,Brain_Hypothalamus,Brain_Nucleus_accumbens_basal_ganglia,Brain_Putamen_basal_ganglia,Brain_Spinal_cord_cervical_c-1…
FAM118A	22:45775603:C:CT	0.980816	5.53901e-69	2.88681e-56	5.87082e-54	47	Adipose_Subcutaneous,Adipose_Visceral_Omentum,Adrenal_Gland,Artery_Aorta,Artery_Coronary,Artery_Tibial,Brain_Amygdala,Brain_Anterior_cingulate_cortex_BA24,Brain_Caudate_basal_ganglia,Brain_Cerebellar_Hemisphere,Brain_Cerebellum,Brain_Cortex,Brain_Frontal_Cortex_BA9,Brain_Hippocampus,Brain_Hypothalamus,Brain_Nucleus_accumbens_basal_ganglia,Brain_Putamen_basal_ganglia,Brain_Spinal_cord_cervical_c-1…
GLIPR1L2	12:75799521:C:G	-1.00613	1.03581e-71	1.24246e-55	2.45846e-53	46	Adipose_Subcutaneous,Adipose_Visceral_Omentum,Adrenal_Gland,Artery_Aorta,Artery_Coronary,Artery_Tibial,Brain_Amygdala,Brain_Anterior_cingulate_cortex_BA24,Brain_Caudate_basal_ganglia,Brain_Cerebellar_Hemisphere,Brain_Cerebellum,Brain_Cortex,Brain_Frontal_Cortex_BA9,Brain_Hippocampus,Brain_Hypothalamus,Brain_Nucleus_accumbens_basal_ganglia,Brain_Putamen_basal_ganglia,Brain_Spinal_cord_cervical_c-1…
CBWD1	9:186620:A:T	-0.447471	1.60756e-66	7.86491e-55	1.51528e-52	47	Adipose_Subcutaneous,Adipose_Visceral_Omentum,Adrenal_Gland,Artery_Aorta,Artery_Coronary,Artery_Tibial,Brain_Amygdala,Brain_Anterior_cingulate_cortex_BA24,Brain_Caudate_basal_ganglia,Brain_Cerebellar_Hemisphere,Brain_Cerebellum,Brain_Cortex,Brain_Frontal_Cortex_BA9,Brain_Hippocampus,Brain_Hypothalamus,Brain_Nucleus_accumbens_basal_ganglia,Brain_Putamen_basal_ganglia,Brain_Spinal_cord_cervical_c-1…
AP3S2	15:90420673:G:A	-0.311314	4.23209e-65	2.5208e-54	4.73213e-52	45	Adipose_Subcutaneous,Adipose_Visceral_Omentum,Adrenal_Gland,Artery_Aorta,Artery_Coronary,Artery_Tibial,Brain_Amygdala,Brain_Anterior_cingulate_cortex_BA24,Brain_Caudate_basal_ganglia,Brain_Cerebellar_Hemisphere,Brain_Cerebellum,Brain_Cortex,Brain_Frontal_Cortex_BA9,Brain_Hippocampus,Brain_Hypothalamus,Brain_Nucleus_accumbens_basal_ganglia,Brain_Putamen_basal_ganglia,Breast_Mammary_Tissue,Cells_Cu…
ZNF100	19:21950402:T:C	-0.446337	1.14474e-65	3.70027e-54	6.77261e-52	44	Adipose_Subcutaneous,Adipose_Visceral_Omentum,Adrenal_Gland,Artery_Aorta,Artery_Coronary,Artery_Tibial,Brain_Amygdala,Brain_Anterior_cingulate_cortex_BA24,Brain_Caudate_basal_ganglia,Brain_Cortex,Brain_Frontal_Cortex_BA9,Brain_Hippocampus,Brain_Hypothalamus,Brain_Nucleus_accumbens_basal_ganglia,Brain_Putamen_basal_ganglia,Brain_Spinal_cord_cervical_c-1,Brain_Substantia_nigra,Breast_Mammary_Tissue…
C9orf135	9:72437018:T:C	1.33436	1.7514e-63	5.9169e-54	1.05656e-51	3	Brain_Nucleus_accumbens_basal_ganglia,Muscle_Skeletal,Pituitary
THNSL2	2:88469863:G:C	1.34517	6.6654e-80	7.50595e-54	1.3084e-51	47	Adipose_Subcutaneous,Adipose_Visceral_Omentum,Adrenal_Gland,Artery_Aorta,Artery_Coronary,Artery_Tibial,Brain_Amygdala,Brain_Anterior_cingulate_cortex_BA24,Brain_Caudate_basal_ganglia,Brain_Cerebellar_Hemisphere,Brain_Cerebellum,Brain_Cortex,Brain_Frontal_Cortex_BA9,Brain_Hippocampus,Brain_Hypothalamus,Brain_Nucleus_accumbens_basal_ganglia,Brain_Putamen_basal_ganglia,Brain_Spinal_cord_cervical_c-1…
GPX7	1:53079133:TG:T	-0.422958	1.62688e-62	1.82184e-53	3.10188e-51	34	Adipose_Subcutaneous,Adipose_Visceral_Omentum,Adrenal_Gland,Artery_Aorta,Artery_Coronary,Artery_Tibial,Brain_Spinal_cord_cervical_c-1,Breast_Mammary_Tissue,Cells_Cultured_fibroblasts,Colon_Sigmoid,Colon_Transverse,Esophagus_Gastroesophageal_Junction,Esophagus_Mucosa,Esophagus_Muscularis,Heart_Atrial_Appendage,Heart_Left_Ventricle,Kidney_Cortex,Liver,Lung,Minor_Salivary_Gland,Muscle_Skeletal,Nerve…
AC012309.5	19:37737850:A:G	0.780535	6.175e-64	2.8004e-53	4.65962e-51	0	NA
UBE2U	1:64652595:A:G	1.26349	1.02915e-64	5.95723e-53	9.69203e-51	10	Brain_Amygdala,Brain_Anterior_cingulate_cortex_BA24,Brain_Cortex,Brain_Frontal_Cortex_BA9,Brain_Hippocampus,Heart_Left_Ventricle,Kidney_Cortex,Skin_Not_Sun_Exposed_Suprapubic,Skin_Sun_Exposed_Lower_leg,Stomach
SH3YL1	2:242793:G:C	-0.406018	1.52659e-62	4.48084e-52	7.13156e-50	18	Adrenal_Gland,Brain_Cortex,Brain_Spinal_cord_cervical_c-1,Cells_EBV-transformed_lymphocytes,Colon_Transverse,Esophagus_Mucosa,Kidney_Cortex,Lung,Minor_Salivary_Gland,Pituitary,Prostate,Skin_Not_Sun_Exposed_Suprapubic,Skin_Sun_Exposed_Lower_leg,Small_Intestine_Terminal_Ileum,Stomach,Thyroid,Vagina,Whole_Blood
LY75-CD302	2:160760338:G:A	0.560446	1.31647e-67	4.87314e-52	7.59091e-50	0	NA
FTMG002297	1:201083506:A:G	-0.838704	1.27167e-62	7.55534e-52	1.15238e-49	0	NA
CTD-2203K17.1	5:33440306:C:A	-0.999234	1.36912e-69	1.0551e-51	1.57645e-49	47	Adipose_Subcutaneous,Adipose_Visceral_Omentum,Adrenal_Gland,Artery_Aorta,Artery_Coronary,Artery_Tibial,Brain_Amygdala,Brain_Anterior_cingulate_cortex_BA24,Brain_Caudate_basal_ganglia,Brain_Cerebellar_Hemisphere,Brain_Cerebellum,Brain_Cortex,Brain_Frontal_Cortex_BA9,Brain_Hippocampus,Brain_Hypothalamus,Brain_Nucleus_accumbens_basal_ganglia,Brain_Putamen_basal_ganglia,Brain_Spinal_cord_cervical_c-1…
ZNF300P1	5:150295486:C:T	1.23472	1.57107e-60	1.11769e-51	1.63657e-49	45	Adipose_Subcutaneous,Adipose_Visceral_Omentum,Adrenal_Gland,Artery_Aorta,Artery_Coronary,Artery_Tibial,Brain_Amygdala,Brain_Anterior_cingulate_cortex_BA24,Brain_Caudate_basal_ganglia,Brain_Cerebellar_Hemisphere,Brain_Cerebellum,Brain_Cortex,Brain_Frontal_Cortex_BA9,Brain_Hippocampus,Brain_Hypothalamus,Brain_Nucleus_accumbens_basal_ganglia,Brain_Putamen_basal_ganglia,Brain_Spinal_cord_cervical_c-1…
CCDC163P	1:45966582:G:A	-0.839896	7.98137e-66	3.1475e-51	4.51833e-49	0	NA
C17orf97	17:260182:T:C	0.943378	5.77714e-64	7.06112e-51	9.94152e-49	47	Adipose_Subcutaneous,Adipose_Visceral_Omentum,Adrenal_Gland,Artery_Aorta,Artery_Coronary,Artery_Tibial,Brain_Amygdala,Brain_Anterior_cingulate_cortex_BA24,Brain_Caudate_basal_ganglia,Brain_Cerebellar_Hemisphere,Brain_Cerebellum,Brain_Cortex,Brain_Frontal_Cortex_BA9,Brain_Hippocampus,Brain_Hypothalamus,Brain_Nucleus_accumbens_basal_ganglia,Brain_Putamen_basal_ganglia,Brain_Spinal_cord_cervical_c-1…
APBB1IP	10:26727413:TTAAAA:T	-0.996608	1.26277e-59	1.25815e-50	1.73796e-48	21	Adipose_Subcutaneous,Adipose_Visceral_Omentum,Adrenal_Gland,Artery_Tibial,Breast_Mammary_Tissue,Cells_Cultured_fibroblasts,Esophagus_Gastroesophageal_Junction,Esophagus_Muscularis,Heart_Atrial_Appendage,Heart_Left_Ventricle,Liver,Lung,Muscle_Skeletal,Nerve_Tibial,Pituitary,Skin_Not_Sun_Exposed_Suprapubic,Skin_Sun_Exposed_Lower_leg,Stomach,Thyroid,Vagina,Whole_Blood
CCDC67	11:93013387:T:G	1.10959	1.16798e-68	2.70101e-50	3.66197e-48	0	NA
CYP4F11	19:16045749:G:A	-0.952143	3.23682e-61	2.8132e-49	3.74473e-47	29	Adipose_Subcutaneous,Adipose_Visceral_Omentum,Adrenal_Gland,Artery_Aorta,Artery_Coronary,Artery_Tibial,Breast_Mammary_Tissue,Colon_Sigmoid,Colon_Transverse,Esophagus_Gastroesophageal_Junction,Esophagus_Mucosa,Esophagus_Muscularis,Heart_Atrial_Appendage,Heart_Left_Ventricle,Lung,Minor_Salivary_Gland,Muscle_Skeletal,Nerve_Tibial,Ovary,Pituitary,Prostate,Skin_Not_Sun_Exposed_Suprapubic,Skin_Sun_Expo…
STRG112316	11:106049521:C:T	1.23233	6.19977e-68	3.27901e-49	4.28684e-47	0	NA
PNMAL1	19:46970739:C:T	-0.433354	8.7103e-56	1.06069e-48	1.36237e-46	46	Adipose_Subcutaneous,Adipose_Visceral_Omentum,Adrenal_Gland,Artery_Aorta,Artery_Coronary,Artery_Tibial,Brain_Amygdala,Brain_Anterior_cingulate_cortex_BA24,Brain_Caudate_basal_ganglia,Brain_Cerebellar_Hemisphere,Brain_Cerebellum,Brain_Cortex,Brain_Frontal_Cortex_BA9,Brain_Hippocampus,Brain_Hypothalamus,Brain_Nucleus_accumbens_basal_ganglia,Brain_Putamen_basal_ganglia,Brain_Spinal_cord_cervical_c-1…
ENSG00000189223	2:113992800:TCC:T	-1.52095	1.18116e-64	1.80807e-48	2.28229e-46	0	NA
TAF1B	2:9985670:T:C	0.311637	9.89518e-56	5.83242e-48	7.23735e-46	36	Adipose_Subcutaneous,Adipose_Visceral_Omentum,Adrenal_Gland,Artery_Aorta,Artery_Coronary,Artery_Tibial,Brain_Cerebellar_Hemisphere,Brain_Cerebellum,Breast_Mammary_Tissue,Cells_Cultured_fibroblasts,Cells_EBV-transformed_lymphocytes,Colon_Sigmoid,Colon_Transverse,Esophagus_Gastroesophageal_Junction,Esophagus_Mucosa,Esophagus_Muscularis,Heart_Atrial_Appendage,Heart_Left_Ventricle,Kidney_Cortex,Liver…
RPS26	12:56435929:C:G	-0.680209	3.17221e-62	1.05877e-47	1.29191e-45	47	Adipose_Subcutaneous,Adipose_Visceral_Omentum,Adrenal_Gland,Artery_Aorta,Artery_Coronary,Artery_Tibial,Brain_Amygdala,Brain_Anterior_cingulate_cortex_BA24,Brain_Caudate_basal_ganglia,Brain_Cerebellar_Hemisphere,Brain_Cerebellum,Brain_Cortex,Brain_Frontal_Cortex_BA9,Brain_Hippocampus,Brain_Hypothalamus,Brain_Nucleus_accumbens_basal_ganglia,Brain_Putamen_basal_ganglia,Brain_Spinal_cord_cervical_c-1…
KANSL1-AS1	17:44348535:T:TTTCTTTTCTTTTC	1.29519	7.4873e-59	1.36465e-47	1.63785e-45	47	Adipose_Subcutaneous,Adipose_Visceral_Omentum,Adrenal_Gland,Artery_Aorta,Artery_Coronary,Artery_Tibial,Brain_Amygdala,Brain_Anterior_cingulate_cortex_BA24,Brain_Caudate_basal_ganglia,Brain_Cerebellar_Hemisphere,Brain_Cerebellum,Brain_Cortex,Brain_Frontal_Cortex_BA9,Brain_Hippocampus,Brain_Hypothalamus,Brain_Nucleus_accumbens_basal_ganglia,Brain_Putamen_basal_ganglia,Brain_Spinal_cord_cervical_c-1…
ERV3-1	7:64481505:CAG:C	0.467834	6.77083e-59	1.52533e-47	1.80117e-45	46	Adipose_Subcutaneous,Adipose_Visceral_Omentum,Adrenal_Gland,Artery_Aorta,Artery_Coronary,Artery_Tibial,Brain_Amygdala,Brain_Anterior_cingulate_cortex_BA24,Brain_Caudate_basal_ganglia,Brain_Cerebellar_Hemisphere,Brain_Cerebellum,Brain_Cortex,Brain_Frontal_Cortex_BA9,Brain_Hippocampus,Brain_Hypothalamus,Brain_Nucleus_accumbens_basal_ganglia,Brain_Putamen_basal_ganglia,Brain_Spinal_cord_cervical_c-1…
XKR9	8:71773723:C:CA	0.882835	3.30969e-59	2.20294e-47	2.56003e-45	45	Adipose_Subcutaneous,Adipose_Visceral_Omentum,Adrenal_Gland,Artery_Aorta,Artery_Coronary,Artery_Tibial,Brain_Amygdala,Brain_Anterior_cingulate_cortex_BA24,Brain_Caudate_basal_ganglia,Brain_Cerebellar_Hemisphere,Brain_Cerebellum,Brain_Cortex,Brain_Frontal_Cortex_BA9,Brain_Hippocampus,Brain_Hypothalamus,Brain_Nucleus_accumbens_basal_ganglia,Brain_Putamen_basal_ganglia,Brain_Spinal_cord_cervical_c-1…
ZNF266	19:9536418:C:T	0.312847	1.08602e-55	5.54134e-47	6.33895e-45	47	Adipose_Subcutaneous,Adipose_Visceral_Omentum,Adrenal_Gland,Artery_Aorta,Artery_Coronary,Artery_Tibial,Brain_Amygdala,Brain_Anterior_cingulate_cortex_BA24,Brain_Caudate_basal_ganglia,Brain_Cerebellar_Hemisphere,Brain_Cerebellum,Brain_Cortex,Brain_Frontal_Cortex_BA9,Brain_Hippocampus,Brain_Hypothalamus,Brain_Nucleus_accumbens_basal_ganglia,Brain_Putamen_basal_ganglia,Brain_Spinal_cord_cervical_c-1…
LYNX1	8:143861450:T:G	0.605885	5.96517e-59	9.86739e-47	1.1114e-44	38	Adipose_Subcutaneous,Adipose_Visceral_Omentum,Adrenal_Gland,Artery_Aorta,Artery_Coronary,Artery_Tibial,Brain_Cerebellar_Hemisphere,Brain_Cerebellum,Brain_Cortex,Brain_Putamen_basal_ganglia,Brain_Spinal_cord_cervical_c-1,Breast_Mammary_Tissue,Cells_Cultured_fibroblasts,Colon_Sigmoid,Colon_Transverse,Esophagus_Gastroesophageal_Junction,Esophagus_Mucosa,Esophagus_Muscularis,Heart_Atrial_Appendage,He…
DNAJC15	13:43597995:G:T	-0.439471	4.96957e-58	1.22194e-46	1.35547e-44	47	Adipose_Subcutaneous,Adipose_Visceral_Omentum,Adrenal_Gland,Artery_Aorta,Artery_Coronary,Artery_Tibial,Brain_Amygdala,Brain_Anterior_cingulate_cortex_BA24,Brain_Caudate_basal_ganglia,Brain_Cerebellar_Hemisphere,Brain_Cerebellum,Brain_Cortex,Brain_Frontal_Cortex_BA9,Brain_Hippocampus,Brain_Hypothalamus,Brain_Nucleus_accumbens_basal_ganglia,Brain_Putamen_basal_ganglia,Brain_Spinal_cord_cervical_c-1…
CD8BP	2:107140650:G:A	1.44001	9.96774e-55	1.53839e-46	1.68103e-44	8	Adipose_Subcutaneous,Brain_Cortex,Breast_Mammary_Tissue,Esophagus_Mucosa,Pituitary,Prostate,Skin_Not_Sun_Exposed_Suprapubic,Skin_Sun_Exposed_Lower_leg
ITGB3BP	1:63893394:A:G	-0.536761	7.24982e-56	1.58635e-46	1.70794e-44	45	Adipose_Subcutaneous,Adipose_Visceral_Omentum,Adrenal_Gland,Artery_Aorta,Artery_Coronary,Artery_Tibial,Brain_Amygdala,Brain_Anterior_cingulate_cortex_BA24,Brain_Caudate_basal_ganglia,Brain_Cerebellar_Hemisphere,Brain_Cerebellum,Brain_Cortex,Brain_Frontal_Cortex_BA9,Brain_Hippocampus,Brain_Hypothalamus,Brain_Nucleus_accumbens_basal_ganglia,Brain_Putamen_basal_ganglia,Brain_Spinal_cord_cervical_c-1…
AP000351.10	22:24334948:A:C	-2.71068	5.8739e-65	2.26143e-46	2.39948e-44	0	NA
RP11-22B23.1	12:9434852:A:G	-1.16135	7.454e-61	2.87198e-46	3.00377e-44	46	Adipose_Subcutaneous,Adipose_Visceral_Omentum,Adrenal_Gland,Artery_Aorta,Artery_Coronary,Artery_Tibial,Brain_Amygdala,Brain_Anterior_cingulate_cortex_BA24,Brain_Caudate_basal_ganglia,Brain_Cerebellar_Hemisphere,Brain_Cerebellum,Brain_Cortex,Brain_Frontal_Cortex_BA9,Brain_Hippocampus,Brain_Hypothalamus,Brain_Nucleus_accumbens_basal_ganglia,Brain_Putamen_basal_ganglia,Brain_Spinal_cord_cervical_c-1…
CTB-43E15.2	5:173116525:T:C	0.684712	7.57529e-56	3.54119e-46	3.65152e-44	0	NA
GSTT1	22:24334948:A:C	-3.01429	5.68966e-65	5.73019e-46	5.82665e-44	0	NA
NAPRT1	8:144676862:C:T	0.996995	4.96002e-70	6.20846e-46	6.2265e-44	0	NA
EFHB	3:19988437:G:C	0.888829	1.01394e-53	2.4699e-45	2.4436e-43	47	Adipose_Subcutaneous,Adipose_Visceral_Omentum,Adrenal_Gland,Artery_Aorta,Artery_Coronary,Artery_Tibial,Brain_Amygdala,Brain_Anterior_cingulate_cortex_BA24,Brain_Caudate_basal_ganglia,Brain_Cerebellar_Hemisphere,Brain_Cerebellum,Brain_Cortex,Brain_Frontal_Cortex_BA9,Brain_Hippocampus,Brain_Hypothalamus,Brain_Nucleus_accumbens_basal_ganglia,Brain_Putamen_basal_ganglia,Brain_Spinal_cord_cervical_c-1…
RP11-313J2.1	10:42876327:GA:G	0.830114	2.11404e-56	5.79351e-45	5.6554e-43	44	Adipose_Subcutaneous,Adipose_Visceral_Omentum,Adrenal_Gland,Artery_Aorta,Artery_Coronary,Artery_Tibial,Brain_Amygdala,Brain_Anterior_cingulate_cortex_BA24,Brain_Caudate_basal_ganglia,Brain_Cerebellar_Hemisphere,Brain_Cerebellum,Brain_Cortex,Brain_Frontal_Cortex_BA9,Brain_Hippocampus,Brain_Hypothalamus,Brain_Nucleus_accumbens_basal_ganglia,Brain_Putamen_basal_ganglia,Brain_Spinal_cord_cervical_c-1…
RP11-678G14.2	19:21754767:T:C	-0.739599	1.71764e-52	7.26974e-45	7.00306e-43	28	Adipose_Subcutaneous,Adrenal_Gland,Artery_Aorta,Artery_Coronary,Artery_Tibial,Brain_Cerebellar_Hemisphere,Brain_Cerebellum,Breast_Mammary_Tissue,Colon_Sigmoid,Colon_Transverse,Esophagus_Gastroesophageal_Junction,Esophagus_Mucosa,Esophagus_Muscularis,Heart_Atrial_Appendage,Lung,Minor_Salivary_Gland,Muscle_Skeletal,Nerve_Tibial,Ovary,Pituitary,Skin_Not_Sun_Exposed_Suprapubic,Skin_Sun_Exposed_Lower_…
RP11-498P14.5	9:100001077:G:C	0.820347	1.69871e-51	2.67147e-43	2.54005e-41	45	Adipose_Subcutaneous,Adipose_Visceral_Omentum,Adrenal_Gland,Artery_Aorta,Artery_Coronary,Artery_Tibial,Brain_Amygdala,Brain_Anterior_cingulate_cortex_BA24,Brain_Caudate_basal_ganglia,Brain_Cerebellar_Hemisphere,Brain_Cerebellum,Brain_Cortex,Brain_Frontal_Cortex_BA9,Brain_Hippocampus,Brain_Hypothalamus,Brain_Nucleus_accumbens_basal_ganglia,Brain_Putamen_basal_ganglia,Brain_Spinal_cord_cervical_c-1…
CTD-2054N24.2	15:100412080:A:G	-1.01436	6.21538e-54	2.74547e-43	2.57694e-41	47	Adipose_Subcutaneous,Adipose_Visceral_Omentum,Adrenal_Gland,Artery_Aorta,Artery_Coronary,Artery_Tibial,Brain_Amygdala,Brain_Anterior_cingulate_cortex_BA24,Brain_Caudate_basal_ganglia,Brain_Cerebellar_Hemisphere,Brain_Cerebellum,Brain_Cortex,Brain_Frontal_Cortex_BA9,Brain_Hippocampus,Brain_Hypothalamus,Brain_Nucleus_accumbens_basal_ganglia,Brain_Putamen_basal_ganglia,Brain_Spinal_cord_cervical_c-1…
RP11-680E19.2	11:106036328:A:G	1.23716	4.25737e-59	1.16467e-42	1.07934e-40	0	NA
C10orf107	10:63427441:G:A	1.35883	9.42086e-52	3.82964e-42	3.5047e-40	43	Adipose_Subcutaneous,Adipose_Visceral_Omentum,Adrenal_Gland,Artery_Aorta,Artery_Coronary,Artery_Tibial,Brain_Amygdala,Brain_Anterior_cingulate_cortex_BA24,Brain_Caudate_basal_ganglia,Brain_Cerebellar_Hemisphere,Brain_Cerebellum,Brain_Cortex,Brain_Frontal_Cortex_BA9,Brain_Hippocampus,Brain_Hypothalamus,Brain_Nucleus_accumbens_basal_ganglia,Brain_Putamen_basal_ganglia,Brain_Spinal_cord_cervical_c-1…
FTMG057583	9:92219260:T:C	-0.832842	1.31692e-51	4.12316e-42	3.72673e-40	0	NA
HI-LNC2093	1:86969199:A:G	0.868361	6.0769e-58	4.4309e-42	3.95604e-40	0	NA
HI-LNC889	11:112144488:T:C	0.559546	3.08645e-57	5.64627e-42	4.98042e-40	0	NA
DECR2	16:465612:A:T	0.449192	9.87221e-51	8.52601e-42	7.43103e-40	46	Adipose_Subcutaneous,Adipose_Visceral_Omentum,Adrenal_Gland,Artery_Aorta,Artery_Coronary,Artery_Tibial,Brain_Amygdala,Brain_Anterior_cingulate_cortex_BA24,Brain_Caudate_basal_ganglia,Brain_Cerebellar_Hemisphere,Brain_Cerebellum,Brain_Cortex,Brain_Frontal_Cortex_BA9,Brain_Hippocampus,Brain_Hypothalamus,Brain_Nucleus_accumbens_basal_ganglia,Brain_Putamen_basal_ganglia,Brain_Spinal_cord_cervical_c-1…
TMEM45A	3:100210509:G:A	0.711107	4.71841e-51	1.41448e-41	1.21832e-39	5	Adrenal_Gland,Colon_Transverse,Pituitary,Spleen,Whole_Blood
PEX6	6:42928461:C:T	0.531824	1.20728e-52	1.45932e-41	1.24232e-39	47	Adipose_Subcutaneous,Adipose_Visceral_Omentum,Adrenal_Gland,Artery_Aorta,Artery_Coronary,Artery_Tibial,Brain_Amygdala,Brain_Anterior_cingulate_cortex_BA24,Brain_Caudate_basal_ganglia,Brain_Cerebellar_Hemisphere,Brain_Cerebellum,Brain_Cortex,Brain_Frontal_Cortex_BA9,Brain_Hippocampus,Brain_Hypothalamus,Brain_Nucleus_accumbens_basal_ganglia,Brain_Putamen_basal_ganglia,Brain_Spinal_cord_cervical_c-1…
RGS14	5:176799992:T:C	-0.535941	3.55413e-49	3.06485e-41	2.57913e-39	34	Adipose_Subcutaneous,Adipose_Visceral_Omentum,Adrenal_Gland,Artery_Aorta,Artery_Coronary,Artery_Tibial,Brain_Anterior_cingulate_cortex_BA24,Brain_Cerebellar_Hemisphere,Brain_Cerebellum,Brain_Cortex,Brain_Frontal_Cortex_BA9,Brain_Hypothalamus,Brain_Spinal_cord_cervical_c-1,Brain_Substantia_nigra,Breast_Mammary_Tissue,Cells_Cultured_fibroblasts,Colon_Sigmoid,Colon_Transverse,Esophagus_Gastroesophag…
TTC12	11:113209428:C:G	-0.315763	6.88217e-50	5.16284e-41	4.29525e-39	47	Adipose_Subcutaneous,Adipose_Visceral_Omentum,Adrenal_Gland,Artery_Aorta,Artery_Coronary,Artery_Tibial,Brain_Amygdala,Brain_Anterior_cingulate_cortex_BA24,Brain_Caudate_basal_ganglia,Brain_Cerebellar_Hemisphere,Brain_Cerebellum,Brain_Cortex,Brain_Frontal_Cortex_BA9,Brain_Hippocampus,Brain_Hypothalamus,Brain_Nucleus_accumbens_basal_ganglia,Brain_Putamen_basal_ganglia,Brain_Spinal_cord_cervical_c-1…
AC091729.9	7:1213906:G:C	-0.443278	8.96484e-51	1.67241e-40	1.37574e-38	47	Adipose_Subcutaneous,Adipose_Visceral_Omentum,Adrenal_Gland,Artery_Aorta,Artery_Coronary,Artery_Tibial,Brain_Amygdala,Brain_Anterior_cingulate_cortex_BA24,Brain_Caudate_basal_ganglia,Brain_Cerebellar_Hemisphere,Brain_Cerebellum,Brain_Cortex,Brain_Frontal_Cortex_BA9,Brain_Hippocampus,Brain_Hypothalamus,Brain_Nucleus_accumbens_basal_ganglia,Brain_Putamen_basal_ganglia,Brain_Spinal_cord_cervical_c-1…
NAT16	7:100819202:CAA:C	0.781284	3.94668e-52	3.16084e-40	2.57124e-38	3	Pituitary,Stomach,Thyroid
PSG4	19:43698364:T:G	-1.38597	4.33806e-48	3.33332e-40	2.68175e-38	12	Adipose_Subcutaneous,Adrenal_Gland,Breast_Mammary_Tissue,Cells_Cultured_fibroblasts,Esophagus_Mucosa,Kidney_Cortex,Minor_Salivary_Gland,Pituitary,Prostate,Skin_Not_Sun_Exposed_Suprapubic,Skin_Sun_Exposed_Lower_leg,Vagina
LL22NC03-86G7.1	22:22281638:T:C	-0.582038	2.41155e-50	3.97834e-40	3.1659e-38	46	Adipose_Subcutaneous,Adipose_Visceral_Omentum,Adrenal_Gland,Artery_Aorta,Artery_Coronary,Artery_Tibial,Brain_Amygdala,Brain_Anterior_cingulate_cortex_BA24,Brain_Caudate_basal_ganglia,Brain_Cerebellar_Hemisphere,Brain_Cerebellum,Brain_Cortex,Brain_Frontal_Cortex_BA9,Brain_Hippocampus,Brain_Hypothalamus,Brain_Nucleus_accumbens_basal_ganglia,Brain_Putamen_basal_ganglia,Brain_Spinal_cord_cervical_c-1…
FNBP1P1	2:74347594:G:C	0.454197	3.92572e-51	4.79586e-40	3.77543e-38	47	Adipose_Subcutaneous,Adipose_Visceral_Omentum,Adrenal_Gland,Artery_Aorta,Artery_Coronary,Artery_Tibial,Brain_Amygdala,Brain_Anterior_cingulate_cortex_BA24,Brain_Caudate_basal_ganglia,Brain_Cerebellar_Hemisphere,Brain_Cerebellum,Brain_Cortex,Brain_Frontal_Cortex_BA9,Brain_Hippocampus,Brain_Hypothalamus,Brain_Nucleus_accumbens_basal_ganglia,Brain_Putamen_basal_ganglia,Brain_Spinal_cord_cervical_c-1…
AC104135.2	2:75185856:G:T	1.07806	4.02577e-48	5.03815e-40	3.92397e-38	44	Adipose_Subcutaneous,Adipose_Visceral_Omentum,Adrenal_Gland,Artery_Aorta,Artery_Coronary,Artery_Tibial,Brain_Amygdala,Brain_Anterior_cingulate_cortex_BA24,Brain_Caudate_basal_ganglia,Brain_Cerebellar_Hemisphere,Brain_Cerebellum,Brain_Cortex,Brain_Frontal_Cortex_BA9,Brain_Hippocampus,Brain_Hypothalamus,Brain_Nucleus_accumbens_basal_ganglia,Brain_Putamen_basal_ganglia,Brain_Spinal_cord_cervical_c-1…
ENSG00000175164	9:136129716:G:A	-1.23072	7.1143e-49	5.55089e-40	4.27781e-38	0	NA
CPNE1	20:34244104:T:A	-0.415505	5.90337e-50	5.76936e-40	4.37289e-38	47	Adipose_Subcutaneous,Adipose_Visceral_Omentum,Adrenal_Gland,Artery_Aorta,Artery_Coronary,Artery_Tibial,Brain_Amygdala,Brain_Anterior_cingulate_cortex_BA24,Brain_Caudate_basal_ganglia,Brain_Cerebellar_Hemisphere,Brain_Cerebellum,Brain_Cortex,Brain_Frontal_Cortex_BA9,Brain_Hippocampus,Brain_Hypothalamus,Brain_Nucleus_accumbens_basal_ganglia,Brain_Putamen_basal_ganglia,Brain_Spinal_cord_cervical_c-1…
MGC10955	2:74356119:TAAAAAAAA:T	0.554316	1.81965e-48	5.79372e-40	4.37289e-38	0	NA
CCZ1B	7:6869304:C:T	-0.457565	4.41239e-51	5.90113e-40	4.40851e-38	47	Adipose_Subcutaneous,Adipose_Visceral_Omentum,Adrenal_Gland,Artery_Aorta,Artery_Coronary,Artery_Tibial,Brain_Amygdala,Brain_Anterior_cingulate_cortex_BA24,Brain_Caudate_basal_ganglia,Brain_Cerebellar_Hemisphere,Brain_Cerebellum,Brain_Cortex,Brain_Frontal_Cortex_BA9,Brain_Hippocampus,Brain_Hypothalamus,Brain_Nucleus_accumbens_basal_ganglia,Brain_Putamen_basal_ganglia,Brain_Spinal_cord_cervical_c-1…
CIB2	15:78423596:A:C	0.495501	1.26953e-46	6.03831e-40	4.46543e-38	44	Adipose_Subcutaneous,Adipose_Visceral_Omentum,Adrenal_Gland,Artery_Aorta,Artery_Coronary,Artery_Tibial,Brain_Amygdala,Brain_Anterior_cingulate_cortex_BA24,Brain_Caudate_basal_ganglia,Brain_Cerebellar_Hemisphere,Brain_Cerebellum,Brain_Cortex,Brain_Frontal_Cortex_BA9,Brain_Hippocampus,Brain_Hypothalamus,Brain_Nucleus_accumbens_basal_ganglia,Brain_Putamen_basal_ganglia,Brain_Substantia_nigra,Breast_…
RP11-680E19.1	11:106036328:A:G	1.17305	3.43867e-53	1.15824e-39	8.47972e-38	0	NA
TMED6	16:69377553:A:G	-0.660452	1.78943e-53	1.20896e-39	8.76341e-38	24	Adipose_Subcutaneous,Adipose_Visceral_Omentum,Adrenal_Gland,Artery_Coronary,Artery_Tibial,Breast_Mammary_Tissue,Cells_Cultured_fibroblasts,Colon_Sigmoid,Colon_Transverse,Esophagus_Mucosa,Esophagus_Muscularis,Kidney_Cortex,Liver,Lung,Muscle_Skeletal,Nerve_Tibial,Prostate,Skin_Not_Sun_Exposed_Suprapubic,Skin_Sun_Exposed_Lower_leg,Small_Intestine_Terminal_Ileum,Spleen,Stomach,Thyroid,Whole_Blood
NBPF3	1:21776884:A:G	-0.354453	4.4698e-48	4.48192e-39	3.21697e-37	47	Adipose_Subcutaneous,Adipose_Visceral_Omentum,Adrenal_Gland,Artery_Aorta,Artery_Coronary,Artery_Tibial,Brain_Amygdala,Brain_Anterior_cingulate_cortex_BA24,Brain_Caudate_basal_ganglia,Brain_Cerebellar_Hemisphere,Brain_Cerebellum,Brain_Cortex,Brain_Frontal_Cortex_BA9,Brain_Hippocampus,Brain_Hypothalamus,Brain_Nucleus_accumbens_basal_ganglia,Brain_Putamen_basal_ganglia,Brain_Spinal_cord_cervical_c-1…
FTMG020001	15:81286252:T:G	-0.607184	1.15169e-46	4.54659e-39	3.2317e-37	0	NA
KCND3	1:112462949:TCC:T	0.489063	3.68177e-46	5.2715e-39	3.67936e-37	3	Esophagus_Mucosa,Pituitary,Skin_Sun_Exposed_Lower_leg
RP11-430N14.4	9:136129716:G:A	-1.21978	8.7368e-47	5.2769e-39	3.67936e-37	0	NA
CRHR1-IT1	17:43647443:A:<CN0>	0.447973	1.47724e-48	6.99287e-39	4.82984e-37	0	NA
FAHD1	16:1878521:C:G	0.505123	5.51292e-48	8.51373e-39	5.82531e-37	46	Adipose_Subcutaneous,Adipose_Visceral_Omentum,Adrenal_Gland,Artery_Aorta,Artery_Coronary,Artery_Tibial,Brain_Amygdala,Brain_Anterior_cingulate_cortex_BA24,Brain_Caudate_basal_ganglia,Brain_Cerebellar_Hemisphere,Brain_Cerebellum,Brain_Cortex,Brain_Frontal_Cortex_BA9,Brain_Hippocampus,Brain_Hypothalamus,Brain_Nucleus_accumbens_basal_ganglia,Brain_Putamen_basal_ganglia,Brain_Spinal_cord_cervical_c-1…
TRIM52-AS1	5:180686494:AG:A	-0.445996	1.57597e-47	1.48501e-38	1.00667e-36	47	Adipose_Subcutaneous,Adipose_Visceral_Omentum,Adrenal_Gland,Artery_Aorta,Artery_Coronary,Artery_Tibial,Brain_Amygdala,Brain_Anterior_cingulate_cortex_BA24,Brain_Caudate_basal_ganglia,Brain_Cerebellar_Hemisphere,Brain_Cerebellum,Brain_Cortex,Brain_Frontal_Cortex_BA9,Brain_Hippocampus,Brain_Hypothalamus,Brain_Nucleus_accumbens_basal_ganglia,Brain_Putamen_basal_ganglia,Brain_Spinal_cord_cervical_c-1…
HAVCR1	5:156426974:G:A	-1.16929	7.61531e-48	3.00617e-38	2.01916e-36	6	Adipose_Subcutaneous,Adrenal_Gland,Colon_Transverse,Lung,Skin_Not_Sun_Exposed_Suprapubic,Whole_Blood
CCDC174	3:14714274:C:CA	-0.250868	1.3014e-44	3.57261e-38	2.3778e-36	2	Cells_EBV-transformed_lymphocytes,Skin_Sun_Exposed_Lower_leg
FTMG045358	5:36925735:C:T	0.329271	3.14831e-45	5.31168e-38	3.50342e-36	0	NA
AGA	4:178360550:C:T	-0.324467	3.67724e-44	7.64124e-38	4.99492e-36	46	Adipose_Subcutaneous,Adipose_Visceral_Omentum,Adrenal_Gland,Artery_Aorta,Artery_Coronary,Artery_Tibial,Brain_Amygdala,Brain_Anterior_cingulate_cortex_BA24,Brain_Caudate_basal_ganglia,Brain_Cerebellar_Hemisphere,Brain_Cerebellum,Brain_Cortex,Brain_Frontal_Cortex_BA9,Brain_Hippocampus,Brain_Hypothalamus,Brain_Nucleus_accumbens_basal_ganglia,Brain_Putamen_basal_ganglia,Brain_Spinal_cord_cervical_c-1…
DPY19L2	12:64079438:G:A	-0.621833	9.95982e-48	1.21974e-37	7.90263e-36	40	Adipose_Subcutaneous,Adipose_Visceral_Omentum,Adrenal_Gland,Artery_Aorta,Artery_Coronary,Artery_Tibial,Brain_Anterior_cingulate_cortex_BA24,Brain_Caudate_basal_ganglia,Brain_Cerebellar_Hemisphere,Brain_Cerebellum,Brain_Cortex,Brain_Frontal_Cortex_BA9,Brain_Hippocampus,Brain_Hypothalamus,Brain_Nucleus_accumbens_basal_ganglia,Brain_Putamen_basal_ganglia,Breast_Mammary_Tissue,Cells_Cultured_fibrobla…
MAP6D1	3:183526624:C:A	-0.605016	3.83122e-49	1.41335e-37	9.07669e-36	19	Adipose_Subcutaneous,Adipose_Visceral_Omentum,Artery_Coronary,Artery_Tibial,Brain_Caudate_basal_ganglia,Brain_Cerebellar_Hemisphere,Brain_Cerebellum,Brain_Nucleus_accumbens_basal_ganglia,Brain_Putamen_basal_ganglia,Brain_Spinal_cord_cervical_c-1,Brain_Substantia_nigra,Colon_Sigmoid,Colon_Transverse,Esophagus_Gastroesophageal_Junction,Esophagus_Muscularis,Lung,Muscle_Skeletal,Stomach,Whole_Blood
MRPL21	11:68671280:G:GCCGCCGCCATCTTC	-0.318344	6.76802e-48	1.47031e-37	9.36039e-36	46	Adipose_Subcutaneous,Adipose_Visceral_Omentum,Adrenal_Gland,Artery_Aorta,Artery_Coronary,Artery_Tibial,Brain_Amygdala,Brain_Anterior_cingulate_cortex_BA24,Brain_Caudate_basal_ganglia,Brain_Cerebellar_Hemisphere,Brain_Cerebellum,Brain_Cortex,Brain_Frontal_Cortex_BA9,Brain_Hippocampus,Brain_Hypothalamus,Brain_Nucleus_accumbens_basal_ganglia,Brain_Putamen_basal_ganglia,Brain_Spinal_cord_cervical_c-1…
SARDH	9:136603492:C:G	-0.690908	1.56742e-47	2.80119e-37	1.76794e-35	37	Adipose_Subcutaneous,Adipose_Visceral_Omentum,Adrenal_Gland,Artery_Aorta,Artery_Coronary,Artery_Tibial,Brain_Anterior_cingulate_cortex_BA24,Brain_Caudate_basal_ganglia,Brain_Cerebellum,Brain_Cortex,Brain_Frontal_Cortex_BA9,Brain_Nucleus_accumbens_basal_ganglia,Brain_Putamen_basal_ganglia,Breast_Mammary_Tissue,Cells_Cultured_fibroblasts,Cells_EBV-transformed_lymphocytes,Colon_Sigmoid,Colon_Transve…
C15orf38-AP3S2	15:90414642:C:G	-0.319756	3.19584e-44	3.52799e-37	2.20762e-35	0	NA
BIN1	2:127886546:AAAG:A	-0.360669	2.25851e-43	4.30627e-37	2.67179e-35	21	Adipose_Visceral_Omentum,Artery_Aorta,Artery_Tibial,Brain_Cerebellar_Hemisphere,Brain_Cerebellum,Brain_Nucleus_accumbens_basal_ganglia,Colon_Sigmoid,Colon_Transverse,Esophagus_Gastroesophageal_Junction,Esophagus_Mucosa,Esophagus_Muscularis,Heart_Atrial_Appendage,Heart_Left_Ventricle,Liver,Lung,Muscle_Skeletal,Skin_Not_Sun_Exposed_Suprapubic,Skin_Sun_Exposed_Lower_leg,Stomach,Thyroid,Whole_Blood
TDRKH	1:151748425:C:A	-0.316187	7.38248e-44	6.26222e-37	3.85269e-35	32	Adipose_Subcutaneous,Adipose_Visceral_Omentum,Adrenal_Gland,Artery_Aorta,Artery_Coronary,Artery_Tibial,Brain_Caudate_basal_ganglia,Brain_Cerebellar_Hemisphere,Brain_Cerebellum,Brain_Hippocampus,Brain_Putamen_basal_ganglia,Breast_Mammary_Tissue,Cells_Cultured_fibroblasts,Colon_Sigmoid,Colon_Transverse,Esophagus_Gastroesophageal_Junction,Esophagus_Mucosa,Esophagus_Muscularis,Heart_Left_Ventricle,Li…
RP11-343C2.7	16:69377553:A:G	-0.488035	8.40408e-48	8.80323e-37	5.37086e-35	0	NA
MYOM2	8:2077072:A:G	-0.738308	3.35988e-45	1.01058e-36	6.1146e-35	37	Adipose_Subcutaneous,Adipose_Visceral_Omentum,Adrenal_Gland,Artery_Aorta,Artery_Coronary,Artery_Tibial,Brain_Amygdala,Brain_Anterior_cingulate_cortex_BA24,Brain_Caudate_basal_ganglia,Brain_Frontal_Cortex_BA9,Brain_Hippocampus,Brain_Hypothalamus,Brain_Nucleus_accumbens_basal_ganglia,Brain_Putamen_basal_ganglia,Brain_Spinal_cord_cervical_c-1,Brain_Substantia_nigra,Breast_Mammary_Tissue,Cells_Cultur…
MUT	6:49399239:AT:A	0.258863	9.62178e-46	1.31021e-36	7.86256e-35	31	Adipose_Subcutaneous,Adipose_Visceral_Omentum,Adrenal_Gland,Artery_Aorta,Brain_Anterior_cingulate_cortex_BA24,Brain_Caudate_basal_ganglia,Brain_Cerebellar_Hemisphere,Brain_Cerebellum,Brain_Cortex,Brain_Frontal_Cortex_BA9,Breast_Mammary_Tissue,Cells_Cultured_fibroblasts,Cells_EBV-transformed_lymphocytes,Colon_Sigmoid,Colon_Transverse,Esophagus_Gastroesophageal_Junction,Esophagus_Mucosa,Esophagus_M…
APOBEC3G	22:39472177:C:A	-0.533648	2.96943e-45	1.4297e-36	8.50986e-35	43	Adipose_Subcutaneous,Adipose_Visceral_Omentum,Adrenal_Gland,Artery_Aorta,Artery_Coronary,Artery_Tibial,Brain_Amygdala,Brain_Anterior_cingulate_cortex_BA24,Brain_Caudate_basal_ganglia,Brain_Cerebellar_Hemisphere,Brain_Cerebellum,Brain_Cortex,Brain_Frontal_Cortex_BA9,Brain_Hippocampus,Brain_Hypothalamus,Brain_Nucleus_accumbens_basal_ganglia,Brain_Putamen_basal_ganglia,Brain_Substantia_nigra,Breast_…
HLA-DRB5	6:32577385:T:C	-1.81124	1.81545e-47	1.55409e-36	9.17566e-35	47	Adipose_Subcutaneous,Adipose_Visceral_Omentum,Adrenal_Gland,Artery_Aorta,Artery_Coronary,Artery_Tibial,Brain_Amygdala,Brain_Anterior_cingulate_cortex_BA24,Brain_Caudate_basal_ganglia,Brain_Cerebellar_Hemisphere,Brain_Cerebellum,Brain_Cortex,Brain_Frontal_Cortex_BA9,Brain_Hippocampus,Brain_Hypothalamus,Brain_Nucleus_accumbens_basal_ganglia,Brain_Putamen_basal_ganglia,Brain_Spinal_cord_cervical_c-1…
PCDHB7	5:140551509:A:G	0.596839	1.85624e-45	1.90255e-36	1.11432e-34	0	NA
SPATA20	17:48624523:A:C	-0.398764	1.82099e-45	2.66039e-36	1.54581e-34	47	Adipose_Subcutaneous,Adipose_Visceral_Omentum,Adrenal_Gland,Artery_Aorta,Artery_Coronary,Artery_Tibial,Brain_Amygdala,Brain_Anterior_cingulate_cortex_BA24,Brain_Caudate_basal_ganglia,Brain_Cerebellar_Hemisphere,Brain_Cerebellum,Brain_Cortex,Brain_Frontal_Cortex_BA9,Brain_Hippocampus,Brain_Hypothalamus,Brain_Nucleus_accumbens_basal_ganglia,Brain_Putamen_basal_ganglia,Brain_Spinal_cord_cervical_c-1…
FTMG021820	16:29303629:T:C	1.05265	6.21935e-44	2.69176e-36	1.55173e-34	0	NA
KRT40	17:39139256:A:T	-1.04913	2.65461e-46	3.74556e-36	2.14235e-34	1	Pituitary
AP006621.5	11:780827:C:T	0.428081	7.75342e-44	4.85247e-36	2.75395e-34	47	Adipose_Subcutaneous,Adipose_Visceral_Omentum,Adrenal_Gland,Artery_Aorta,Artery_Coronary,Artery_Tibial,Brain_Amygdala,Brain_Anterior_cingulate_cortex_BA24,Brain_Caudate_basal_ganglia,Brain_Cerebellar_Hemisphere,Brain_Cerebellum,Brain_Cortex,Brain_Frontal_Cortex_BA9,Brain_Hippocampus,Brain_Hypothalamus,Brain_Nucleus_accumbens_basal_ganglia,Brain_Putamen_basal_ganglia,Brain_Spinal_cord_cervical_c-1…
BACE2	21:42619254:A:G	-0.405835	1.39988e-40	6.10709e-36	3.43933e-34	22	Adipose_Subcutaneous,Adipose_Visceral_Omentum,Artery_Aorta,Artery_Coronary,Artery_Tibial,Brain_Caudate_basal_ganglia,Brain_Cerebellar_Hemisphere,Brain_Cerebellum,Brain_Cortex,Brain_Putamen_basal_ganglia,Breast_Mammary_Tissue,Esophagus_Gastroesophageal_Junction,Esophagus_Mucosa,Esophagus_Muscularis,Heart_Atrial_Appendage,Heart_Left_Ventricle,Lung,Muscle_Skeletal,Nerve_Tibial,Skin_Not_Sun_Exposed_S…
GRHPR	9:37420311:C:T	0.21783	2.12569e-43	8.44102e-36	4.71744e-34	38	Adipose_Subcutaneous,Adipose_Visceral_Omentum,Adrenal_Gland,Artery_Aorta,Artery_Coronary,Artery_Tibial,Brain_Anterior_cingulate_cortex_BA24,Brain_Cerebellar_Hemisphere,Brain_Cerebellum,Brain_Cortex,Brain_Frontal_Cortex_BA9,Brain_Hypothalamus,Brain_Nucleus_accumbens_basal_ganglia,Breast_Mammary_Tissue,Cells_Cultured_fibroblasts,Cells_EBV-transformed_lymphocytes,Colon_Sigmoid,Colon_Transverse,Esoph…
ULK4	3:42012719:G:A	-0.511931	3.98366e-43	1.5311e-35	8.49205e-34	42	Adipose_Subcutaneous,Adipose_Visceral_Omentum,Adrenal_Gland,Artery_Aorta,Artery_Coronary,Artery_Tibial,Brain_Amygdala,Brain_Anterior_cingulate_cortex_BA24,Brain_Caudate_basal_ganglia,Brain_Cerebellar_Hemisphere,Brain_Cerebellum,Brain_Cortex,Brain_Frontal_Cortex_BA9,Brain_Hippocampus,Brain_Hypothalamus,Brain_Nucleus_accumbens_basal_ganglia,Brain_Putamen_basal_ganglia,Brain_Spinal_cord_cervical_c-1…
APIP	11:34952158:T:C	0.40175	4.2406e-41	2.30688e-35	1.26986e-33	46	Adipose_Subcutaneous,Adipose_Visceral_Omentum,Adrenal_Gland,Artery_Aorta,Artery_Coronary,Artery_Tibial,Brain_Amygdala,Brain_Anterior_cingulate_cortex_BA24,Brain_Caudate_basal_ganglia,Brain_Cerebellar_Hemisphere,Brain_Cerebellum,Brain_Cortex,Brain_Frontal_Cortex_BA9,Brain_Hippocampus,Brain_Hypothalamus,Brain_Nucleus_accumbens_basal_ganglia,Brain_Putamen_basal_ganglia,Brain_Spinal_cord_cervical_c-1…
FTMG024765	17:41439802:G:A	1.12124	2.80793e-45	3.25131e-35	1.77638e-33	0	NA
FTMG038228	3:125737621:C:T	-0.980842	7.34702e-50	4.03844e-35	2.19009e-33	0	NA
AC061975.1	17:26558329:G:T	-0.738118	2.01802e-52	5.01943e-35	2.70208e-33	0	NA
CRHR1	17:43685291:CA:C	0.333962	5.15617e-41	5.26561e-35	2.81391e-33	7	Adipose_Subcutaneous,Adipose_Visceral_Omentum,Breast_Mammary_Tissue,Esophagus_Gastroesophageal_Junction,Esophagus_Muscularis,Muscle_Skeletal,Nerve_Tibial
ZNF257	19:22243488:A:G	-0.523149	2.22709e-42	8.20529e-35	4.35309e-33	43	Adipose_Subcutaneous,Adipose_Visceral_Omentum,Adrenal_Gland,Artery_Aorta,Artery_Coronary,Artery_Tibial,Brain_Amygdala,Brain_Anterior_cingulate_cortex_BA24,Brain_Caudate_basal_ganglia,Brain_Cerebellar_Hemisphere,Brain_Cerebellum,Brain_Cortex,Brain_Frontal_Cortex_BA9,Brain_Hippocampus,Brain_Hypothalamus,Brain_Nucleus_accumbens_basal_ganglia,Brain_Putamen_basal_ganglia,Brain_Spinal_cord_cervical_c-1…
ZG16B	16:2882267:G:C	0.952401	5.21203e-45	1.16832e-34	6.15361e-33	11	Breast_Mammary_Tissue,Cells_Cultured_fibroblasts,Colon_Transverse,Lung,Pituitary,Prostate,Skin_Not_Sun_Exposed_Suprapubic,Skin_Sun_Exposed_Lower_leg,Spleen,Stomach,Whole_Blood
ZNF107	7:64113590:C:T	-0.359252	1.34745e-42	1.32284e-34	6.9177e-33	37	Adipose_Subcutaneous,Adipose_Visceral_Omentum,Artery_Aorta,Artery_Coronary,Artery_Tibial,Brain_Amygdala,Brain_Anterior_cingulate_cortex_BA24,Brain_Cerebellum,Brain_Cortex,Brain_Frontal_Cortex_BA9,Brain_Hippocampus,Brain_Hypothalamus,Brain_Spinal_cord_cervical_c-1,Breast_Mammary_Tissue,Cells_Cultured_fibroblasts,Colon_Sigmoid,Colon_Transverse,Esophagus_Gastroesophageal_Junction,Esophagus_Mucosa,Es…
WEE2-AS1	7:141439390:A:G	0.64687	1.06291e-48	1.3499e-34	7.00915e-33	47	Adipose_Subcutaneous,Adipose_Visceral_Omentum,Adrenal_Gland,Artery_Aorta,Artery_Coronary,Artery_Tibial,Brain_Amygdala,Brain_Anterior_cingulate_cortex_BA24,Brain_Caudate_basal_ganglia,Brain_Cerebellar_Hemisphere,Brain_Cerebellum,Brain_Cortex,Brain_Frontal_Cortex_BA9,Brain_Hippocampus,Brain_Hypothalamus,Brain_Nucleus_accumbens_basal_ganglia,Brain_Putamen_basal_ganglia,Brain_Spinal_cord_cervical_c-1…
CWF19L1	10:102024258:C:T	0.199254	1.70796e-41	1.72131e-34	8.8747e-33	46	Adipose_Subcutaneous,Adipose_Visceral_Omentum,Adrenal_Gland,Artery_Aorta,Artery_Coronary,Artery_Tibial,Brain_Amygdala,Brain_Anterior_cingulate_cortex_BA24,Brain_Caudate_basal_ganglia,Brain_Cerebellar_Hemisphere,Brain_Cerebellum,Brain_Cortex,Brain_Frontal_Cortex_BA9,Brain_Hippocampus,Brain_Hypothalamus,Brain_Nucleus_accumbens_basal_ganglia,Brain_Putamen_basal_ganglia,Brain_Spinal_cord_cervical_c-1…
FUT10	8:33336497:T:A	-0.30383	5.37708e-44	1.786e-34	9.14383e-33	38	Adipose_Subcutaneous,Adipose_Visceral_Omentum,Adrenal_Gland,Artery_Aorta,Artery_Coronary,Artery_Tibial,Brain_Cerebellum,Brain_Cortex,Brain_Frontal_Cortex_BA9,Brain_Nucleus_accumbens_basal_ganglia,Brain_Spinal_cord_cervical_c-1,Breast_Mammary_Tissue,Cells_Cultured_fibroblasts,Cells_EBV-transformed_lymphocytes,Colon_Sigmoid,Colon_Transverse,Esophagus_Gastroesophageal_Junction,Esophagus_Mucosa,Esoph…
CHPT1	12:102087014:G:A	0.311935	1.33351e-42	6.16574e-34	3.13477e-32	43	Adipose_Subcutaneous,Adipose_Visceral_Omentum,Adrenal_Gland,Artery_Aorta,Artery_Coronary,Artery_Tibial,Brain_Amygdala,Brain_Anterior_cingulate_cortex_BA24,Brain_Caudate_basal_ganglia,Brain_Cerebellar_Hemisphere,Brain_Cerebellum,Brain_Cortex,Brain_Frontal_Cortex_BA9,Brain_Hippocampus,Brain_Hypothalamus,Brain_Nucleus_accumbens_basal_ganglia,Brain_Putamen_basal_ganglia,Brain_Spinal_cord_cervical_c-1…
PAQR6	1:156215899:G:A	-0.598496	9.39696e-42	7.15483e-34	3.61255e-32	18	Adipose_Subcutaneous,Adipose_Visceral_Omentum,Adrenal_Gland,Cells_Cultured_fibroblasts,Cells_EBV-transformed_lymphocytes,Colon_Sigmoid,Colon_Transverse,Esophagus_Mucosa,Esophagus_Muscularis,Liver,Lung,Pituitary,Skin_Not_Sun_Exposed_Suprapubic,Skin_Sun_Exposed_Lower_leg,Spleen,Stomach,Thyroid,Whole_Blood
MIR4514	15:81286252:T:G	-0.595555	6.80778e-45	8.6951e-34	4.33427e-32	0	NA
RP11-660L16.2	11:71171642:G:A	0.43979	2.54248e-42	8.70264e-34	4.33427e-32	47	Adipose_Subcutaneous,Adipose_Visceral_Omentum,Adrenal_Gland,Artery_Aorta,Artery_Coronary,Artery_Tibial,Brain_Amygdala,Brain_Anterior_cingulate_cortex_BA24,Brain_Caudate_basal_ganglia,Brain_Cerebellar_Hemisphere,Brain_Cerebellum,Brain_Cortex,Brain_Frontal_Cortex_BA9,Brain_Hippocampus,Brain_Hypothalamus,Brain_Nucleus_accumbens_basal_ganglia,Brain_Putamen_basal_ganglia,Brain_Spinal_cord_cervical_c-1…
FTMG043543	5:1345474:A:G	-0.3599	8.78455e-43	9.37488e-34	4.63753e-32	0	NA
PEX5L	3:179676551:T:C	0.800721	6.88389e-43	9.84335e-34	4.83659e-32	0	NA
CKMT2-AS1	5:80582119:T:C	-0.525679	6.85853e-42	1.38996e-33	6.78412e-32	47	Adipose_Subcutaneous,Adipose_Visceral_Omentum,Adrenal_Gland,Artery_Aorta,Artery_Coronary,Artery_Tibial,Brain_Amygdala,Brain_Anterior_cingulate_cortex_BA24,Brain_Caudate_basal_ganglia,Brain_Cerebellar_Hemisphere,Brain_Cerebellum,Brain_Cortex,Brain_Frontal_Cortex_BA9,Brain_Hippocampus,Brain_Hypothalamus,Brain_Nucleus_accumbens_basal_ganglia,Brain_Putamen_basal_ganglia,Brain_Spinal_cord_cervical_c-1…
C4BPA	1:207273801:G:T	1.11342	2.54849e-40	3.16611e-33	1.53508e-31	16	Adipose_Subcutaneous,Adipose_Visceral_Omentum,Adrenal_Gland,Artery_Aorta,Breast_Mammary_Tissue,Esophagus_Muscularis,Heart_Atrial_Appendage,Lung,Minor_Salivary_Gland,Nerve_Tibial,Ovary,Pituitary,Spleen,Stomach,Thyroid,Whole_Blood
CCBL2	1:89426902:G:A	-0.212626	5.10449e-41	4.29107e-33	2.06683e-31	0	NA
RP11-64D22.2	3:151500423:G:A	1.33494	7.03138e-43	6.14193e-33	2.93898e-31	0	NA
SLC2A1-AS1	1:43421956:CGCCTGTAATCCCAG:C	0.722504	2.15342e-40	9.536e-33	4.53344e-31	44	Adipose_Subcutaneous,Adipose_Visceral_Omentum,Adrenal_Gland,Artery_Aorta,Artery_Coronary,Artery_Tibial,Brain_Amygdala,Brain_Anterior_cingulate_cortex_BA24,Brain_Caudate_basal_ganglia,Brain_Cerebellar_Hemisphere,Brain_Cerebellum,Brain_Cortex,Brain_Frontal_Cortex_BA9,Brain_Hippocampus,Brain_Hypothalamus,Brain_Nucleus_accumbens_basal_ganglia,Brain_Putamen_basal_ganglia,Brain_Spinal_cord_cervical_c-1…
FUT2	19:49206462:C:T	-0.468313	1.68886e-39	2.15887e-32	1.01971e-30	10	Cells_Cultured_fibroblasts,Colon_Transverse,Esophagus_Mucosa,Lung,Minor_Salivary_Gland,Pituitary,Skin_Not_Sun_Exposed_Suprapubic,Skin_Sun_Exposed_Lower_leg,Small_Intestine_Terminal_Ileum,Stomach
ANAPC13	3:134200205:C:T	0.239653	3.72674e-41	2.3012e-32	1.07997e-30	44	Adipose_Subcutaneous,Adipose_Visceral_Omentum,Adrenal_Gland,Artery_Aorta,Artery_Coronary,Artery_Tibial,Brain_Caudate_basal_ganglia,Brain_Cerebellar_Hemisphere,Brain_Cerebellum,Brain_Cortex,Brain_Frontal_Cortex_BA9,Brain_Hippocampus,Brain_Hypothalamus,Brain_Putamen_basal_ganglia,Brain_Spinal_cord_cervical_c-1,Brain_Substantia_nigra,Breast_Mammary_Tissue,Cells_Cultured_fibroblasts,Cells_EBV-transfo…
LINC00359	13:97625974:T:G	-0.68557	1.65196e-40	2.89203e-32	1.34861e-30	1	Adrenal_Gland
POMZP3	7:76248276:T:A	0.537795	1.29506e-40	3.62726e-32	1.68075e-30	47	Adipose_Subcutaneous,Adipose_Visceral_Omentum,Adrenal_Gland,Artery_Aorta,Artery_Coronary,Artery_Tibial,Brain_Amygdala,Brain_Anterior_cingulate_cortex_BA24,Brain_Caudate_basal_ganglia,Brain_Cerebellar_Hemisphere,Brain_Cerebellum,Brain_Cortex,Brain_Frontal_Cortex_BA9,Brain_Hippocampus,Brain_Hypothalamus,Brain_Nucleus_accumbens_basal_ganglia,Brain_Putamen_basal_ganglia,Brain_Spinal_cord_cervical_c-1…
CHMP4C	8:82668818:A:G	-0.672176	5.65303e-41	7.05946e-32	3.25055e-30	34	Adipose_Subcutaneous,Adipose_Visceral_Omentum,Adrenal_Gland,Artery_Aorta,Artery_Coronary,Artery_Tibial,Brain_Caudate_basal_ganglia,Brain_Cerebellar_Hemisphere,Brain_Hypothalamus,Brain_Nucleus_accumbens_basal_ganglia,Brain_Spinal_cord_cervical_c-1,Breast_Mammary_Tissue,Cells_Cultured_fibroblasts,Cells_EBV-transformed_lymphocytes,Colon_Sigmoid,Colon_Transverse,Esophagus_Gastroesophageal_Junction,Es…
KIAA1841	2:61372298:C:G	0.181496	2.66482e-41	9.80049e-32	4.48446e-30	1	Prostate
PALM3	19:14172921:A:T	-0.599528	3.03603e-38	1.06819e-31	4.85742e-30	9	Breast_Mammary_Tissue,Colon_Transverse,Liver,Lung,Minor_Salivary_Gland,Prostate,Small_Intestine_Terminal_Ileum,Stomach,Thyroid
ACSM1	16:20648572:G:GATAAA	0.769353	2.17275e-38	1.12801e-31	5.09777e-30	32	Adipose_Subcutaneous,Adipose_Visceral_Omentum,Adrenal_Gland,Artery_Aorta,Artery_Coronary,Artery_Tibial,Brain_Cerebellar_Hemisphere,Brain_Cerebellum,Brain_Hippocampus,Breast_Mammary_Tissue,Colon_Sigmoid,Colon_Transverse,Esophagus_Gastroesophageal_Junction,Esophagus_Mucosa,Esophagus_Muscularis,Heart_Atrial_Appendage,Kidney_Cortex,Liver,Lung,Minor_Salivary_Gland,Muscle_Skeletal,Nerve_Tibial,Pituitar…
ATP2C2	16:84395561:G:C	1.30118	4.65914e-38	1.16743e-31	5.24356e-30	9	Artery_Tibial,Brain_Caudate_basal_ganglia,Brain_Nucleus_accumbens_basal_ganglia,Esophagus_Mucosa,Liver,Lung,Skin_Not_Sun_Exposed_Suprapubic,Skin_Sun_Exposed_Lower_leg,Whole_Blood
FAM154B	15:82457055:G:A	1.86882	8.24741e-40	1.18816e-31	5.30413e-30	0	NA
RP11-222A11.1	10:67321380:G:C	1.52986	4.19679e-39	1.55357e-31	6.89334e-30	0	NA
STRG285522	17:65571496:G:A	-1.05731	9.26137e-39	2.37551e-31	1.04769e-29	0	NA
ST3GAL6-AS1	3:98416900:G:T	-0.617703	5.56404e-41	3.3191e-31	1.45508e-29	42	Adipose_Subcutaneous,Adipose_Visceral_Omentum,Adrenal_Gland,Artery_Aorta,Artery_Coronary,Artery_Tibial,Brain_Amygdala,Brain_Anterior_cingulate_cortex_BA24,Brain_Caudate_basal_ganglia,Brain_Cerebellar_Hemisphere,Brain_Cerebellum,Brain_Cortex,Brain_Frontal_Cortex_BA9,Brain_Hippocampus,Brain_Hypothalamus,Brain_Nucleus_accumbens_basal_ganglia,Brain_Putamen_basal_ganglia,Brain_Spinal_cord_cervical_c-1…
STRG318187	19:21775872:G:A	-0.649634	3.10512e-38	4.1812e-31	1.82211e-29	0	NA
NMRK1	9:77707300:A:T	-0.312882	5.94996e-39	6.82569e-31	2.95694e-29	47	Adipose_Subcutaneous,Adipose_Visceral_Omentum,Adrenal_Gland,Artery_Aorta,Artery_Coronary,Artery_Tibial,Brain_Amygdala,Brain_Anterior_cingulate_cortex_BA24,Brain_Caudate_basal_ganglia,Brain_Cerebellar_Hemisphere,Brain_Cerebellum,Brain_Cortex,Brain_Frontal_Cortex_BA9,Brain_Hippocampus,Brain_Hypothalamus,Brain_Nucleus_accumbens_basal_ganglia,Brain_Putamen_basal_ganglia,Brain_Spinal_cord_cervical_c-1…
PCP4	21:41351197:G:A	0.603389	8.19387e-37	2.32942e-30	1.00319e-28	4	Artery_Tibial,Esophagus_Muscularis,Nerve_Tibial,Spleen
FTMG011092	11:93862493:A:C	0.906367	3.70431e-41	2.5242e-30	1.08071e-28	0	NA
ENSG00000214049	19:15941073:A:C	0.951751	1.08339e-35	2.53945e-30	1.08092e-28	0	NA
IQCB1	3:121497380:C:CT	0.218696	5.54223e-37	3.20476e-30	1.35623e-28	47	Adipose_Subcutaneous,Adipose_Visceral_Omentum,Adrenal_Gland,Artery_Aorta,Artery_Coronary,Artery_Tibial,Brain_Amygdala,Brain_Anterior_cingulate_cortex_BA24,Brain_Caudate_basal_ganglia,Brain_Cerebellar_Hemisphere,Brain_Cerebellum,Brain_Cortex,Brain_Frontal_Cortex_BA9,Brain_Hippocampus,Brain_Hypothalamus,Brain_Nucleus_accumbens_basal_ganglia,Brain_Putamen_basal_ganglia,Brain_Spinal_cord_cervical_c-1…
STRG308840	19:15941073:A:C	0.927819	6.21786e-35	4.95985e-30	2.0869e-28	0	NA
HLA-DQA1	6:32612114:A:G	-1.06874	6.50819e-39	5.25599e-30	2.19887e-28	43	Adipose_Subcutaneous,Adipose_Visceral_Omentum,Adrenal_Gland,Artery_Aorta,Artery_Coronary,Artery_Tibial,Brain_Amygdala,Brain_Anterior_cingulate_cortex_BA24,Brain_Caudate_basal_ganglia,Brain_Cerebellar_Hemisphere,Brain_Cerebellum,Brain_Cortex,Brain_Frontal_Cortex_BA9,Brain_Hippocampus,Brain_Hypothalamus,Brain_Nucleus_accumbens_basal_ganglia,Brain_Putamen_basal_ganglia,Brain_Spinal_cord_cervical_c-1…
RNASEH2B	13:51530586:T:TA	-0.727756	5.30354e-37	5.62934e-30	2.34168e-28	45	Adipose_Subcutaneous,Adipose_Visceral_Omentum,Adrenal_Gland,Artery_Aorta,Artery_Coronary,Artery_Tibial,Brain_Amygdala,Brain_Anterior_cingulate_cortex_BA24,Brain_Caudate_basal_ganglia,Brain_Cerebellar_Hemisphere,Brain_Cerebellum,Brain_Cortex,Brain_Frontal_Cortex_BA9,Brain_Hippocampus,Brain_Hypothalamus,Brain_Nucleus_accumbens_basal_ganglia,Brain_Putamen_basal_ganglia,Brain_Spinal_cord_cervical_c-1…
BEST3	12:70078575:T:G	0.710088	3.48426e-37	6.98185e-30	2.88789e-28	7	Brain_Caudate_basal_ganglia,Brain_Cerebellar_Hemisphere,Brain_Cerebellum,Brain_Frontal_Cortex_BA9,Heart_Left_Ventricle,Muscle_Skeletal,Pituitary
SGCA	17:48241732:C:T	-0.701845	7.39368e-36	8.16685e-30	3.34029e-28	40	Adipose_Subcutaneous,Adipose_Visceral_Omentum,Adrenal_Gland,Artery_Aorta,Artery_Tibial,Brain_Anterior_cingulate_cortex_BA24,Brain_Caudate_basal_ganglia,Brain_Cerebellar_Hemisphere,Brain_Cerebellum,Brain_Cortex,Brain_Frontal_Cortex_BA9,Brain_Hippocampus,Brain_Hypothalamus,Brain_Nucleus_accumbens_basal_ganglia,Brain_Putamen_basal_ganglia,Brain_Spinal_cord_cervical_c-1,Brain_Substantia_nigra,Breast_…
STX2	12:131320006:TAATA:T	0.262977	6.45555e-36	8.13487e-30	3.34029e-28	37	Adipose_Subcutaneous,Adipose_Visceral_Omentum,Adrenal_Gland,Artery_Aorta,Artery_Coronary,Artery_Tibial,Brain_Cerebellar_Hemisphere,Brain_Cerebellum,Brain_Cortex,Brain_Hippocampus,Breast_Mammary_Tissue,Cells_Cultured_fibroblasts,Colon_Sigmoid,Colon_Transverse,Esophagus_Gastroesophageal_Junction,Esophagus_Mucosa,Esophagus_Muscularis,Heart_Atrial_Appendage,Heart_Left_Ventricle,Kidney_Cortex,Liver,Lu…
DDTL	22:24266954:A:C	-0.827568	1.07978e-35	1.57268e-29	6.39662e-28	31	Adipose_Subcutaneous,Adipose_Visceral_Omentum,Adrenal_Gland,Artery_Aorta,Artery_Coronary,Artery_Tibial,Brain_Caudate_basal_ganglia,Brain_Putamen_basal_ganglia,Breast_Mammary_Tissue,Cells_Cultured_fibroblasts,Colon_Sigmoid,Colon_Transverse,Esophagus_Gastroesophageal_Junction,Esophagus_Mucosa,Esophagus_Muscularis,Heart_Atrial_Appendage,Heart_Left_Ventricle,Kidney_Cortex,Liver,Lung,Minor_Salivary_Gl…
THAP9-AS1	4:83851693:C:G	-0.397139	9.38129e-37	1.93001e-29	7.80663e-28	36	Adipose_Subcutaneous,Adipose_Visceral_Omentum,Adrenal_Gland,Artery_Aorta,Artery_Coronary,Artery_Tibial,Brain_Amygdala,Brain_Anterior_cingulate_cortex_BA24,Brain_Caudate_basal_ganglia,Brain_Cerebellar_Hemisphere,Brain_Cerebellum,Brain_Cortex,Brain_Frontal_Cortex_BA9,Brain_Hippocampus,Brain_Hypothalamus,Brain_Nucleus_accumbens_basal_ganglia,Brain_Putamen_basal_ganglia,Brain_Spinal_cord_cervical_c-1…
NSA2	5:74070053:T:A	0.339532	2.4857e-37	2.02644e-29	8.15164e-28	47	Adipose_Subcutaneous,Adipose_Visceral_Omentum,Adrenal_Gland,Artery_Aorta,Artery_Coronary,Artery_Tibial,Brain_Amygdala,Brain_Anterior_cingulate_cortex_BA24,Brain_Caudate_basal_ganglia,Brain_Cerebellar_Hemisphere,Brain_Cerebellum,Brain_Cortex,Brain_Frontal_Cortex_BA9,Brain_Hippocampus,Brain_Hypothalamus,Brain_Nucleus_accumbens_basal_ganglia,Brain_Putamen_basal_ganglia,Brain_Spinal_cord_cervical_c-1…
C2orf54	2:241836360:TC:T	1.0488	9.32644e-37	3.03184e-29	1.21294e-27	14	Breast_Mammary_Tissue,Colon_Transverse,Esophagus_Mucosa,Heart_Atrial_Appendage,Kidney_Cortex,Liver,Lung,Nerve_Tibial,Prostate,Skin_Not_Sun_Exposed_Suprapubic,Skin_Sun_Exposed_Lower_leg,Small_Intestine_Terminal_Ileum,Stomach,Thyroid
ENSG00000244879	15:50612036:A:AAAAT	0.402239	6.42877e-39	3.26093e-29	1.2975e-27	0	NA
XRCC6BP1	12:58328500:G:A	-0.370625	2.32832e-37	4.23444e-29	1.67574e-27	0	NA
BTN3A2	6:26377939:G:A	-0.774472	9.98879e-39	4.74251e-29	1.86672e-27	47	Adipose_Subcutaneous,Adipose_Visceral_Omentum,Adrenal_Gland,Artery_Aorta,Artery_Coronary,Artery_Tibial,Brain_Amygdala,Brain_Anterior_cingulate_cortex_BA24,Brain_Caudate_basal_ganglia,Brain_Cerebellar_Hemisphere,Brain_Cerebellum,Brain_Cortex,Brain_Frontal_Cortex_BA9,Brain_Hippocampus,Brain_Hypothalamus,Brain_Nucleus_accumbens_basal_ganglia,Brain_Putamen_basal_ganglia,Brain_Spinal_cord_cervical_c-1…
MIPEPP3	13:21904752:T:C	-0.339699	4.94178e-34	5.0047e-29	1.95938e-27	4	Adipose_Subcutaneous,Artery_Tibial,Esophagus_Mucosa,Skin_Not_Sun_Exposed_Suprapubic
RP11-294O2.2	4:165678558:AC:A	-0.920272	3.48054e-36	5.72694e-29	2.23022e-27	0	NA
HLA-DMA	6:32914726:G:C	1.09841	2.76831e-41	8.09899e-29	3.13727e-27	28	Artery_Aorta,Artery_Tibial,Brain_Caudate_basal_ganglia,Brain_Cerebellar_Hemisphere,Brain_Cerebellum,Brain_Cortex,Brain_Frontal_Cortex_BA9,Brain_Hippocampus,Brain_Nucleus_accumbens_basal_ganglia,Brain_Putamen_basal_ganglia,Cells_Cultured_fibroblasts,Colon_Sigmoid,Colon_Transverse,Esophagus_Gastroesophageal_Junction,Esophagus_Mucosa,Esophagus_Muscularis,Heart_Atrial_Appendage,Heart_Left_Ventricle,L…
PRPH2	6:42673107:G:A	0.414578	1.80895e-34	8.47818e-29	3.26687e-27	34	Adipose_Subcutaneous,Adipose_Visceral_Omentum,Adrenal_Gland,Artery_Aorta,Artery_Coronary,Artery_Tibial,Brain_Amygdala,Brain_Anterior_cingulate_cortex_BA24,Brain_Caudate_basal_ganglia,Brain_Cerebellar_Hemisphere,Brain_Cerebellum,Brain_Cortex,Brain_Frontal_Cortex_BA9,Brain_Hippocampus,Brain_Hypothalamus,Brain_Nucleus_accumbens_basal_ganglia,Brain_Putamen_basal_ganglia,Breast_Mammary_Tissue,Cells_Cu…
NAPG	18:10547908:T:TC	0.355156	1.73597e-34	1.09026e-28	4.17907e-27	3	Adrenal_Gland,Brain_Hypothalamus,Pituitary
ZNF749	19:57939619:C:T	0.344573	1.26463e-34	1.14227e-28	4.35562e-27	47	Adipose_Subcutaneous,Adipose_Visceral_Omentum,Adrenal_Gland,Artery_Aorta,Artery_Coronary,Artery_Tibial,Brain_Amygdala,Brain_Anterior_cingulate_cortex_BA24,Brain_Caudate_basal_ganglia,Brain_Cerebellar_Hemisphere,Brain_Cerebellum,Brain_Cortex,Brain_Frontal_Cortex_BA9,Brain_Hippocampus,Brain_Hypothalamus,Brain_Nucleus_accumbens_basal_ganglia,Brain_Putamen_basal_ganglia,Brain_Spinal_cord_cervical_c-1…
NDUFS5	1:39482916:CTGTA:C	-0.278686	2.76849e-37	1.22587e-28	4.65018e-27	44	Adipose_Subcutaneous,Adipose_Visceral_Omentum,Adrenal_Gland,Artery_Aorta,Artery_Coronary,Artery_Tibial,Brain_Anterior_cingulate_cortex_BA24,Brain_Caudate_basal_ganglia,Brain_Cerebellar_Hemisphere,Brain_Cerebellum,Brain_Cortex,Brain_Frontal_Cortex_BA9,Brain_Hippocampus,Brain_Nucleus_accumbens_basal_ganglia,Brain_Putamen_basal_ganglia,Brain_Spinal_cord_cervical_c-1,Breast_Mammary_Tissue,Cells_Cultu…
MICA	6:31393751:A:AT	-0.404447	6.38329e-39	1.51604e-28	5.69192e-27	45	Adipose_Subcutaneous,Adipose_Visceral_Omentum,Adrenal_Gland,Artery_Aorta,Artery_Coronary,Artery_Tibial,Brain_Amygdala,Brain_Anterior_cingulate_cortex_BA24,Brain_Caudate_basal_ganglia,Brain_Cortex,Brain_Frontal_Cortex_BA9,Brain_Hippocampus,Brain_Hypothalamus,Brain_Nucleus_accumbens_basal_ganglia,Brain_Putamen_basal_ganglia,Brain_Spinal_cord_cervical_c-1,Brain_Substantia_nigra,Breast_Mammary_Tissue…
WARS2	1:119614071:T:G	-0.25407	1.34906e-33	1.50985e-28	5.69192e-27	46	Adipose_Subcutaneous,Adipose_Visceral_Omentum,Adrenal_Gland,Artery_Aorta,Artery_Coronary,Artery_Tibial,Brain_Amygdala,Brain_Anterior_cingulate_cortex_BA24,Brain_Caudate_basal_ganglia,Brain_Cerebellar_Hemisphere,Brain_Cerebellum,Brain_Cortex,Brain_Frontal_Cortex_BA9,Brain_Hippocampus,Brain_Hypothalamus,Brain_Nucleus_accumbens_basal_ganglia,Brain_Putamen_basal_ganglia,Brain_Spinal_cord_cervical_c-1…
HLA-DRB1	6:32566011:C:A	-1.28716	6.5866e-36	2.0436e-28	7.63348e-27	44	Adipose_Subcutaneous,Adipose_Visceral_Omentum,Artery_Aorta,Artery_Coronary,Artery_Tibial,Brain_Amygdala,Brain_Anterior_cingulate_cortex_BA24,Brain_Caudate_basal_ganglia,Brain_Cerebellar_Hemisphere,Brain_Cerebellum,Brain_Cortex,Brain_Frontal_Cortex_BA9,Brain_Hippocampus,Brain_Hypothalamus,Brain_Nucleus_accumbens_basal_ganglia,Brain_Putamen_basal_ganglia,Brain_Spinal_cord_cervical_c-1,Brain_Substan…
MDGA1	6:37663624:T:C	-0.481899	2.69724e-36	2.10463e-28	7.82154e-27	36	Adipose_Subcutaneous,Adipose_Visceral_Omentum,Adrenal_Gland,Artery_Aorta,Artery_Coronary,Artery_Tibial,Brain_Nucleus_accumbens_basal_ganglia,Brain_Putamen_basal_ganglia,Breast_Mammary_Tissue,Cells_Cultured_fibroblasts,Cells_EBV-transformed_lymphocytes,Colon_Sigmoid,Colon_Transverse,Esophagus_Gastroesophageal_Junction,Esophagus_Mucosa,Esophagus_Muscularis,Heart_Atrial_Appendage,Heart_Left_Ventricl…
FTSJ3	17:61820391:ATTT:A	0.23632	4.68951e-34	2.45648e-28	9.08303e-27	46	Adipose_Subcutaneous,Adipose_Visceral_Omentum,Adrenal_Gland,Artery_Aorta,Artery_Coronary,Artery_Tibial,Brain_Amygdala,Brain_Anterior_cingulate_cortex_BA24,Brain_Caudate_basal_ganglia,Brain_Cerebellar_Hemisphere,Brain_Cerebellum,Brain_Cortex,Brain_Frontal_Cortex_BA9,Brain_Hippocampus,Brain_Hypothalamus,Brain_Nucleus_accumbens_basal_ganglia,Brain_Putamen_basal_ganglia,Brain_Spinal_cord_cervical_c-1…
ADCY5	3:123065778:A:G	0.51449	8.96331e-34	3.62276e-28	1.33281e-26	2	Lung,Thyroid
TAPBPL	12:6564448:A:G	0.325353	1.32573e-33	4.46379e-28	1.63402e-26	47	Adipose_Subcutaneous,Adipose_Visceral_Omentum,Adrenal_Gland,Artery_Aorta,Artery_Coronary,Artery_Tibial,Brain_Amygdala,Brain_Anterior_cingulate_cortex_BA24,Brain_Caudate_basal_ganglia,Brain_Cerebellar_Hemisphere,Brain_Cerebellum,Brain_Cortex,Brain_Frontal_Cortex_BA9,Brain_Hippocampus,Brain_Hypothalamus,Brain_Nucleus_accumbens_basal_ganglia,Brain_Putamen_basal_ganglia,Brain_Spinal_cord_cervical_c-1…
MEIS3	19:47913634:G:A	-0.357803	2.99926e-35	4.55597e-28	1.65946e-26	8	Brain_Caudate_basal_ganglia,Brain_Cortex,Brain_Putamen_basal_ganglia,Cells_Cultured_fibroblasts,Esophagus_Gastroesophageal_Junction,Esophagus_Mucosa,Esophagus_Muscularis,Pituitary
MEIS3P1	17:15693572:C:T	-0.264057	1.64056e-33	4.66309e-28	1.69007e-26	35	Adipose_Subcutaneous,Adipose_Visceral_Omentum,Adrenal_Gland,Artery_Aorta,Artery_Coronary,Artery_Tibial,Brain_Amygdala,Brain_Anterior_cingulate_cortex_BA24,Brain_Caudate_basal_ganglia,Brain_Cortex,Brain_Frontal_Cortex_BA9,Brain_Hypothalamus,Brain_Nucleus_accumbens_basal_ganglia,Brain_Putamen_basal_ganglia,Brain_Spinal_cord_cervical_c-1,Brain_Substantia_nigra,Breast_Mammary_Tissue,Cells_Cultured_fi…
C2orf27A	2:132440073:G:C	0.389456	8.68662e-35	5.42712e-28	1.95729e-26	40	Adipose_Subcutaneous,Adipose_Visceral_Omentum,Adrenal_Gland,Artery_Aorta,Artery_Coronary,Artery_Tibial,Brain_Caudate_basal_ganglia,Brain_Cerebellar_Hemisphere,Brain_Cerebellum,Brain_Cortex,Brain_Putamen_basal_ganglia,Brain_Spinal_cord_cervical_c-1,Breast_Mammary_Tissue,Cells_Cultured_fibroblasts,Cells_EBV-transformed_lymphocytes,Colon_Sigmoid,Colon_Transverse,Esophagus_Gastroesophageal_Junction,E…
ZNF880	19:52885859:C:T	0.26876	2.35487e-33	6.22678e-28	2.23468e-26	45	Adipose_Subcutaneous,Adipose_Visceral_Omentum,Adrenal_Gland,Artery_Aorta,Artery_Coronary,Artery_Tibial,Brain_Amygdala,Brain_Anterior_cingulate_cortex_BA24,Brain_Caudate_basal_ganglia,Brain_Cerebellar_Hemisphere,Brain_Cerebellum,Brain_Cortex,Brain_Frontal_Cortex_BA9,Brain_Hippocampus,Brain_Hypothalamus,Brain_Nucleus_accumbens_basal_ganglia,Brain_Putamen_basal_ganglia,Brain_Spinal_cord_cervical_c-1…
FTMG037143	22:49448259:G:A	0.963773	4.70551e-36	6.30468e-28	2.2516e-26	0	NA
ZSCAN23	6:28408258:A:G	0.343608	4.06527e-35	6.40319e-28	2.27568e-26	41	Adipose_Subcutaneous,Adipose_Visceral_Omentum,Adrenal_Gland,Artery_Aorta,Artery_Coronary,Artery_Tibial,Brain_Caudate_basal_ganglia,Brain_Cerebellar_Hemisphere,Brain_Cerebellum,Brain_Cortex,Brain_Frontal_Cortex_BA9,Brain_Hypothalamus,Brain_Nucleus_accumbens_basal_ganglia,Brain_Putamen_basal_ganglia,Brain_Spinal_cord_cervical_c-1,Breast_Mammary_Tissue,Cells_Cultured_fibroblasts,Cells_EBV-transforme…
HSD17B12	11:43878485:G:A	-0.283302	2.27507e-36	9.21605e-28	3.25955e-26	47	Adipose_Subcutaneous,Adipose_Visceral_Omentum,Adrenal_Gland,Artery_Aorta,Artery_Coronary,Artery_Tibial,Brain_Amygdala,Brain_Anterior_cingulate_cortex_BA24,Brain_Caudate_basal_ganglia,Brain_Cerebellar_Hemisphere,Brain_Cerebellum,Brain_Cortex,Brain_Frontal_Cortex_BA9,Brain_Hippocampus,Brain_Hypothalamus,Brain_Nucleus_accumbens_basal_ganglia,Brain_Putamen_basal_ganglia,Brain_Spinal_cord_cervical_c-1…
ZNF117	7:64516150:C:T	0.324607	6.44941e-35	1.03185e-27	3.63192e-26	45	Adipose_Subcutaneous,Adipose_Visceral_Omentum,Adrenal_Gland,Artery_Aorta,Artery_Coronary,Artery_Tibial,Brain_Amygdala,Brain_Anterior_cingulate_cortex_BA24,Brain_Caudate_basal_ganglia,Brain_Cerebellar_Hemisphere,Brain_Cerebellum,Brain_Cortex,Brain_Frontal_Cortex_BA9,Brain_Hippocampus,Brain_Hypothalamus,Brain_Nucleus_accumbens_basal_ganglia,Brain_Putamen_basal_ganglia,Brain_Spinal_cord_cervical_c-1…
ARL16	17:79673088:G:A	-0.312614	1.49249e-34	1.13051e-27	3.96014e-26	47	Adipose_Subcutaneous,Adipose_Visceral_Omentum,Adrenal_Gland,Artery_Aorta,Artery_Coronary,Artery_Tibial,Brain_Amygdala,Brain_Anterior_cingulate_cortex_BA24,Brain_Caudate_basal_ganglia,Brain_Cerebellar_Hemisphere,Brain_Cerebellum,Brain_Cortex,Brain_Frontal_Cortex_BA9,Brain_Hippocampus,Brain_Hypothalamus,Brain_Nucleus_accumbens_basal_ganglia,Brain_Putamen_basal_ganglia,Brain_Spinal_cord_cervical_c-1…
USH2A	1:216628672:A:C	1.02679	2.45027e-34	1.23643e-27	4.31055e-26	0	NA
TSPAN12	7:120485990:T:C	-0.388604	2.12334e-35	1.42705e-27	4.95153e-26	2	Adipose_Subcutaneous,Adrenal_Gland
SLC12A8	3:124921457:C:T	-0.339724	5.11663e-35	1.45582e-27	5.02753e-26	7	Adipose_Subcutaneous,Artery_Tibial,Colon_Sigmoid,Colon_Transverse,Liver,Nerve_Tibial,Stomach
ERAP1	5:96124447:G:C	-0.248243	2.15593e-34	1.47423e-27	5.04353e-26	45	Adipose_Subcutaneous,Adipose_Visceral_Omentum,Adrenal_Gland,Artery_Aorta,Artery_Coronary,Artery_Tibial,Brain_Amygdala,Brain_Anterior_cingulate_cortex_BA24,Brain_Caudate_basal_ganglia,Brain_Cerebellum,Brain_Cortex,Brain_Frontal_Cortex_BA9,Brain_Hippocampus,Brain_Hypothalamus,Brain_Nucleus_accumbens_basal_ganglia,Brain_Putamen_basal_ganglia,Brain_Spinal_cord_cervical_c-1,Brain_Substantia_nigra,Brea…
FTMG007016	10:1098002:T:G	-0.400255	1.49937e-36	1.46981e-27	5.04353e-26	0	NA
RP11-43F13.1	5:1623579:G:T	-0.297467	7.76538e-35	1.48281e-27	5.04928e-26	47	Adipose_Subcutaneous,Adipose_Visceral_Omentum,Adrenal_Gland,Artery_Aorta,Artery_Coronary,Artery_Tibial,Brain_Amygdala,Brain_Anterior_cingulate_cortex_BA24,Brain_Caudate_basal_ganglia,Brain_Cerebellar_Hemisphere,Brain_Cerebellum,Brain_Cortex,Brain_Frontal_Cortex_BA9,Brain_Hippocampus,Brain_Hypothalamus,Brain_Nucleus_accumbens_basal_ganglia,Brain_Putamen_basal_ganglia,Brain_Spinal_cord_cervical_c-1…
C10orf32-ASMT	10:104611764:A:C	-0.310665	2.23835e-34	1.49151e-27	5.0554e-26	0	NA
CKAP2	13:52993412:G:A	-0.286337	1.10893e-34	1.55037e-27	5.23068e-26	46	Adipose_Subcutaneous,Adipose_Visceral_Omentum,Adrenal_Gland,Artery_Aorta,Artery_Coronary,Artery_Tibial,Brain_Amygdala,Brain_Anterior_cingulate_cortex_BA24,Brain_Caudate_basal_ganglia,Brain_Cerebellar_Hemisphere,Brain_Cerebellum,Brain_Cortex,Brain_Frontal_Cortex_BA9,Brain_Hippocampus,Brain_Hypothalamus,Brain_Nucleus_accumbens_basal_ganglia,Brain_Putamen_basal_ganglia,Brain_Spinal_cord_cervical_c-1…
MASTL	10:27452867:C:CATTT	0.353409	5.44574e-36	1.78581e-27	5.99738e-26	45	Adipose_Subcutaneous,Adipose_Visceral_Omentum,Adrenal_Gland,Artery_Aorta,Artery_Coronary,Artery_Tibial,Brain_Amygdala,Brain_Caudate_basal_ganglia,Brain_Cerebellar_Hemisphere,Brain_Cerebellum,Brain_Cortex,Brain_Hippocampus,Brain_Hypothalamus,Brain_Nucleus_accumbens_basal_ganglia,Brain_Putamen_basal_ganglia,Brain_Spinal_cord_cervical_c-1,Brain_Substantia_nigra,Breast_Mammary_Tissue,Cells_Cultured_f…
HLA-C	6:31236690:T:G	-0.463121	7.65803e-37	1.85711e-27	6.20835e-26	47	Adipose_Subcutaneous,Adipose_Visceral_Omentum,Adrenal_Gland,Artery_Aorta,Artery_Coronary,Artery_Tibial,Brain_Amygdala,Brain_Anterior_cingulate_cortex_BA24,Brain_Caudate_basal_ganglia,Brain_Cerebellar_Hemisphere,Brain_Cerebellum,Brain_Cortex,Brain_Frontal_Cortex_BA9,Brain_Hippocampus,Brain_Hypothalamus,Brain_Nucleus_accumbens_basal_ganglia,Brain_Putamen_basal_ganglia,Brain_Spinal_cord_cervical_c-1…
C15orf57	15:40851005:C:CT	-0.159675	7.49742e-34	1.9428e-27	6.46529e-26	47	Adipose_Subcutaneous,Adipose_Visceral_Omentum,Adrenal_Gland,Artery_Aorta,Artery_Coronary,Artery_Tibial,Brain_Amygdala,Brain_Anterior_cingulate_cortex_BA24,Brain_Caudate_basal_ganglia,Brain_Cerebellar_Hemisphere,Brain_Cerebellum,Brain_Cortex,Brain_Frontal_Cortex_BA9,Brain_Hippocampus,Brain_Hypothalamus,Brain_Nucleus_accumbens_basal_ganglia,Brain_Putamen_basal_ganglia,Brain_Spinal_cord_cervical_c-1…
LINC01099	4:178913816:A:T	-0.857181	4.70391e-37	2.04363e-27	6.77006e-26	1	Artery_Aorta
CTD-2336O2.1	8:1698335:T:A	0.377635	4.28395e-35	2.29903e-27	7.58184e-26	44	Adipose_Subcutaneous,Adipose_Visceral_Omentum,Adrenal_Gland,Artery_Aorta,Artery_Coronary,Artery_Tibial,Brain_Anterior_cingulate_cortex_BA24,Brain_Caudate_basal_ganglia,Brain_Cerebellar_Hemisphere,Brain_Cerebellum,Brain_Cortex,Brain_Frontal_Cortex_BA9,Brain_Hypothalamus,Brain_Nucleus_accumbens_basal_ganglia,Brain_Putamen_basal_ganglia,Brain_Substantia_nigra,Breast_Mammary_Tissue,Cells_Cultured_fib…
RPL23AP7	2:114374877:A:G	-0.441076	9.69741e-34	2.34384e-27	7.69495e-26	45	Adipose_Subcutaneous,Adipose_Visceral_Omentum,Adrenal_Gland,Artery_Aorta,Artery_Coronary,Artery_Tibial,Brain_Amygdala,Brain_Anterior_cingulate_cortex_BA24,Brain_Caudate_basal_ganglia,Brain_Cerebellar_Hemisphere,Brain_Cerebellum,Brain_Cortex,Brain_Frontal_Cortex_BA9,Brain_Hippocampus,Brain_Hypothalamus,Brain_Nucleus_accumbens_basal_ganglia,Brain_Putamen_basal_ganglia,Brain_Spinal_cord_cervical_c-1…
RP1-60O19.1	6:107220247:A:T	0.528218	3.25421e-34	4.12015e-27	1.34663e-25	4	Kidney_Cortex,Liver,Stomach,Thyroid
PRUNE2	9:79518671:C:T	0.44126	1.02022e-33	4.63258e-27	1.50738e-25	3	Adipose_Subcutaneous,Muscle_Skeletal,Skin_Sun_Exposed_Lower_leg
IGSF21	1:18468093:T:C	-1.1387	3.24537e-33	5.09272e-27	1.64977e-25	2	Skin_Not_Sun_Exposed_Suprapubic,Skin_Sun_Exposed_Lower_leg
CASP7	10:115439394:C:T	0.264422	1.50632e-32	9.37309e-27	3.02301e-25	45	Adipose_Subcutaneous,Adipose_Visceral_Omentum,Adrenal_Gland,Artery_Aorta,Artery_Coronary,Artery_Tibial,Brain_Amygdala,Brain_Anterior_cingulate_cortex_BA24,Brain_Caudate_basal_ganglia,Brain_Cerebellar_Hemisphere,Brain_Cerebellum,Brain_Cortex,Brain_Frontal_Cortex_BA9,Brain_Hippocampus,Brain_Hypothalamus,Brain_Nucleus_accumbens_basal_ganglia,Brain_Putamen_basal_ganglia,Brain_Spinal_cord_cervical_c-1…
NSUN4	1:46877180:G:A	-0.160873	1.83437e-34	9.60957e-27	3.08569e-25	15	Adipose_Subcutaneous,Adipose_Visceral_Omentum,Adrenal_Gland,Artery_Aorta,Artery_Coronary,Breast_Mammary_Tissue,Cells_Cultured_fibroblasts,Cells_EBV-transformed_lymphocytes,Esophagus_Gastroesophageal_Junction,Esophagus_Mucosa,Esophagus_Muscularis,Heart_Atrial_Appendage,Heart_Left_Ventricle,Minor_Salivary_Gland,Muscle_Skeletal
AC006026.13	7:23723212:C:T	0.566285	8.92442e-35	1.47498e-26	4.71556e-25	0	NA
GUSBP2	6:26924168:C:T	-0.721426	6.53274e-37	1.9528e-26	6.21602e-25	40	Adipose_Subcutaneous,Adipose_Visceral_Omentum,Adrenal_Gland,Artery_Aorta,Artery_Coronary,Artery_Tibial,Brain_Caudate_basal_ganglia,Brain_Cortex,Brain_Frontal_Cortex_BA9,Brain_Hippocampus,Brain_Hypothalamus,Brain_Putamen_basal_ganglia,Brain_Spinal_cord_cervical_c-1,Breast_Mammary_Tissue,Cells_Cultured_fibroblasts,Cells_EBV-transformed_lymphocytes,Colon_Sigmoid,Colon_Transverse,Esophagus_Gastroesop…
ST7L	1:113083439:C:T	0.178179	4.89138e-35	2.32647e-26	7.37341e-25	42	Adipose_Subcutaneous,Adipose_Visceral_Omentum,Adrenal_Gland,Artery_Aorta,Artery_Coronary,Artery_Tibial,Brain_Anterior_cingulate_cortex_BA24,Brain_Caudate_basal_ganglia,Brain_Cerebellar_Hemisphere,Brain_Cerebellum,Brain_Cortex,Brain_Frontal_Cortex_BA9,Brain_Hypothalamus,Brain_Nucleus_accumbens_basal_ganglia,Brain_Putamen_basal_ganglia,Brain_Spinal_cord_cervical_c-1,Breast_Mammary_Tissue,Cells_Cult…
CDH2	18:25657626:A:G	-0.664353	6.3879e-33	2.438e-26	7.69358e-25	1	Nerve_Tibial
KLHDC7A	1:18809896:A:T	0.732811	6.06608e-36	2.62167e-26	8.23768e-25	13	Adipose_Subcutaneous,Adipose_Visceral_Omentum,Breast_Mammary_Tissue,Colon_Transverse,Esophagus_Mucosa,Lung,Minor_Salivary_Gland,Pituitary,Prostate,Skin_Not_Sun_Exposed_Suprapubic,Skin_Sun_Exposed_Lower_leg,Stomach,Thyroid
RP11-809O17.1	8:142138499:T:C	-0.616206	2.05259e-33	2.78822e-26	8.72356e-25	43	Adipose_Subcutaneous,Adipose_Visceral_Omentum,Adrenal_Gland,Artery_Aorta,Artery_Coronary,Artery_Tibial,Brain_Amygdala,Brain_Anterior_cingulate_cortex_BA24,Brain_Caudate_basal_ganglia,Brain_Cortex,Brain_Frontal_Cortex_BA9,Brain_Hippocampus,Brain_Hypothalamus,Brain_Nucleus_accumbens_basal_ganglia,Brain_Substantia_nigra,Breast_Mammary_Tissue,Cells_Cultured_fibroblasts,Cells_EBV-transformed_lymphocyt…
MYO18B	22:25846087:G:T	0.604704	5.50292e-32	2.96677e-26	9.2427e-25	0	NA
ENSG00000225138	5:469379:A:G	0.683321	1.78606e-35	3.19975e-26	9.92629e-25	0	NA
KNSTRN	15:40678312:C:T	0.744335	7.80634e-43	3.27396e-26	1.01136e-24	46	Adipose_Subcutaneous,Adipose_Visceral_Omentum,Adrenal_Gland,Artery_Aorta,Artery_Coronary,Artery_Tibial,Brain_Amygdala,Brain_Anterior_cingulate_cortex_BA24,Brain_Caudate_basal_ganglia,Brain_Cerebellar_Hemisphere,Brain_Cerebellum,Brain_Cortex,Brain_Frontal_Cortex_BA9,Brain_Hippocampus,Brain_Hypothalamus,Brain_Nucleus_accumbens_basal_ganglia,Brain_Putamen_basal_ganglia,Brain_Spinal_cord_cervical_c-1…
FLG-AS1	1:152192825:C:T	-0.559552	9.062e-36	3.71145e-26	1.14169e-24	45	Adipose_Subcutaneous,Adipose_Visceral_Omentum,Adrenal_Gland,Artery_Aorta,Artery_Coronary,Artery_Tibial,Brain_Amygdala,Brain_Anterior_cingulate_cortex_BA24,Brain_Caudate_basal_ganglia,Brain_Cerebellar_Hemisphere,Brain_Cerebellum,Brain_Cortex,Brain_Frontal_Cortex_BA9,Brain_Hippocampus,Brain_Hypothalamus,Brain_Nucleus_accumbens_basal_ganglia,Brain_Putamen_basal_ganglia,Brain_Spinal_cord_cervical_c-1…
PM20D1	1:205789282:G:A	-1.02842	1.21141e-33	4.05988e-26	1.24365e-24	44	Adipose_Subcutaneous,Adipose_Visceral_Omentum,Adrenal_Gland,Artery_Aorta,Artery_Coronary,Artery_Tibial,Brain_Amygdala,Brain_Anterior_cingulate_cortex_BA24,Brain_Caudate_basal_ganglia,Brain_Cortex,Brain_Frontal_Cortex_BA9,Brain_Hippocampus,Brain_Hypothalamus,Brain_Nucleus_accumbens_basal_ganglia,Brain_Putamen_basal_ganglia,Brain_Spinal_cord_cervical_c-1,Brain_Substantia_nigra,Breast_Mammary_Tissue…
ATE1-AS1	10:123688152:A:T	-0.525166	5.54369e-38	9.38021e-26	2.86144e-24	46	Adipose_Subcutaneous,Adipose_Visceral_Omentum,Adrenal_Gland,Artery_Aorta,Artery_Coronary,Artery_Tibial,Brain_Amygdala,Brain_Anterior_cingulate_cortex_BA24,Brain_Caudate_basal_ganglia,Brain_Cerebellar_Hemisphere,Brain_Cerebellum,Brain_Cortex,Brain_Frontal_Cortex_BA9,Brain_Hippocampus,Brain_Hypothalamus,Brain_Nucleus_accumbens_basal_ganglia,Brain_Putamen_basal_ganglia,Brain_Spinal_cord_cervical_c-1…
STEAP2	7:89764230:CAG:C	-0.390828	2.13304e-33	9.44474e-26	2.86917e-24	37	Adipose_Subcutaneous,Adipose_Visceral_Omentum,Adrenal_Gland,Artery_Aorta,Artery_Coronary,Artery_Tibial,Brain_Anterior_cingulate_cortex_BA24,Brain_Caudate_basal_ganglia,Brain_Cerebellar_Hemisphere,Brain_Cerebellum,Brain_Cortex,Brain_Frontal_Cortex_BA9,Brain_Hippocampus,Brain_Hypothalamus,Brain_Nucleus_accumbens_basal_ganglia,Brain_Putamen_basal_ganglia,Brain_Spinal_cord_cervical_c-1,Breast_Mammary…
RP11-124N2.1	3:125804185:C:A	-0.352344	9.82501e-33	1.16536e-25	3.52555e-24	23	Adipose_Subcutaneous,Adipose_Visceral_Omentum,Adrenal_Gland,Artery_Aorta,Artery_Coronary,Artery_Tibial,Brain_Anterior_cingulate_cortex_BA24,Brain_Caudate_basal_ganglia,Brain_Frontal_Cortex_BA9,Brain_Nucleus_accumbens_basal_ganglia,Breast_Mammary_Tissue,Colon_Sigmoid,Colon_Transverse,Esophagus_Mucosa,Esophagus_Muscularis,Lung,Muscle_Skeletal,Pituitary,Skin_Not_Sun_Exposed_Suprapubic,Skin_Sun_Expos…
XXbac-BPG181B23.7	6:31363948:A:G	-0.576867	1.04101e-34	1.41675e-25	4.26844e-24	47	Adipose_Subcutaneous,Adipose_Visceral_Omentum,Adrenal_Gland,Artery_Aorta,Artery_Coronary,Artery_Tibial,Brain_Amygdala,Brain_Anterior_cingulate_cortex_BA24,Brain_Caudate_basal_ganglia,Brain_Cerebellar_Hemisphere,Brain_Cerebellum,Brain_Cortex,Brain_Frontal_Cortex_BA9,Brain_Hippocampus,Brain_Hypothalamus,Brain_Nucleus_accumbens_basal_ganglia,Brain_Putamen_basal_ganglia,Brain_Spinal_cord_cervical_c-1…
DBF4B	17:42770507:G:T	-0.363881	1.68062e-32	1.54406e-25	4.63294e-24	46	Adipose_Subcutaneous,Adipose_Visceral_Omentum,Adrenal_Gland,Artery_Aorta,Artery_Coronary,Artery_Tibial,Brain_Amygdala,Brain_Anterior_cingulate_cortex_BA24,Brain_Caudate_basal_ganglia,Brain_Cerebellar_Hemisphere,Brain_Cerebellum,Brain_Cortex,Brain_Frontal_Cortex_BA9,Brain_Hippocampus,Brain_Hypothalamus,Brain_Nucleus_accumbens_basal_ganglia,Brain_Putamen_basal_ganglia,Brain_Spinal_cord_cervical_c-1…
CTD-2162K18.4	19:37267274:T:G	-0.50592	1.66723e-32	1.6948e-25	5.06448e-24	23	Adipose_Visceral_Omentum,Adrenal_Gland,Artery_Aorta,Artery_Tibial,Brain_Cerebellar_Hemisphere,Brain_Cerebellum,Brain_Cortex,Brain_Hippocampus,Brain_Hypothalamus,Brain_Putamen_basal_ganglia,Brain_Spinal_cord_cervical_c-1,Breast_Mammary_Tissue,Esophagus_Gastroesophageal_Junction,Esophagus_Muscularis,Heart_Atrial_Appendage,Heart_Left_Ventricle,Ovary,Pituitary,Prostate,Skin_Not_Sun_Exposed_Suprapubic…
RP11-259G18.1	17:44285982:CAA:C	1.0212	4.40389e-32	1.71531e-25	5.10494e-24	42	Adipose_Subcutaneous,Adipose_Visceral_Omentum,Artery_Aorta,Artery_Coronary,Artery_Tibial,Brain_Amygdala,Brain_Anterior_cingulate_cortex_BA24,Brain_Caudate_basal_ganglia,Brain_Cerebellar_Hemisphere,Brain_Cerebellum,Brain_Cortex,Brain_Frontal_Cortex_BA9,Brain_Hippocampus,Brain_Hypothalamus,Brain_Nucleus_accumbens_basal_ganglia,Brain_Putamen_basal_ganglia,Brain_Spinal_cord_cervical_c-1,Brain_Substan…
AC000095.9	22:19008902:G:A	0.588934	9.39072e-32	1.77416e-25	5.2587e-24	0	NA
NT5C3B	17:39991790:C:T	-0.192222	9.49e-33	2.2358e-25	6.6003e-24	44	Adipose_Subcutaneous,Adipose_Visceral_Omentum,Adrenal_Gland,Artery_Aorta,Artery_Coronary,Artery_Tibial,Brain_Amygdala,Brain_Anterior_cingulate_cortex_BA24,Brain_Caudate_basal_ganglia,Brain_Cerebellum,Brain_Cortex,Brain_Frontal_Cortex_BA9,Brain_Hippocampus,Brain_Hypothalamus,Brain_Nucleus_accumbens_basal_ganglia,Brain_Putamen_basal_ganglia,Brain_Spinal_cord_cervical_c-1,Brain_Substantia_nigra,Brea…
XRCC2	7:152344534:G:T	0.537001	7.60271e-31	2.51859e-25	7.40527e-24	44	Adipose_Subcutaneous,Adipose_Visceral_Omentum,Adrenal_Gland,Artery_Aorta,Artery_Coronary,Artery_Tibial,Brain_Amygdala,Brain_Anterior_cingulate_cortex_BA24,Brain_Caudate_basal_ganglia,Brain_Cerebellar_Hemisphere,Brain_Cerebellum,Brain_Cortex,Brain_Frontal_Cortex_BA9,Brain_Hippocampus,Brain_Hypothalamus,Brain_Nucleus_accumbens_basal_ganglia,Brain_Putamen_basal_ganglia,Brain_Spinal_cord_cervical_c-1…
C11orf54	11:93493911:G:A	-0.236136	1.6547e-31	2.93401e-25	8.5922e-24	45	Adipose_Subcutaneous,Adipose_Visceral_Omentum,Adrenal_Gland,Artery_Aorta,Artery_Coronary,Artery_Tibial,Brain_Amygdala,Brain_Anterior_cingulate_cortex_BA24,Brain_Caudate_basal_ganglia,Brain_Cerebellar_Hemisphere,Brain_Cortex,Brain_Frontal_Cortex_BA9,Brain_Hippocampus,Brain_Hypothalamus,Brain_Nucleus_accumbens_basal_ganglia,Brain_Putamen_basal_ganglia,Brain_Spinal_cord_cervical_c-1,Brain_Substantia…
CDH18	5:20559438:G:A	0.801349	6.29183e-36	3.25261e-25	9.48726e-24	0	NA
ZSWIM7	17:15885968:T:A	-0.211952	2.82561e-31	4.10954e-25	1.19392e-23	17	Adipose_Subcutaneous,Artery_Aorta,Artery_Tibial,Brain_Amygdala,Brain_Anterior_cingulate_cortex_BA24,Brain_Caudate_basal_ganglia,Brain_Cortex,Brain_Frontal_Cortex_BA9,Brain_Hippocampus,Brain_Hypothalamus,Brain_Nucleus_accumbens_basal_ganglia,Brain_Putamen_basal_ganglia,Brain_Substantia_nigra,Cells_Cultured_fibroblasts,Heart_Atrial_Appendage,Heart_Left_Ventricle,Muscle_Skeletal
SLC44A3	1:95274792:G:C	0.344416	9.65651e-31	4.35412e-25	1.25998e-23	26	Adipose_Subcutaneous,Adipose_Visceral_Omentum,Artery_Aorta,Artery_Tibial,Brain_Anterior_cingulate_cortex_BA24,Brain_Caudate_basal_ganglia,Brain_Cortex,Brain_Frontal_Cortex_BA9,Brain_Hippocampus,Brain_Hypothalamus,Brain_Nucleus_accumbens_basal_ganglia,Brain_Putamen_basal_ganglia,Brain_Spinal_cord_cervical_c-1,Breast_Mammary_Tissue,Esophagus_Mucosa,Liver,Lung,Minor_Salivary_Gland,Pituitary,Prostate…
RP4-625H18.2	6:19790571:G:A	0.401773	5.95786e-31	5.83979e-25	1.68324e-23	22	Artery_Tibial,Brain_Anterior_cingulate_cortex_BA24,Brain_Caudate_basal_ganglia,Brain_Cerebellum,Brain_Cortex,Brain_Frontal_Cortex_BA9,Brain_Hippocampus,Brain_Hypothalamus,Brain_Nucleus_accumbens_basal_ganglia,Brain_Putamen_basal_ganglia,Brain_Substantia_nigra,Cells_Cultured_fibroblasts,Colon_Sigmoid,Esophagus_Gastroesophageal_Junction,Esophagus_Mucosa,Esophagus_Muscularis,Lung,Nerve_Tibial,Pituit…
DDX59	1:200625043:C:G	-0.208673	1.99719e-31	5.93091e-25	1.7028e-23	45	Adipose_Subcutaneous,Adipose_Visceral_Omentum,Adrenal_Gland,Artery_Aorta,Artery_Coronary,Artery_Tibial,Brain_Amygdala,Brain_Anterior_cingulate_cortex_BA24,Brain_Caudate_basal_ganglia,Brain_Cerebellar_Hemisphere,Brain_Cerebellum,Brain_Cortex,Brain_Frontal_Cortex_BA9,Brain_Hippocampus,Brain_Hypothalamus,Brain_Nucleus_accumbens_basal_ganglia,Brain_Putamen_basal_ganglia,Brain_Spinal_cord_cervical_c-1…
NLRP2	19:55486167:G:C	0.970454	1.62973e-31	6.63528e-25	1.89759e-23	40	Adipose_Subcutaneous,Adipose_Visceral_Omentum,Adrenal_Gland,Artery_Aorta,Artery_Coronary,Artery_Tibial,Brain_Amygdala,Brain_Anterior_cingulate_cortex_BA24,Brain_Caudate_basal_ganglia,Brain_Cerebellar_Hemisphere,Brain_Cerebellum,Brain_Cortex,Brain_Frontal_Cortex_BA9,Brain_Hippocampus,Brain_Hypothalamus,Brain_Nucleus_accumbens_basal_ganglia,Brain_Putamen_basal_ganglia,Brain_Spinal_cord_cervical_c-1…
TUBA8	22:18597418:ATT:A	0.342425	7.98881e-32	7.12004e-25	2.0283e-23	3	Adipose_Subcutaneous,Breast_Mammary_Tissue,Muscle_Skeletal
ARHGEF35	7:143871417:A:G	-0.48029	3.89119e-33	7.82864e-25	2.22152e-23	38	Adipose_Subcutaneous,Adipose_Visceral_Omentum,Adrenal_Gland,Artery_Aorta,Artery_Coronary,Artery_Tibial,Brain_Caudate_basal_ganglia,Brain_Hypothalamus,Brain_Nucleus_accumbens_basal_ganglia,Brain_Putamen_basal_ganglia,Brain_Substantia_nigra,Breast_Mammary_Tissue,Cells_Cultured_fibroblasts,Cells_EBV-transformed_lymphocytes,Colon_Sigmoid,Colon_Transverse,Esophagus_Gastroesophageal_Junction,Esophagus_…
ADAM22	7:87747788:A:C	-0.481771	2.18422e-32	8.33286e-25	2.35547e-23	9	Artery_Tibial,Cells_Cultured_fibroblasts,Muscle_Skeletal,Nerve_Tibial,Ovary,Skin_Not_Sun_Exposed_Suprapubic,Skin_Sun_Exposed_Lower_leg,Thyroid,Uterus
SCML4	6:108145192:T:C	0.494894	1.1326e-30	1.0109e-24	2.84654e-23	4	Liver,Pituitary,Spleen,Whole_Blood
HI-LNC787	9:133454489:G:A	0.616156	1.77214e-30	1.16201e-24	3.25951e-23	0	NA
SMCO4	11:93017152:TTTA:T	-0.408569	1.33606e-31	1.27791e-24	3.57093e-23	10	Artery_Tibial,Colon_Transverse,Esophagus_Mucosa,Esophagus_Muscularis,Heart_Atrial_Appendage,Heart_Left_Ventricle,Muscle_Skeletal,Nerve_Tibial,Thyroid,Whole_Blood
FGL1	8:17756229:C:T	0.935087	3.32339e-32	1.42763e-24	3.97414e-23	2	Brain_Frontal_Cortex_BA9,Thyroid
RP11-44F14.2	16:53409228:C:T	-0.732167	7.24697e-30	2.18514e-24	6.0598e-23	8	Colon_Transverse,Esophagus_Mucosa,Lung,Pituitary,Prostate,Small_Intestine_Terminal_Ileum,Spleen,Whole_Blood
NT5DC3	12:104251076:G:A	-0.389869	2.44076e-29	2.74748e-24	7.59052e-23	6	Colon_Sigmoid,Esophagus_Gastroesophageal_Junction,Esophagus_Muscularis,Heart_Left_Ventricle,Muscle_Skeletal,Nerve_Tibial
TSGA10	2:99758020:G:GCGCAGGCGCACGCCCA	0.226429	8.93101e-31	3.01374e-24	8.29482e-23	39	Adipose_Subcutaneous,Adipose_Visceral_Omentum,Adrenal_Gland,Artery_Aorta,Artery_Coronary,Artery_Tibial,Brain_Amygdala,Brain_Anterior_cingulate_cortex_BA24,Brain_Caudate_basal_ganglia,Brain_Cerebellar_Hemisphere,Brain_Cerebellum,Brain_Cortex,Brain_Frontal_Cortex_BA9,Brain_Hypothalamus,Brain_Nucleus_accumbens_basal_ganglia,Brain_Putamen_basal_ganglia,Brain_Spinal_cord_cervical_c-1,Brain_Substantia_…
SAAL1	11:18109440:C:G	-0.215503	3.69228e-28	3.22564e-24	8.84479e-23	42	Adipose_Subcutaneous,Adipose_Visceral_Omentum,Adrenal_Gland,Artery_Aorta,Artery_Coronary,Artery_Tibial,Brain_Anterior_cingulate_cortex_BA24,Brain_Caudate_basal_ganglia,Brain_Cerebellar_Hemisphere,Brain_Cerebellum,Brain_Cortex,Brain_Frontal_Cortex_BA9,Brain_Hippocampus,Brain_Hypothalamus,Brain_Nucleus_accumbens_basal_ganglia,Brain_Putamen_basal_ganglia,Brain_Spinal_cord_cervical_c-1,Brain_Substant…
SIDT1	3:113186745:CTAATTA:C	-0.347921	1.00594e-29	5.63151e-24	1.53841e-22	10	Brain_Cerebellum,Colon_Transverse,Esophagus_Mucosa,Lung,Prostate,Skin_Not_Sun_Exposed_Suprapubic,Skin_Sun_Exposed_Lower_leg,Spleen,Stomach,Whole_Blood
SNHG8	4:119219187:G:A	0.341324	1.40802e-30	6.10168e-24	1.66066e-22	37	Adipose_Subcutaneous,Adipose_Visceral_Omentum,Adrenal_Gland,Artery_Aorta,Artery_Coronary,Artery_Tibial,Brain_Caudate_basal_ganglia,Brain_Cerebellar_Hemisphere,Brain_Cerebellum,Brain_Cortex,Brain_Frontal_Cortex_BA9,Brain_Putamen_basal_ganglia,Brain_Spinal_cord_cervical_c-1,Breast_Mammary_Tissue,Cells_Cultured_fibroblasts,Cells_EBV-transformed_lymphocytes,Colon_Sigmoid,Colon_Transverse,Esophagus_Ga…
LIPT2	11:74197326:A:C	0.363637	6.00192e-31	6.27854e-24	1.70246e-22	1	Adipose_Subcutaneous
BEND6	6:56808405:A:AT	0.471255	2.12058e-30	6.33396e-24	1.70486e-22	43	Adipose_Subcutaneous,Adipose_Visceral_Omentum,Adrenal_Gland,Artery_Aorta,Artery_Coronary,Artery_Tibial,Brain_Amygdala,Brain_Anterior_cingulate_cortex_BA24,Brain_Caudate_basal_ganglia,Brain_Cerebellar_Hemisphere,Brain_Cerebellum,Brain_Cortex,Brain_Frontal_Cortex_BA9,Brain_Hippocampus,Brain_Hypothalamus,Brain_Nucleus_accumbens_basal_ganglia,Brain_Putamen_basal_ganglia,Brain_Substantia_nigra,Breast_…
NLRP3	1:247568884:A:G	1.36564	1.25407e-31	6.31439e-24	1.70486e-22	1	Muscle_Skeletal
ZNF215	11:6948139:T:G	0.484307	1.05673e-27	7.80266e-24	2.09249e-22	28	Adipose_Subcutaneous,Adipose_Visceral_Omentum,Adrenal_Gland,Artery_Aorta,Artery_Coronary,Artery_Tibial,Breast_Mammary_Tissue,Cells_Cultured_fibroblasts,Cells_EBV-transformed_lymphocytes,Colon_Sigmoid,Colon_Transverse,Esophagus_Gastroesophageal_Junction,Esophagus_Mucosa,Esophagus_Muscularis,Heart_Atrial_Appendage,Heart_Left_Ventricle,Liver,Lung,Muscle_Skeletal,Nerve_Tibial,Pituitary,Skin_Not_Sun_E…
LYSMD4	15:100273207:C:CG	-0.254834	6.13865e-30	9.57142e-24	2.55746e-22	45	Adipose_Subcutaneous,Adipose_Visceral_Omentum,Adrenal_Gland,Artery_Aorta,Artery_Coronary,Artery_Tibial,Brain_Amygdala,Brain_Anterior_cingulate_cortex_BA24,Brain_Caudate_basal_ganglia,Brain_Cerebellar_Hemisphere,Brain_Cerebellum,Brain_Cortex,Brain_Frontal_Cortex_BA9,Brain_Hippocampus,Brain_Hypothalamus,Brain_Nucleus_accumbens_basal_ganglia,Brain_Putamen_basal_ganglia,Brain_Spinal_cord_cervical_c-1…
SMIM2-AS1	13:44710561:A:G	-0.642263	1.32566e-30	1.17479e-23	3.12759e-22	40	Adipose_Subcutaneous,Adipose_Visceral_Omentum,Adrenal_Gland,Artery_Aorta,Artery_Coronary,Artery_Tibial,Brain_Amygdala,Brain_Anterior_cingulate_cortex_BA24,Brain_Caudate_basal_ganglia,Brain_Cerebellar_Hemisphere,Brain_Cerebellum,Brain_Cortex,Brain_Frontal_Cortex_BA9,Brain_Hippocampus,Brain_Hypothalamus,Brain_Nucleus_accumbens_basal_ganglia,Brain_Putamen_basal_ganglia,Brain_Spinal_cord_cervical_c-1…
FAM107A	3:58595376:G:A	0.981626	4.88834e-29	1.8661e-23	4.95004e-22	17	Adipose_Subcutaneous,Adipose_Visceral_Omentum,Artery_Aorta,Artery_Tibial,Breast_Mammary_Tissue,Cells_Cultured_fibroblasts,Colon_Transverse,Esophagus_Gastroesophageal_Junction,Esophagus_Mucosa,Esophagus_Muscularis,Heart_Atrial_Appendage,Heart_Left_Ventricle,Muscle_Skeletal,Nerve_Tibial,Skin_Not_Sun_Exposed_Suprapubic,Skin_Sun_Exposed_Lower_leg,Thyroid
HI-LNC79	11:121215004:A:G	-0.79541	1.74718e-29	1.90557e-23	5.03649e-22	0	NA
CECR5-AS1	22:17680519:A:C	0.585591	5.57547e-30	2.16111e-23	5.69134e-22	0	NA
MRPL39	21:26913202:G:T	-0.228485	2.41545e-31	2.63017e-23	6.9018e-22	37	Adipose_Subcutaneous,Adipose_Visceral_Omentum,Adrenal_Gland,Artery_Aorta,Artery_Coronary,Artery_Tibial,Brain_Caudate_basal_ganglia,Brain_Cerebellar_Hemisphere,Brain_Cerebellum,Brain_Frontal_Cortex_BA9,Breast_Mammary_Tissue,Cells_Cultured_fibroblasts,Cells_EBV-transformed_lymphocytes,Colon_Sigmoid,Colon_Transverse,Esophagus_Gastroesophageal_Junction,Esophagus_Mucosa,Esophagus_Muscularis,Heart_Atri…
DCTN5	16:23681165:G:A	0.176963	8.40278e-30	2.99116e-23	7.82104e-22	30	Adipose_Subcutaneous,Adipose_Visceral_Omentum,Adrenal_Gland,Artery_Aorta,Artery_Coronary,Artery_Tibial,Breast_Mammary_Tissue,Cells_Cultured_fibroblasts,Cells_EBV-transformed_lymphocytes,Colon_Sigmoid,Colon_Transverse,Esophagus_Gastroesophageal_Junction,Esophagus_Mucosa,Esophagus_Muscularis,Heart_Atrial_Appendage,Heart_Left_Ventricle,Liver,Lung,Minor_Salivary_Gland,Muscle_Skeletal,Nerve_Tibial,Pit…
ABCG2	4:89018565:A:G	-0.619279	3.0691e-28	3.34694e-23	8.72016e-22	1	Skin_Not_Sun_Exposed_Suprapubic
CTA-29F11.1	22:47157221:G:C	-0.462057	3.94156e-29	3.85905e-23	1.00188e-21	45	Adipose_Subcutaneous,Adipose_Visceral_Omentum,Adrenal_Gland,Artery_Aorta,Artery_Coronary,Artery_Tibial,Brain_Amygdala,Brain_Anterior_cingulate_cortex_BA24,Brain_Caudate_basal_ganglia,Brain_Cerebellar_Hemisphere,Brain_Cerebellum,Brain_Cortex,Brain_Frontal_Cortex_BA9,Brain_Hippocampus,Brain_Hypothalamus,Brain_Nucleus_accumbens_basal_ganglia,Brain_Putamen_basal_ganglia,Brain_Substantia_nigra,Breast_…
CAT	11:34463760:A:G	-0.329781	1.80638e-28	4.28513e-23	1.10856e-21	39	Adipose_Subcutaneous,Adipose_Visceral_Omentum,Adrenal_Gland,Artery_Aorta,Artery_Coronary,Artery_Tibial,Brain_Caudate_basal_ganglia,Brain_Cerebellum,Brain_Cortex,Brain_Frontal_Cortex_BA9,Brain_Hippocampus,Brain_Hypothalamus,Brain_Nucleus_accumbens_basal_ganglia,Brain_Putamen_basal_ganglia,Brain_Spinal_cord_cervical_c-1,Brain_Substantia_nigra,Breast_Mammary_Tissue,Cells_Cultured_fibroblasts,Cells_E…
SMLR1	6:131148541:A:G	-0.787736	2.39923e-29	4.95781e-23	1.27807e-21	3	Adrenal_Gland,Kidney_Cortex,Ovary
C10orf32	10:104629011:T:C	-0.282187	3.16837e-30	6.68828e-23	1.71812e-21	0	NA
HELB	12:66696255:T:C	0.304969	4.97933e-29	6.87678e-23	1.76036e-21	43	Adipose_Subcutaneous,Adipose_Visceral_Omentum,Adrenal_Gland,Artery_Aorta,Artery_Coronary,Artery_Tibial,Brain_Amygdala,Brain_Anterior_cingulate_cortex_BA24,Brain_Caudate_basal_ganglia,Brain_Cerebellum,Brain_Cortex,Brain_Frontal_Cortex_BA9,Brain_Hippocampus,Brain_Hypothalamus,Brain_Nucleus_accumbens_basal_ganglia,Brain_Putamen_basal_ganglia,Breast_Mammary_Tissue,Cells_Cultured_fibroblasts,Cells_EBV…
COL22A1	8:139918901:C:CT	-0.918158	6.96999e-29	7.0147e-23	1.78941e-21	8	Artery_Aorta,Artery_Tibial,Esophagus_Mucosa,Esophagus_Muscularis,Muscle_Skeletal,Pituitary,Spleen,Thyroid
ECHDC3	10:11782753:A:G	0.334932	1.50324e-28	8.5875e-23	2.18302e-21	40	Adipose_Subcutaneous,Adipose_Visceral_Omentum,Adrenal_Gland,Artery_Aorta,Artery_Coronary,Artery_Tibial,Brain_Amygdala,Brain_Anterior_cingulate_cortex_BA24,Brain_Caudate_basal_ganglia,Brain_Cortex,Brain_Frontal_Cortex_BA9,Brain_Hippocampus,Brain_Hypothalamus,Brain_Nucleus_accumbens_basal_ganglia,Brain_Putamen_basal_ganglia,Brain_Spinal_cord_cervical_c-1,Cells_Cultured_fibroblasts,Cells_EBV-transfo…
TRAPPC4	11:118894287:A:G	0.224666	1.53793e-27	9.09698e-23	2.30453e-21	46	Adipose_Subcutaneous,Adipose_Visceral_Omentum,Adrenal_Gland,Artery_Aorta,Artery_Coronary,Artery_Tibial,Brain_Amygdala,Brain_Anterior_cingulate_cortex_BA24,Brain_Caudate_basal_ganglia,Brain_Cerebellar_Hemisphere,Brain_Cerebellum,Brain_Cortex,Brain_Frontal_Cortex_BA9,Brain_Hippocampus,Brain_Hypothalamus,Brain_Nucleus_accumbens_basal_ganglia,Brain_Putamen_basal_ganglia,Brain_Spinal_cord_cervical_c-1…
RP11-535M15.1	9:99486241:C:T	-0.53577	1.40956e-29	1.19165e-22	3.00839e-21	40	Adipose_Subcutaneous,Adipose_Visceral_Omentum,Adrenal_Gland,Artery_Aorta,Artery_Coronary,Artery_Tibial,Brain_Amygdala,Brain_Anterior_cingulate_cortex_BA24,Brain_Caudate_basal_ganglia,Brain_Cerebellar_Hemisphere,Brain_Cerebellum,Brain_Cortex,Brain_Frontal_Cortex_BA9,Brain_Hippocampus,Brain_Hypothalamus,Brain_Putamen_basal_ganglia,Brain_Spinal_cord_cervical_c-1,Brain_Substantia_nigra,Breast_Mammary…
NAAA	4:76856098:AT:A	-0.275271	1.12259e-30	1.23834e-22	3.11551e-21	46	Adipose_Subcutaneous,Adipose_Visceral_Omentum,Adrenal_Gland,Artery_Aorta,Artery_Coronary,Artery_Tibial,Brain_Amygdala,Brain_Anterior_cingulate_cortex_BA24,Brain_Caudate_basal_ganglia,Brain_Cerebellar_Hemisphere,Brain_Cerebellum,Brain_Cortex,Brain_Frontal_Cortex_BA9,Brain_Hippocampus,Brain_Hypothalamus,Brain_Nucleus_accumbens_basal_ganglia,Brain_Putamen_basal_ganglia,Brain_Spinal_cord_cervical_c-1…
ENSG00000175611	9:98557460:T:C	-0.230889	2.70166e-28	1.53949e-22	3.85991e-21	0	NA
TRMT61B	2:28982814:G:GTTAAC	-0.162648	2.82209e-27	1.98225e-22	4.95306e-21	43	Adipose_Subcutaneous,Adipose_Visceral_Omentum,Adrenal_Gland,Artery_Aorta,Artery_Coronary,Artery_Tibial,Brain_Amygdala,Brain_Anterior_cingulate_cortex_BA24,Brain_Caudate_basal_ganglia,Brain_Cerebellar_Hemisphere,Brain_Cerebellum,Brain_Cortex,Brain_Frontal_Cortex_BA9,Brain_Hippocampus,Brain_Hypothalamus,Brain_Nucleus_accumbens_basal_ganglia,Brain_Putamen_basal_ganglia,Brain_Spinal_cord_cervical_c-1…
PON1	7:94954863:C:T	-0.712316	4.26277e-29	1.99903e-22	4.978e-21	11	Adrenal_Gland,Brain_Hypothalamus,Breast_Mammary_Tissue,Colon_Transverse,Liver,Lung,Nerve_Tibial,Ovary,Pituitary,Prostate,Small_Intestine_Terminal_Ileum
RP4-756H11.3	7:66230860:T:C	-0.424684	2.43945e-29	2.01816e-22	5.0086e-21	47	Adipose_Subcutaneous,Adipose_Visceral_Omentum,Adrenal_Gland,Artery_Aorta,Artery_Coronary,Artery_Tibial,Brain_Amygdala,Brain_Anterior_cingulate_cortex_BA24,Brain_Caudate_basal_ganglia,Brain_Cerebellar_Hemisphere,Brain_Cerebellum,Brain_Cortex,Brain_Frontal_Cortex_BA9,Brain_Hippocampus,Brain_Hypothalamus,Brain_Nucleus_accumbens_basal_ganglia,Brain_Putamen_basal_ganglia,Brain_Spinal_cord_cervical_c-1…
AMZ2P1	17:62999707:T:G	0.518402	6.50306e-30	2.15643e-22	5.33367e-21	36	Adipose_Subcutaneous,Adipose_Visceral_Omentum,Adrenal_Gland,Artery_Aorta,Artery_Coronary,Artery_Tibial,Brain_Cerebellar_Hemisphere,Brain_Cerebellum,Brain_Hypothalamus,Brain_Nucleus_accumbens_basal_ganglia,Breast_Mammary_Tissue,Cells_Cultured_fibroblasts,Cells_EBV-transformed_lymphocytes,Colon_Sigmoid,Colon_Transverse,Esophagus_Gastroesophageal_Junction,Esophagus_Mucosa,Esophagus_Muscularis,Heart_…
ZNF732	4:299259:A:T	0.808283	2.18333e-29	2.33197e-22	5.74843e-21	12	Adipose_Subcutaneous,Adipose_Visceral_Omentum,Artery_Aorta,Artery_Tibial,Breast_Mammary_Tissue,Esophagus_Gastroesophageal_Junction,Esophagus_Muscularis,Heart_Atrial_Appendage,Minor_Salivary_Gland,Skin_Not_Sun_Exposed_Suprapubic,Skin_Sun_Exposed_Lower_leg,Thyroid
SIX3	2:45192105:G:T	-1.22287	5.63011e-30	2.43809e-22	5.98985e-21	0	NA
FTMG048226	6:166756354:C:T	-0.578042	6.92594e-31	2.53015e-22	6.19524e-21	0	NA
S100A14	1:153591652:G:A	-0.442081	1.51415e-26	2.56788e-22	6.26666e-21	6	Breast_Mammary_Tissue,Cells_Cultured_fibroblasts,Colon_Sigmoid,Colon_Transverse,Small_Intestine_Terminal_Ileum,Stomach
FTMG032356	2:88990266:C:T	0.406109	3.74316e-29	2.75025e-22	6.68942e-21	0	NA
HI-LNC3206	9:2246777:C:G	-0.616244	1.51368e-27	2.99615e-22	7.26339e-21	0	NA
FN3KRP	17:80675105:G:C	-0.220711	1.9465e-29	3.02217e-22	7.30229e-21	47	Adipose_Subcutaneous,Adipose_Visceral_Omentum,Adrenal_Gland,Artery_Aorta,Artery_Coronary,Artery_Tibial,Brain_Amygdala,Brain_Anterior_cingulate_cortex_BA24,Brain_Caudate_basal_ganglia,Brain_Cerebellar_Hemisphere,Brain_Cerebellum,Brain_Cortex,Brain_Frontal_Cortex_BA9,Brain_Hippocampus,Brain_Hypothalamus,Brain_Nucleus_accumbens_basal_ganglia,Brain_Putamen_basal_ganglia,Brain_Spinal_cord_cervical_c-1…
DNAJC22	12:49740532:A:G	-0.505319	1.01433e-28	3.17233e-22	7.6399e-21	15	Adipose_Visceral_Omentum,Artery_Aorta,Cells_Cultured_fibroblasts,Colon_Transverse,Esophagus_Muscularis,Liver,Minor_Salivary_Gland,Nerve_Tibial,Pituitary,Skin_Not_Sun_Exposed_Suprapubic,Skin_Sun_Exposed_Lower_leg,Small_Intestine_Terminal_Ileum,Spleen,Stomach,Thyroid
RPA3-AS1	7:7922481:T:C	0.246329	4.30305e-29	3.5508e-22	8.52333e-21	0	NA
MEA1	6:42944850:C:T	0.19806	1.96225e-28	4.10861e-22	9.83006e-21	1	Muscle_Skeletal
CRYZ	1:75218704:C:T	-0.289943	8.40026e-27	4.22186e-22	1.00681e-20	45	Adipose_Subcutaneous,Adipose_Visceral_Omentum,Adrenal_Gland,Artery_Aorta,Artery_Coronary,Artery_Tibial,Brain_Amygdala,Brain_Anterior_cingulate_cortex_BA24,Brain_Caudate_basal_ganglia,Brain_Cerebellar_Hemisphere,Brain_Cerebellum,Brain_Cortex,Brain_Frontal_Cortex_BA9,Brain_Hippocampus,Brain_Hypothalamus,Brain_Nucleus_accumbens_basal_ganglia,Brain_Putamen_basal_ganglia,Brain_Spinal_cord_cervical_c-1…
RNASEH1-AS1	2:3608756:T:C	-0.277194	9.61111e-28	4.37213e-22	1.03926e-20	47	Adipose_Subcutaneous,Adipose_Visceral_Omentum,Adrenal_Gland,Artery_Aorta,Artery_Coronary,Artery_Tibial,Brain_Amygdala,Brain_Anterior_cingulate_cortex_BA24,Brain_Caudate_basal_ganglia,Brain_Cerebellar_Hemisphere,Brain_Cerebellum,Brain_Cortex,Brain_Frontal_Cortex_BA9,Brain_Hippocampus,Brain_Hypothalamus,Brain_Nucleus_accumbens_basal_ganglia,Brain_Putamen_basal_ganglia,Brain_Spinal_cord_cervical_c-1…
EFCAB13	17:45438952:C:T	0.43164	3.43762e-30	4.45146e-22	1.05469e-20	42	Adipose_Subcutaneous,Adipose_Visceral_Omentum,Adrenal_Gland,Artery_Aorta,Artery_Coronary,Artery_Tibial,Brain_Anterior_cingulate_cortex_BA24,Brain_Caudate_basal_ganglia,Brain_Cerebellar_Hemisphere,Brain_Cerebellum,Brain_Cortex,Brain_Frontal_Cortex_BA9,Brain_Hippocampus,Brain_Hypothalamus,Brain_Nucleus_accumbens_basal_ganglia,Brain_Putamen_basal_ganglia,Brain_Spinal_cord_cervical_c-1,Breast_Mammary…
MCOLN3	1:85468319:T:G	-0.360855	6.85244e-29	4.51134e-22	1.06543e-20	23	Artery_Aorta,Artery_Tibial,Brain_Amygdala,Brain_Anterior_cingulate_cortex_BA24,Brain_Caudate_basal_ganglia,Brain_Cortex,Brain_Frontal_Cortex_BA9,Brain_Hippocampus,Brain_Nucleus_accumbens_basal_ganglia,Brain_Putamen_basal_ganglia,Cells_Cultured_fibroblasts,Colon_Sigmoid,Colon_Transverse,Esophagus_Mucosa,Lung,Minor_Salivary_Gland,Muscle_Skeletal,Pituitary,Skin_Not_Sun_Exposed_Suprapubic,Skin_Sun_Ex…
RP11-326C3.2	11:288883:A:G	0.929485	5.48682e-27	4.81386e-22	1.13322e-20	16	Adipose_Subcutaneous,Adipose_Visceral_Omentum,Breast_Mammary_Tissue,Colon_Transverse,Esophagus_Mucosa,Kidney_Cortex,Liver,Lung,Nerve_Tibial,Pituitary,Skin_Not_Sun_Exposed_Suprapubic,Skin_Sun_Exposed_Lower_leg,Small_Intestine_Terminal_Ileum,Stomach,Thyroid,Whole_Blood
LEKR1	3:156544584:C:T	0.545473	1.84245e-28	5.54087e-22	1.30019e-20	34	Adipose_Subcutaneous,Adipose_Visceral_Omentum,Adrenal_Gland,Artery_Aorta,Artery_Tibial,Brain_Cerebellar_Hemisphere,Brain_Cerebellum,Brain_Cortex,Brain_Nucleus_accumbens_basal_ganglia,Brain_Putamen_basal_ganglia,Breast_Mammary_Tissue,Cells_Cultured_fibroblasts,Cells_EBV-transformed_lymphocytes,Colon_Sigmoid,Colon_Transverse,Esophagus_Gastroesophageal_Junction,Esophagus_Mucosa,Esophagus_Muscularis,…
KCTD21-AS1	11:77850824:C:T	-0.518815	6.36602e-29	6.09318e-22	1.42522e-20	47	Adipose_Subcutaneous,Adipose_Visceral_Omentum,Adrenal_Gland,Artery_Aorta,Artery_Coronary,Artery_Tibial,Brain_Amygdala,Brain_Anterior_cingulate_cortex_BA24,Brain_Caudate_basal_ganglia,Brain_Cerebellar_Hemisphere,Brain_Cerebellum,Brain_Cortex,Brain_Frontal_Cortex_BA9,Brain_Hippocampus,Brain_Hypothalamus,Brain_Nucleus_accumbens_basal_ganglia,Brain_Putamen_basal_ganglia,Brain_Spinal_cord_cervical_c-1…
FTMG045056	5:179740640:C:T	0.852529	8.80114e-29	6.54727e-22	1.52656e-20	0	NA
FBXO27	19:39509136:C:T	0.26955	3.26207e-28	6.72363e-22	1.5627e-20	14	Brain_Caudate_basal_ganglia,Brain_Cerebellum,Brain_Cortex,Brain_Hippocampus,Brain_Hypothalamus,Brain_Nucleus_accumbens_basal_ganglia,Brain_Spinal_cord_cervical_c-1,Colon_Sigmoid,Esophagus_Gastroesophageal_Junction,Esophagus_Muscularis,Heart_Left_Ventricle,Pituitary,Stomach,Thyroid
ASAH2B	10:52503009:G:A	-0.410389	1.46807e-27	8.15168e-22	1.88861e-20	44	Adipose_Subcutaneous,Adipose_Visceral_Omentum,Adrenal_Gland,Artery_Aorta,Artery_Coronary,Artery_Tibial,Brain_Amygdala,Brain_Anterior_cingulate_cortex_BA24,Brain_Caudate_basal_ganglia,Brain_Cerebellar_Hemisphere,Brain_Cerebellum,Brain_Cortex,Brain_Frontal_Cortex_BA9,Brain_Hippocampus,Brain_Hypothalamus,Brain_Nucleus_accumbens_basal_ganglia,Breast_Mammary_Tissue,Cells_Cultured_fibroblasts,Cells_EBV…
NARS2	11:78278016:C:CTTTT	0.340166	5.41112e-28	1.11256e-21	2.56949e-20	41	Adipose_Subcutaneous,Adipose_Visceral_Omentum,Adrenal_Gland,Artery_Aorta,Artery_Coronary,Artery_Tibial,Brain_Amygdala,Brain_Anterior_cingulate_cortex_BA24,Brain_Caudate_basal_ganglia,Brain_Cerebellar_Hemisphere,Brain_Cerebellum,Brain_Cortex,Brain_Frontal_Cortex_BA9,Brain_Hippocampus,Brain_Hypothalamus,Brain_Nucleus_accumbens_basal_ganglia,Brain_Putamen_basal_ganglia,Brain_Spinal_cord_cervical_c-1…
CCDC77	12:457843:C:G	-0.30189	3.81563e-27	1.12817e-21	2.59735e-20	39	Adipose_Subcutaneous,Adipose_Visceral_Omentum,Artery_Aorta,Artery_Coronary,Artery_Tibial,Brain_Anterior_cingulate_cortex_BA24,Brain_Caudate_basal_ganglia,Brain_Cerebellar_Hemisphere,Brain_Cerebellum,Brain_Cortex,Brain_Frontal_Cortex_BA9,Brain_Hippocampus,Brain_Hypothalamus,Brain_Nucleus_accumbens_basal_ganglia,Brain_Putamen_basal_ganglia,Brain_Spinal_cord_cervical_c-1,Brain_Substantia_nigra,Breas…
RP11-713P17.5	11:133892478:G:A	1.07862	6.6194e-27	1.40588e-21	3.22656e-20	0	NA
VWDE	7:12395813:T:C	0.589976	1.07075e-31	1.48289e-21	3.39267e-20	29	Adrenal_Gland,Artery_Coronary,Brain_Amygdala,Brain_Anterior_cingulate_cortex_BA24,Brain_Caudate_basal_ganglia,Brain_Cortex,Brain_Frontal_Cortex_BA9,Brain_Hippocampus,Brain_Hypothalamus,Brain_Nucleus_accumbens_basal_ganglia,Brain_Putamen_basal_ganglia,Breast_Mammary_Tissue,Cells_Cultured_fibroblasts,Colon_Sigmoid,Colon_Transverse,Esophagus_Mucosa,Heart_Atrial_Appendage,Liver,Lung,Minor_Salivary_Gl…
AMDHD1	12:96337183:A:G	0.52521	2.16748e-30	1.5826e-21	3.60951e-20	37	Adipose_Subcutaneous,Adipose_Visceral_Omentum,Adrenal_Gland,Artery_Aorta,Artery_Coronary,Artery_Tibial,Brain_Caudate_basal_ganglia,Brain_Cerebellar_Hemisphere,Brain_Cortex,Brain_Hippocampus,Brain_Putamen_basal_ganglia,Brain_Spinal_cord_cervical_c-1,Breast_Mammary_Tissue,Cells_Cultured_fibroblasts,Cells_EBV-transformed_lymphocytes,Colon_Sigmoid,Colon_Transverse,Esophagus_Gastroesophageal_Junction,…
KDELC2	11:108369173:G:A	-0.355263	4.32922e-28	1.6614e-21	3.77747e-20	33	Adipose_Subcutaneous,Adipose_Visceral_Omentum,Adrenal_Gland,Artery_Aorta,Artery_Coronary,Artery_Tibial,Brain_Caudate_basal_ganglia,Brain_Cerebellum,Brain_Cortex,Brain_Nucleus_accumbens_basal_ganglia,Brain_Putamen_basal_ganglia,Breast_Mammary_Tissue,Cells_Cultured_fibroblasts,Cells_EBV-transformed_lymphocytes,Colon_Sigmoid,Colon_Transverse,Esophagus_Gastroesophageal_Junction,Esophagus_Mucosa,Esoph…
FLYWCH1	16:2986323:T:C	0.270009	7.55212e-27	1.76526e-21	4.00119e-20	47	Adipose_Subcutaneous,Adipose_Visceral_Omentum,Adrenal_Gland,Artery_Aorta,Artery_Coronary,Artery_Tibial,Brain_Amygdala,Brain_Anterior_cingulate_cortex_BA24,Brain_Caudate_basal_ganglia,Brain_Cerebellar_Hemisphere,Brain_Cerebellum,Brain_Cortex,Brain_Frontal_Cortex_BA9,Brain_Hippocampus,Brain_Hypothalamus,Brain_Nucleus_accumbens_basal_ganglia,Brain_Putamen_basal_ganglia,Brain_Spinal_cord_cervical_c-1…
DHFR	5:79897374:CAA:C	-0.35079	3.40947e-28	1.77154e-21	4.00303e-20	44	Adipose_Subcutaneous,Adipose_Visceral_Omentum,Adrenal_Gland,Artery_Aorta,Artery_Coronary,Artery_Tibial,Brain_Amygdala,Brain_Anterior_cingulate_cortex_BA24,Brain_Caudate_basal_ganglia,Brain_Cerebellar_Hemisphere,Brain_Cerebellum,Brain_Cortex,Brain_Frontal_Cortex_BA9,Brain_Hippocampus,Brain_Hypothalamus,Brain_Nucleus_accumbens_basal_ganglia,Brain_Putamen_basal_ganglia,Brain_Spinal_cord_cervical_c-1…
HSPA12A	10:118482486:G:C	-0.561709	2.03952e-27	2.0046e-21	4.51572e-20	4	Artery_Tibial,Cells_Cultured_fibroblasts,Skin_Sun_Exposed_Lower_leg,Spleen
PBG043561	5:2266931:C:A	-1.02875	3.98876e-27	2.01299e-21	4.52071e-20	0	NA
METTL21B	12:58177379:CT:C	0.321511	1.08909e-26	2.23554e-21	5.00515e-20	44	Adipose_Subcutaneous,Adipose_Visceral_Omentum,Adrenal_Gland,Artery_Aorta,Artery_Coronary,Artery_Tibial,Brain_Amygdala,Brain_Anterior_cingulate_cortex_BA24,Brain_Caudate_basal_ganglia,Brain_Cerebellar_Hemisphere,Brain_Cerebellum,Brain_Cortex,Brain_Frontal_Cortex_BA9,Brain_Hippocampus,Brain_Hypothalamus,Brain_Nucleus_accumbens_basal_ganglia,Brain_Putamen_basal_ganglia,Brain_Spinal_cord_cervical_c-1…
P2RX5	17:3613737:A:T	-0.515101	5.17533e-26	2.39346e-21	5.34238e-20	2	Brain_Cerebellar_Hemisphere,Brain_Cerebellum
C2orf43	2:20884135:TTTAATC:T	-0.289236	2.49488e-28	2.63634e-21	5.86662e-20	0	NA
DMTN	8:21904212:T:C	-0.239025	2.48133e-25	2.79541e-21	6.20175e-20	31	Adipose_Subcutaneous,Adipose_Visceral_Omentum,Adrenal_Gland,Artery_Aorta,Artery_Tibial,Brain_Amygdala,Brain_Anterior_cingulate_cortex_BA24,Brain_Cerebellar_Hemisphere,Brain_Cerebellum,Brain_Cortex,Brain_Frontal_Cortex_BA9,Brain_Nucleus_accumbens_basal_ganglia,Breast_Mammary_Tissue,Colon_Sigmoid,Colon_Transverse,Esophagus_Gastroesophageal_Junction,Esophagus_Mucosa,Esophagus_Muscularis,Heart_Atrial…
SNX7	1:99194426:G:A	0.233218	5.58441e-27	3.04597e-21	6.73721e-20	8	Adipose_Subcutaneous,Adipose_Visceral_Omentum,Artery_Aorta,Cells_Cultured_fibroblasts,Esophagus_Mucosa,Lung,Skin_Not_Sun_Exposed_Suprapubic,Skin_Sun_Exposed_Lower_leg
TFB1M	6:155600347:C:CT	-0.25788	4.07423e-27	3.16754e-21	6.98501e-20	18	Adrenal_Gland,Artery_Aorta,Artery_Tibial,Brain_Cortex,Brain_Frontal_Cortex_BA9,Brain_Hypothalamus,Cells_Cultured_fibroblasts,Cells_EBV-transformed_lymphocytes,Colon_Transverse,Esophagus_Mucosa,Heart_Atrial_Appendage,Heart_Left_Ventricle,Liver,Muscle_Skeletal,Pituitary,Small_Intestine_Terminal_Ileum,Stomach,Thyroid
PMS2P5	7:74297908:C:G	-0.549785	4.1345e-25	3.49113e-21	7.67546e-20	45	Adipose_Subcutaneous,Adipose_Visceral_Omentum,Adrenal_Gland,Artery_Aorta,Artery_Coronary,Artery_Tibial,Brain_Amygdala,Brain_Anterior_cingulate_cortex_BA24,Brain_Caudate_basal_ganglia,Brain_Cerebellar_Hemisphere,Brain_Cerebellum,Brain_Cortex,Brain_Frontal_Cortex_BA9,Brain_Hippocampus,Brain_Hypothalamus,Brain_Nucleus_accumbens_basal_ganglia,Brain_Putamen_basal_ganglia,Brain_Spinal_cord_cervical_c-1…
PRH1	12:11323939:G:C	-0.238016	8.83585e-28	3.73415e-21	8.18518e-20	47	Adipose_Subcutaneous,Adipose_Visceral_Omentum,Adrenal_Gland,Artery_Aorta,Artery_Coronary,Artery_Tibial,Brain_Amygdala,Brain_Anterior_cingulate_cortex_BA24,Brain_Caudate_basal_ganglia,Brain_Cerebellar_Hemisphere,Brain_Cerebellum,Brain_Cortex,Brain_Frontal_Cortex_BA9,Brain_Hippocampus,Brain_Hypothalamus,Brain_Nucleus_accumbens_basal_ganglia,Brain_Putamen_basal_ganglia,Brain_Spinal_cord_cervical_c-1…
RP11-466F5.8	1:165712960:G:A	-0.472741	3.09617e-26	4.07507e-21	8.9058e-20	24	Adipose_Subcutaneous,Artery_Aorta,Artery_Tibial,Brain_Cerebellum,Cells_Cultured_fibroblasts,Cells_EBV-transformed_lymphocytes,Colon_Sigmoid,Colon_Transverse,Esophagus_Gastroesophageal_Junction,Esophagus_Mucosa,Esophagus_Muscularis,Lung,Minor_Salivary_Gland,Muscle_Skeletal,Nerve_Tibial,Ovary,Pituitary,Prostate,Skin_Not_Sun_Exposed_Suprapubic,Skin_Sun_Exposed_Lower_leg,Small_Intestine_Terminal_Ileu…
AQP3	9:33423064:T:C	0.710839	9.22251e-27	4.39228e-21	9.57047e-20	23	Adipose_Subcutaneous,Adipose_Visceral_Omentum,Adrenal_Gland,Artery_Aorta,Artery_Coronary,Artery_Tibial,Brain_Cerebellar_Hemisphere,Brain_Cerebellum,Breast_Mammary_Tissue,Colon_Sigmoid,Colon_Transverse,Esophagus_Gastroesophageal_Junction,Esophagus_Mucosa,Esophagus_Muscularis,Heart_Atrial_Appendage,Heart_Left_Ventricle,Lung,Muscle_Skeletal,Nerve_Tibial,Skin_Not_Sun_Exposed_Suprapubic,Skin_Sun_Expos…
KCNA6	12:4924319:G:C	-1.03378	3.56569e-40	4.92115e-21	1.0691e-19	0	NA
HTR2B	2:232054514:A:G	0.808794	2.46018e-27	5.24146e-21	1.13532e-19	9	Artery_Aorta,Artery_Coronary,Artery_Tibial,Esophagus_Gastroesophageal_Junction,Esophagus_Muscularis,Heart_Atrial_Appendage,Heart_Left_Ventricle,Lung,Thyroid
ADAMTSL1	9:18760031:T:G	0.970825	1.99486e-27	5.33335e-21	1.15182e-19	1	Nerve_Tibial
FAM3B	21:42690424:C:T	0.422503	8.70926e-27	5.47197e-21	1.17828e-19	22	Adipose_Subcutaneous,Adipose_Visceral_Omentum,Adrenal_Gland,Artery_Aorta,Artery_Coronary,Artery_Tibial,Brain_Hypothalamus,Brain_Nucleus_accumbens_basal_ganglia,Brain_Spinal_cord_cervical_c-1,Brain_Substantia_nigra,Colon_Sigmoid,Colon_Transverse,Esophagus_Gastroesophageal_Junction,Esophagus_Muscularis,Heart_Atrial_Appendage,Lung,Nerve_Tibial,Pituitary,Spleen,Stomach,Thyroid,Whole_Blood
HSD17B11	4:88287363:A:G	0.305213	2.43362e-26	6.02068e-21	1.29263e-19	27	Adipose_Subcutaneous,Adipose_Visceral_Omentum,Adrenal_Gland,Artery_Aorta,Artery_Tibial,Breast_Mammary_Tissue,Cells_Cultured_fibroblasts,Colon_Sigmoid,Colon_Transverse,Esophagus_Gastroesophageal_Junction,Esophagus_Mucosa,Esophagus_Muscularis,Heart_Atrial_Appendage,Heart_Left_Ventricle,Liver,Lung,Muscle_Skeletal,Nerve_Tibial,Ovary,Pituitary,Prostate,Skin_Not_Sun_Exposed_Suprapubic,Skin_Sun_Exposed_…
SRD5A3	4:56293696:G:GAGAC	0.488036	1.04916e-26	6.59807e-21	1.41245e-19	47	Adipose_Subcutaneous,Adipose_Visceral_Omentum,Adrenal_Gland,Artery_Aorta,Artery_Coronary,Artery_Tibial,Brain_Amygdala,Brain_Anterior_cingulate_cortex_BA24,Brain_Caudate_basal_ganglia,Brain_Cerebellar_Hemisphere,Brain_Cerebellum,Brain_Cortex,Brain_Frontal_Cortex_BA9,Brain_Hippocampus,Brain_Hypothalamus,Brain_Nucleus_accumbens_basal_ganglia,Brain_Putamen_basal_ganglia,Brain_Spinal_cord_cervical_c-1…
IL18	11:112033129:C:T	-0.592677	4.79886e-26	7.38244e-21	1.57575e-19	10	Artery_Tibial,Esophagus_Mucosa,Esophagus_Muscularis,Lung,Muscle_Skeletal,Nerve_Tibial,Skin_Not_Sun_Exposed_Suprapubic,Skin_Sun_Exposed_Lower_leg,Stomach,Thyroid
FTMG020686	16:30648547:G:A	-0.469732	4.3172e-28	7.50372e-21	1.59699e-19	0	NA
SYNCRIP	6:86376586:G:A	0.181948	1.45366e-27	8.32485e-21	1.76661e-19	3	Muscle_Skeletal,Skin_Not_Sun_Exposed_Suprapubic,Skin_Sun_Exposed_Lower_leg
SPRR1A	1:152968294:T:C	0.847047	4.29247e-26	9.20185e-21	1.94707e-19	1	Esophagus_Mucosa
SETD9	5:56226824:CT:C	0.307288	7.87405e-29	9.38836e-21	1.98081e-19	47	Adipose_Subcutaneous,Adipose_Visceral_Omentum,Adrenal_Gland,Artery_Aorta,Artery_Coronary,Artery_Tibial,Brain_Amygdala,Brain_Anterior_cingulate_cortex_BA24,Brain_Caudate_basal_ganglia,Brain_Cerebellar_Hemisphere,Brain_Cerebellum,Brain_Cortex,Brain_Frontal_Cortex_BA9,Brain_Hippocampus,Brain_Hypothalamus,Brain_Nucleus_accumbens_basal_ganglia,Brain_Putamen_basal_ganglia,Brain_Spinal_cord_cervical_c-1…
CCDC64	12:120542487:G:T	0.365648	1.66944e-25	9.89293e-21	2.08127e-19	0	NA
ARSA	22:51063477:T:C	-0.56997	8.32339e-29	1.0553e-20	2.21377e-19	44	Adipose_Subcutaneous,Adipose_Visceral_Omentum,Adrenal_Gland,Artery_Aorta,Artery_Coronary,Artery_Tibial,Brain_Amygdala,Brain_Anterior_cingulate_cortex_BA24,Brain_Caudate_basal_ganglia,Brain_Cortex,Brain_Frontal_Cortex_BA9,Brain_Hippocampus,Brain_Hypothalamus,Brain_Nucleus_accumbens_basal_ganglia,Brain_Putamen_basal_ganglia,Brain_Spinal_cord_cervical_c-1,Brain_Substantia_nigra,Breast_Mammary_Tissue…
PLCL1	2:198779849:C:T	-0.389839	2.99638e-25	1.15877e-20	2.42388e-19	3	Cells_Cultured_fibroblasts,Muscle_Skeletal,Nerve_Tibial
RP11-218M22.1	12:752360:G:A	0.466256	1.97003e-27	1.30921e-20	2.73077e-19	46	Adipose_Subcutaneous,Adipose_Visceral_Omentum,Adrenal_Gland,Artery_Aorta,Artery_Coronary,Artery_Tibial,Brain_Amygdala,Brain_Anterior_cingulate_cortex_BA24,Brain_Caudate_basal_ganglia,Brain_Cerebellar_Hemisphere,Brain_Cerebellum,Brain_Cortex,Brain_Frontal_Cortex_BA9,Brain_Hippocampus,Brain_Hypothalamus,Brain_Nucleus_accumbens_basal_ganglia,Brain_Putamen_basal_ganglia,Brain_Spinal_cord_cervical_c-1…
CLPS	6:35754684:G:<CN2>	0.728121	2.15651e-25	1.39099e-20	2.8931e-19	0	NA
TAS2R14	12:11323939:G:C	-0.346558	4.18589e-26	1.46479e-20	3.03797e-19	44	Adipose_Subcutaneous,Adipose_Visceral_Omentum,Adrenal_Gland,Artery_Aorta,Artery_Coronary,Artery_Tibial,Brain_Amygdala,Brain_Anterior_cingulate_cortex_BA24,Brain_Caudate_basal_ganglia,Brain_Cerebellar_Hemisphere,Brain_Cerebellum,Brain_Cortex,Brain_Frontal_Cortex_BA9,Brain_Hippocampus,Brain_Hypothalamus,Brain_Nucleus_accumbens_basal_ganglia,Brain_Putamen_basal_ganglia,Brain_Spinal_cord_cervical_c-1…
ARHGEF26	3:153880724:C:T	0.329032	2.02877e-25	1.55703e-20	3.22015e-19	20	Adipose_Subcutaneous,Adipose_Visceral_Omentum,Artery_Aorta,Artery_Coronary,Artery_Tibial,Breast_Mammary_Tissue,Cells_Cultured_fibroblasts,Esophagus_Gastroesophageal_Junction,Esophagus_Mucosa,Esophagus_Muscularis,Heart_Atrial_Appendage,Minor_Salivary_Gland,Muscle_Skeletal,Nerve_Tibial,Ovary,Pituitary,Skin_Not_Sun_Exposed_Suprapubic,Skin_Sun_Exposed_Lower_leg,Stomach,Thyroid
RRN3P1	16:21833438:G:A	-0.692562	4.79008e-28	1.58352e-20	3.26571e-19	33	Adipose_Subcutaneous,Adrenal_Gland,Artery_Aorta,Artery_Coronary,Artery_Tibial,Brain_Caudate_basal_ganglia,Brain_Cerebellar_Hemisphere,Brain_Cerebellum,Brain_Cortex,Brain_Frontal_Cortex_BA9,Brain_Hippocampus,Brain_Nucleus_accumbens_basal_ganglia,Brain_Putamen_basal_ganglia,Breast_Mammary_Tissue,Cells_Cultured_fibroblasts,Colon_Sigmoid,Colon_Transverse,Esophagus_Gastroesophageal_Junction,Esophagus_…
RCN1	11:32126938:T:C	-0.196406	7.15204e-25	2.15441e-20	4.43058e-19	24	Adipose_Subcutaneous,Adipose_Visceral_Omentum,Adrenal_Gland,Artery_Aorta,Artery_Tibial,Breast_Mammary_Tissue,Cells_Cultured_fibroblasts,Colon_Sigmoid,Colon_Transverse,Esophagus_Gastroesophageal_Junction,Esophagus_Mucosa,Esophagus_Muscularis,Heart_Atrial_Appendage,Heart_Left_Ventricle,Kidney_Cortex,Lung,Muscle_Skeletal,Nerve_Tibial,Pituitary,Skin_Not_Sun_Exposed_Suprapubic,Skin_Sun_Exposed_Lower_l…
ACP6	1:147119273:G:A	0.295357	1.40267e-25	2.93206e-20	6.01295e-19	47	Adipose_Subcutaneous,Adipose_Visceral_Omentum,Adrenal_Gland,Artery_Aorta,Artery_Coronary,Artery_Tibial,Brain_Amygdala,Brain_Anterior_cingulate_cortex_BA24,Brain_Caudate_basal_ganglia,Brain_Cerebellar_Hemisphere,Brain_Cerebellum,Brain_Cortex,Brain_Frontal_Cortex_BA9,Brain_Hippocampus,Brain_Hypothalamus,Brain_Nucleus_accumbens_basal_ganglia,Brain_Putamen_basal_ganglia,Brain_Spinal_cord_cervical_c-1…
ZNF584	19:58919363:CCCATACGT:C	-0.240699	3.17926e-26	2.99615e-20	6.12722e-19	46	Adipose_Subcutaneous,Adipose_Visceral_Omentum,Adrenal_Gland,Artery_Aorta,Artery_Coronary,Artery_Tibial,Brain_Anterior_cingulate_cortex_BA24,Brain_Caudate_basal_ganglia,Brain_Cerebellar_Hemisphere,Brain_Cerebellum,Brain_Cortex,Brain_Frontal_Cortex_BA9,Brain_Hippocampus,Brain_Hypothalamus,Brain_Nucleus_accumbens_basal_ganglia,Brain_Putamen_basal_ganglia,Brain_Spinal_cord_cervical_c-1,Brain_Substant…
TMEM9B-AS1	11:9008674:A:G	0.461121	3.22497e-27	3.13002e-20	6.38315e-19	46	Adipose_Subcutaneous,Adipose_Visceral_Omentum,Adrenal_Gland,Artery_Aorta,Artery_Coronary,Artery_Tibial,Brain_Amygdala,Brain_Anterior_cingulate_cortex_BA24,Brain_Caudate_basal_ganglia,Brain_Cerebellar_Hemisphere,Brain_Cerebellum,Brain_Cortex,Brain_Frontal_Cortex_BA9,Brain_Hippocampus,Brain_Hypothalamus,Brain_Nucleus_accumbens_basal_ganglia,Brain_Putamen_basal_ganglia,Brain_Spinal_cord_cervical_c-1…
DDX1	2:15789179:T:C	-0.118987	2.61156e-25	4.02273e-20	8.1809e-19	17	Adipose_Subcutaneous,Adipose_Visceral_Omentum,Artery_Aorta,Artery_Coronary,Artery_Tibial,Breast_Mammary_Tissue,Cells_Cultured_fibroblasts,Cells_EBV-transformed_lymphocytes,Lung,Minor_Salivary_Gland,Nerve_Tibial,Ovary,Pituitary,Skin_Not_Sun_Exposed_Suprapubic,Skin_Sun_Exposed_Lower_leg,Stomach,Thyroid
GSTM1	1:110212293:C:A	-0.529073	6.6084e-25	4.57094e-20	9.27003e-19	40	Adipose_Subcutaneous,Adipose_Visceral_Omentum,Adrenal_Gland,Artery_Aorta,Artery_Coronary,Artery_Tibial,Brain_Anterior_cingulate_cortex_BA24,Brain_Caudate_basal_ganglia,Brain_Cerebellar_Hemisphere,Brain_Cerebellum,Brain_Cortex,Brain_Frontal_Cortex_BA9,Brain_Hypothalamus,Brain_Nucleus_accumbens_basal_ganglia,Brain_Putamen_basal_ganglia,Brain_Spinal_cord_cervical_c-1,Breast_Mammary_Tissue,Cells_Cult…
AC093838.4	2:132279406:C:T	-0.370428	1.04761e-24	4.92795e-20	9.96645e-19	47	Adipose_Subcutaneous,Adipose_Visceral_Omentum,Adrenal_Gland,Artery_Aorta,Artery_Coronary,Artery_Tibial,Brain_Amygdala,Brain_Anterior_cingulate_cortex_BA24,Brain_Caudate_basal_ganglia,Brain_Cerebellar_Hemisphere,Brain_Cerebellum,Brain_Cortex,Brain_Frontal_Cortex_BA9,Brain_Hippocampus,Brain_Hypothalamus,Brain_Nucleus_accumbens_basal_ganglia,Brain_Putamen_basal_ganglia,Brain_Spinal_cord_cervical_c-1…
RBM26-AS1	13:79957408:T:C	0.47926	2.07598e-25	5.99215e-20	1.20853e-18	46	Adipose_Subcutaneous,Adipose_Visceral_Omentum,Adrenal_Gland,Artery_Aorta,Artery_Coronary,Artery_Tibial,Brain_Amygdala,Brain_Anterior_cingulate_cortex_BA24,Brain_Caudate_basal_ganglia,Brain_Cerebellar_Hemisphere,Brain_Cerebellum,Brain_Cortex,Brain_Frontal_Cortex_BA9,Brain_Hippocampus,Brain_Hypothalamus,Brain_Nucleus_accumbens_basal_ganglia,Brain_Putamen_basal_ganglia,Brain_Spinal_cord_cervical_c-1…
TTC23	15:99791339:A:C	-0.224191	4.37355e-24	7.74369e-20	1.5575e-18	19	Brain_Amygdala,Brain_Anterior_cingulate_cortex_BA24,Brain_Caudate_basal_ganglia,Brain_Cerebellar_Hemisphere,Brain_Cerebellum,Brain_Cortex,Brain_Frontal_Cortex_BA9,Brain_Hippocampus,Brain_Hypothalamus,Brain_Nucleus_accumbens_basal_ganglia,Brain_Putamen_basal_ganglia,Brain_Spinal_cord_cervical_c-1,Brain_Substantia_nigra,Cells_Cultured_fibroblasts,Cells_EBV-transformed_lymphocytes,Liver,Muscle_Skele…
RP11-418J17.1	1:119672766:GA:G	-0.240193	4.13229e-26	8.20184e-20	1.64513e-18	46	Adipose_Subcutaneous,Adipose_Visceral_Omentum,Adrenal_Gland,Artery_Aorta,Artery_Coronary,Artery_Tibial,Brain_Amygdala,Brain_Anterior_cingulate_cortex_BA24,Brain_Caudate_basal_ganglia,Brain_Cerebellar_Hemisphere,Brain_Cerebellum,Brain_Cortex,Brain_Frontal_Cortex_BA9,Brain_Hippocampus,Brain_Hypothalamus,Brain_Nucleus_accumbens_basal_ganglia,Brain_Putamen_basal_ganglia,Brain_Spinal_cord_cervical_c-1…
RP11-532F6.3	6:711150:A:C	0.534103	1.19811e-24	8.54253e-20	1.70879e-18	44	Adipose_Subcutaneous,Adipose_Visceral_Omentum,Adrenal_Gland,Artery_Aorta,Artery_Coronary,Artery_Tibial,Brain_Amygdala,Brain_Anterior_cingulate_cortex_BA24,Brain_Caudate_basal_ganglia,Brain_Cortex,Brain_Frontal_Cortex_BA9,Brain_Hippocampus,Brain_Hypothalamus,Brain_Nucleus_accumbens_basal_ganglia,Brain_Putamen_basal_ganglia,Brain_Spinal_cord_cervical_c-1,Brain_Substantia_nigra,Breast_Mammary_Tissue…
FAM86JP	3:125555436:A:C	0.497145	9.70441e-26	9.45195e-20	1.88555e-18	46	Adipose_Subcutaneous,Adipose_Visceral_Omentum,Adrenal_Gland,Artery_Aorta,Artery_Coronary,Artery_Tibial,Brain_Amygdala,Brain_Anterior_cingulate_cortex_BA24,Brain_Caudate_basal_ganglia,Brain_Cerebellar_Hemisphere,Brain_Cerebellum,Brain_Cortex,Brain_Frontal_Cortex_BA9,Brain_Hippocampus,Brain_Hypothalamus,Brain_Nucleus_accumbens_basal_ganglia,Brain_Putamen_basal_ganglia,Brain_Spinal_cord_cervical_c-1…
NUDT2	9:34151463:C:T	0.221749	4.08061e-25	9.51039e-20	1.89205e-18	47	Adipose_Subcutaneous,Adipose_Visceral_Omentum,Adrenal_Gland,Artery_Aorta,Artery_Coronary,Artery_Tibial,Brain_Amygdala,Brain_Anterior_cingulate_cortex_BA24,Brain_Caudate_basal_ganglia,Brain_Cerebellar_Hemisphere,Brain_Cerebellum,Brain_Cortex,Brain_Frontal_Cortex_BA9,Brain_Hippocampus,Brain_Hypothalamus,Brain_Nucleus_accumbens_basal_ganglia,Brain_Putamen_basal_ganglia,Brain_Spinal_cord_cervical_c-1…
FTMG055785	9:25677698:A:C	0.385714	2.90628e-25	1.11314e-19	2.20854e-18	0	NA
GALNT8	12:4924319:G:C	-0.978973	4.47489e-32	1.13934e-19	2.25442e-18	1	Pituitary
PSORS1C1	6:31086048:G:A	-0.741852	2.81194e-27	1.19989e-19	2.36783e-18	43	Adipose_Subcutaneous,Adipose_Visceral_Omentum,Adrenal_Gland,Artery_Aorta,Artery_Coronary,Artery_Tibial,Brain_Amygdala,Brain_Anterior_cingulate_cortex_BA24,Brain_Caudate_basal_ganglia,Brain_Cerebellar_Hemisphere,Brain_Cortex,Brain_Hippocampus,Brain_Hypothalamus,Brain_Nucleus_accumbens_basal_ganglia,Brain_Putamen_basal_ganglia,Brain_Spinal_cord_cervical_c-1,Brain_Substantia_nigra,Breast_Mammary_Tis…
TBKBP1	17:45765249:T:C	-0.272059	4.17772e-26	1.24544e-19	2.45111e-18	32	Adipose_Subcutaneous,Adipose_Visceral_Omentum,Adrenal_Gland,Artery_Aorta,Artery_Coronary,Artery_Tibial,Brain_Putamen_basal_ganglia,Breast_Mammary_Tissue,Cells_Cultured_fibroblasts,Cells_EBV-transformed_lymphocytes,Colon_Sigmoid,Colon_Transverse,Esophagus_Gastroesophageal_Junction,Esophagus_Mucosa,Esophagus_Muscularis,Heart_Atrial_Appendage,Heart_Left_Ventricle,Liver,Lung,Minor_Salivary_Gland,Musc…
ZNF738	19:21603554:CT:C	0.247451	5.38291e-26	1.27401e-19	2.50061e-18	39	Adipose_Subcutaneous,Adipose_Visceral_Omentum,Adrenal_Gland,Artery_Aorta,Artery_Coronary,Artery_Tibial,Brain_Amygdala,Brain_Anterior_cingulate_cortex_BA24,Brain_Caudate_basal_ganglia,Brain_Cerebellar_Hemisphere,Brain_Cerebellum,Brain_Cortex,Brain_Frontal_Cortex_BA9,Brain_Hypothalamus,Brain_Nucleus_accumbens_basal_ganglia,Brain_Putamen_basal_ganglia,Breast_Mammary_Tissue,Colon_Sigmoid,Colon_Transv…
SNX16	8:82755353:C:A	-0.321407	6.9196e-25	1.42717e-19	2.79375e-18	45	Adipose_Subcutaneous,Adipose_Visceral_Omentum,Adrenal_Gland,Artery_Aorta,Artery_Coronary,Artery_Tibial,Brain_Amygdala,Brain_Anterior_cingulate_cortex_BA24,Brain_Caudate_basal_ganglia,Brain_Cerebellar_Hemisphere,Brain_Cerebellum,Brain_Cortex,Brain_Frontal_Cortex_BA9,Brain_Hippocampus,Brain_Hypothalamus,Brain_Nucleus_accumbens_basal_ganglia,Brain_Putamen_basal_ganglia,Breast_Mammary_Tissue,Cells_Cu…
VWA7	6:31817240:A:AT	-0.738828	4.15377e-29	1.60142e-19	3.12649e-18	7	Artery_Aorta,Brain_Frontal_Cortex_BA9,Cells_Cultured_fibroblasts,Heart_Atrial_Appendage,Heart_Left_Ventricle,Muscle_Skeletal,Thyroid
HI-LNC2995	7:50510092:A:C	-0.396723	1.70869e-24	1.68786e-19	3.28648e-18	0	NA
RP11-89K21.1	2:45192105:G:T	-1.17972	2.69743e-26	1.69969e-19	3.30074e-18	0	NA
MGMT	10:131303513:A:G	0.310279	1.43635e-24	1.74216e-19	3.37426e-18	46	Adipose_Subcutaneous,Adipose_Visceral_Omentum,Adrenal_Gland,Artery_Aorta,Artery_Coronary,Artery_Tibial,Brain_Amygdala,Brain_Anterior_cingulate_cortex_BA24,Brain_Caudate_basal_ganglia,Brain_Cerebellar_Hemisphere,Brain_Cerebellum,Brain_Cortex,Brain_Frontal_Cortex_BA9,Brain_Hippocampus,Brain_Hypothalamus,Brain_Nucleus_accumbens_basal_ganglia,Brain_Putamen_basal_ganglia,Brain_Spinal_cord_cervical_c-1…
RP11-1000B6.3	15:32906779:C:T	-0.517395	1.16153e-25	2.13962e-19	4.13314e-18	36	Adipose_Subcutaneous,Adipose_Visceral_Omentum,Adrenal_Gland,Artery_Aorta,Artery_Coronary,Artery_Tibial,Brain_Anterior_cingulate_cortex_BA24,Brain_Caudate_basal_ganglia,Brain_Cortex,Brain_Nucleus_accumbens_basal_ganglia,Brain_Putamen_basal_ganglia,Brain_Spinal_cord_cervical_c-1,Breast_Mammary_Tissue,Cells_Cultured_fibroblasts,Colon_Sigmoid,Colon_Transverse,Esophagus_Gastroesophageal_Junction,Esoph…
SDHAP2	3:195709662:G:A	0.461275	7.18614e-24	2.25594e-19	4.34637e-18	45	Adipose_Subcutaneous,Adipose_Visceral_Omentum,Adrenal_Gland,Artery_Aorta,Artery_Coronary,Artery_Tibial,Brain_Amygdala,Brain_Anterior_cingulate_cortex_BA24,Brain_Caudate_basal_ganglia,Brain_Cerebellar_Hemisphere,Brain_Cerebellum,Brain_Cortex,Brain_Frontal_Cortex_BA9,Brain_Hippocampus,Brain_Hypothalamus,Brain_Nucleus_accumbens_basal_ganglia,Brain_Putamen_basal_ganglia,Brain_Spinal_cord_cervical_c-1…
FTMG025372	17:79663931:T:C	0.489837	2.097e-24	3.07499e-19	5.90883e-18	0	NA
TRIM4	7:99477524:G:A	0.163521	2.84686e-25	3.48272e-19	6.67479e-18	46	Adipose_Subcutaneous,Adipose_Visceral_Omentum,Adrenal_Gland,Artery_Aorta,Artery_Coronary,Artery_Tibial,Brain_Amygdala,Brain_Anterior_cingulate_cortex_BA24,Brain_Caudate_basal_ganglia,Brain_Cerebellum,Brain_Cortex,Brain_Frontal_Cortex_BA9,Brain_Hippocampus,Brain_Hypothalamus,Brain_Nucleus_accumbens_basal_ganglia,Brain_Putamen_basal_ganglia,Brain_Spinal_cord_cervical_c-1,Brain_Substantia_nigra,Brea…
SCUBE2	11:9126995:G:C	0.702948	8.31305e-23	3.70386e-19	7.08009e-18	9	Artery_Aorta,Artery_Tibial,Brain_Caudate_basal_ganglia,Brain_Cerebellar_Hemisphere,Brain_Cerebellum,Brain_Spinal_cord_cervical_c-1,Cells_Cultured_fibroblasts,Muscle_Skeletal,Nerve_Tibial
MYBPHL	1:109845252:G:A	-0.589891	3.77132e-24	4.39383e-19	8.37712e-18	5	Adrenal_Gland,Esophagus_Muscularis,Heart_Atrial_Appendage,Nerve_Tibial,Pituitary
RP11-274B21.1	7:128318168:A:G	0.318343	3.98978e-24	4.97098e-19	9.45288e-18	42	Adipose_Subcutaneous,Adipose_Visceral_Omentum,Adrenal_Gland,Artery_Aorta,Artery_Coronary,Artery_Tibial,Brain_Anterior_cingulate_cortex_BA24,Brain_Cerebellar_Hemisphere,Brain_Cerebellum,Brain_Cortex,Brain_Frontal_Cortex_BA9,Brain_Hippocampus,Brain_Hypothalamus,Brain_Nucleus_accumbens_basal_ganglia,Brain_Putamen_basal_ganglia,Breast_Mammary_Tissue,Cells_Cultured_fibroblasts,Cells_EBV-transformed_ly…
IL17RC	3:9954826:C:A	0.190444	8.10809e-25	5.26722e-19	9.99026e-18	26	Adipose_Subcutaneous,Adipose_Visceral_Omentum,Artery_Aorta,Artery_Tibial,Brain_Cortex,Brain_Frontal_Cortex_BA9,Brain_Hypothalamus,Brain_Nucleus_accumbens_basal_ganglia,Brain_Putamen_basal_ganglia,Cells_Cultured_fibroblasts,Colon_Transverse,Esophagus_Gastroesophageal_Junction,Esophagus_Mucosa,Esophagus_Muscularis,Heart_Atrial_Appendage,Heart_Left_Ventricle,Lung,Muscle_Skeletal,Nerve_Tibial,Pituita…
ACOT4	14:74050243:G:GTGA	0.465768	8.20687e-27	6.19066e-19	1.17084e-17	35	Adipose_Subcutaneous,Adipose_Visceral_Omentum,Adrenal_Gland,Artery_Aorta,Artery_Coronary,Artery_Tibial,Brain_Amygdala,Brain_Anterior_cingulate_cortex_BA24,Brain_Cerebellar_Hemisphere,Brain_Cortex,Brain_Frontal_Cortex_BA9,Brain_Hypothalamus,Brain_Nucleus_accumbens_basal_ganglia,Cells_Cultured_fibroblasts,Cells_EBV-transformed_lymphocytes,Colon_Sigmoid,Colon_Transverse,Esophagus_Gastroesophageal_Ju…
MPZL3	11:118103972:A:C	0.237828	6.64879e-25	6.20509e-19	1.17084e-17	22	Adipose_Subcutaneous,Artery_Aorta,Artery_Coronary,Artery_Tibial,Brain_Hypothalamus,Breast_Mammary_Tissue,Cells_Cultured_fibroblasts,Colon_Transverse,Esophagus_Mucosa,Heart_Atrial_Appendage,Heart_Left_Ventricle,Liver,Lung,Minor_Salivary_Gland,Nerve_Tibial,Pituitary,Skin_Not_Sun_Exposed_Suprapubic,Skin_Sun_Exposed_Lower_leg,Spleen,Stomach,Thyroid,Whole_Blood
STRG013830	1:89501522:T:C	-0.713325	5.69013e-24	6.77913e-19	1.2731e-17	0	NA
WDR60	7:158676289:T:TAGAA	-0.258163	1.97356e-25	6.7818e-19	1.2731e-17	43	Adipose_Subcutaneous,Adipose_Visceral_Omentum,Adrenal_Gland,Artery_Aorta,Artery_Coronary,Artery_Tibial,Brain_Amygdala,Brain_Caudate_basal_ganglia,Brain_Cerebellar_Hemisphere,Brain_Cerebellum,Brain_Cortex,Brain_Frontal_Cortex_BA9,Brain_Hippocampus,Brain_Hypothalamus,Brain_Nucleus_accumbens_basal_ganglia,Brain_Putamen_basal_ganglia,Breast_Mammary_Tissue,Cells_Cultured_fibroblasts,Cells_EBV-transfor…
FTMG005485	1:234851165:A:C	-0.514749	1.31381e-23	6.89938e-19	1.29186e-17	0	NA
2002-09-01	2:242191689:G:A	0.195334	4.23277e-24	7.56667e-19	1.41319e-17	47	Adipose_Subcutaneous,Adipose_Visceral_Omentum,Adrenal_Gland,Artery_Aorta,Artery_Coronary,Artery_Tibial,Brain_Amygdala,Brain_Anterior_cingulate_cortex_BA24,Brain_Caudate_basal_ganglia,Brain_Cerebellar_Hemisphere,Brain_Cerebellum,Brain_Cortex,Brain_Frontal_Cortex_BA9,Brain_Hippocampus,Brain_Hypothalamus,Brain_Nucleus_accumbens_basal_ganglia,Brain_Putamen_basal_ganglia,Brain_Spinal_cord_cervical_c-1…
LEFTY1	1:226075410:GC:G	-0.893374	1.61813e-24	7.59961e-19	1.41573e-17	32	Adipose_Subcutaneous,Adipose_Visceral_Omentum,Artery_Aorta,Artery_Tibial,Brain_Anterior_cingulate_cortex_BA24,Brain_Caudate_basal_ganglia,Brain_Cerebellar_Hemisphere,Brain_Cerebellum,Brain_Cortex,Brain_Hypothalamus,Brain_Nucleus_accumbens_basal_ganglia,Brain_Putamen_basal_ganglia,Breast_Mammary_Tissue,Colon_Sigmoid,Colon_Transverse,Esophagus_Mucosa,Esophagus_Muscularis,Heart_Atrial_Appendage,Hear…
ZNF677	19:53770764:G:A	-0.261649	2.80234e-24	7.71423e-19	1.43344e-17	22	Adipose_Subcutaneous,Adipose_Visceral_Omentum,Artery_Aorta,Artery_Coronary,Artery_Tibial,Breast_Mammary_Tissue,Cells_Cultured_fibroblasts,Colon_Transverse,Esophagus_Mucosa,Esophagus_Muscularis,Heart_Atrial_Appendage,Lung,Minor_Salivary_Gland,Muscle_Skeletal,Pituitary,Prostate,Skin_Not_Sun_Exposed_Suprapubic,Skin_Sun_Exposed_Lower_leg,Spleen,Stomach,Thyroid,Whole_Blood
DISP2	15:40650402:C:G	0.431825	2.23001e-24	8.26991e-19	1.5328e-17	40	Adipose_Subcutaneous,Adipose_Visceral_Omentum,Adrenal_Gland,Artery_Aorta,Artery_Coronary,Artery_Tibial,Brain_Anterior_cingulate_cortex_BA24,Brain_Caudate_basal_ganglia,Brain_Cortex,Brain_Frontal_Cortex_BA9,Brain_Hippocampus,Brain_Nucleus_accumbens_basal_ganglia,Brain_Putamen_basal_ganglia,Brain_Spinal_cord_cervical_c-1,Brain_Substantia_nigra,Breast_Mammary_Tissue,Cells_Cultured_fibroblasts,Colon_…
ATHL1	11:288883:A:G	0.623971	4.50607e-24	8.67144e-19	1.60317e-17	0	NA
LINC00839	10:42971389:T:C	0.419515	3.56357e-25	9.01146e-19	1.66183e-17	39	Adipose_Subcutaneous,Adipose_Visceral_Omentum,Adrenal_Gland,Artery_Aorta,Artery_Coronary,Artery_Tibial,Brain_Anterior_cingulate_cortex_BA24,Brain_Caudate_basal_ganglia,Brain_Cerebellum,Brain_Cortex,Brain_Frontal_Cortex_BA9,Brain_Hypothalamus,Brain_Nucleus_accumbens_basal_ganglia,Brain_Putamen_basal_ganglia,Brain_Substantia_nigra,Breast_Mammary_Tissue,Cells_Cultured_fibroblasts,Colon_Sigmoid,Colon…
TTC38	22:46677003:C:T	0.62637	2.16223e-24	1.00541e-18	1.84945e-17	43	Adipose_Subcutaneous,Adipose_Visceral_Omentum,Adrenal_Gland,Artery_Aorta,Artery_Coronary,Artery_Tibial,Brain_Amygdala,Brain_Anterior_cingulate_cortex_BA24,Brain_Caudate_basal_ganglia,Brain_Cortex,Brain_Frontal_Cortex_BA9,Brain_Hippocampus,Brain_Hypothalamus,Brain_Nucleus_accumbens_basal_ganglia,Brain_Putamen_basal_ganglia,Brain_Substantia_nigra,Breast_Mammary_Tissue,Cells_Cultured_fibroblasts,Cel…
NDUFV3	21:44323720:C:T	-0.325366	4.56272e-26	1.05485e-18	1.93553e-17	41	Adipose_Subcutaneous,Adipose_Visceral_Omentum,Adrenal_Gland,Artery_Aorta,Artery_Coronary,Artery_Tibial,Brain_Caudate_basal_ganglia,Brain_Cerebellar_Hemisphere,Brain_Cerebellum,Brain_Cortex,Brain_Frontal_Cortex_BA9,Brain_Hippocampus,Brain_Nucleus_accumbens_basal_ganglia,Brain_Putamen_basal_ganglia,Breast_Mammary_Tissue,Cells_Cultured_fibroblasts,Cells_EBV-transformed_lymphocytes,Colon_Sigmoid,Colo…
LINC00910	17:41439802:G:A	0.463063	3.29881e-24	1.07893e-18	1.97477e-17	2	Artery_Tibial,Pituitary
ACTR8	3:53933458:T:A	-0.148153	2.02532e-23	1.0908e-18	1.99151e-17	42	Adipose_Subcutaneous,Adipose_Visceral_Omentum,Adrenal_Gland,Artery_Aorta,Artery_Coronary,Artery_Tibial,Brain_Amygdala,Brain_Anterior_cingulate_cortex_BA24,Brain_Caudate_basal_ganglia,Brain_Cerebellar_Hemisphere,Brain_Cerebellum,Brain_Cortex,Brain_Frontal_Cortex_BA9,Brain_Hippocampus,Brain_Hypothalamus,Brain_Nucleus_accumbens_basal_ganglia,Brain_Putamen_basal_ganglia,Brain_Spinal_cord_cervical_c-1…
CTC-228N24.3	5:127476971:C:A	0.213588	1.21676e-23	1.28743e-18	2.34466e-17	0	NA
STAP2	19:4328466:CAATCCGCCCACCTCAGCTCTGACTCCTCCCCCAATCCGCCCAGCTCAGCTCTGACTCCGTCCCC:T	0.303831	6.15196e-24	1.48423e-18	2.69637e-17	40	Adipose_Subcutaneous,Adipose_Visceral_Omentum,Adrenal_Gland,Artery_Aorta,Artery_Coronary,Artery_Tibial,Brain_Amygdala,Brain_Anterior_cingulate_cortex_BA24,Brain_Caudate_basal_ganglia,Brain_Cerebellar_Hemisphere,Brain_Cerebellum,Brain_Cortex,Brain_Frontal_Cortex_BA9,Brain_Hippocampus,Brain_Hypothalamus,Brain_Nucleus_accumbens_basal_ganglia,Brain_Putamen_basal_ganglia,Brain_Spinal_cord_cervical_c-1…
ITPA	20:3193893:A:C	-0.24187	8.42459e-24	1.48928e-18	2.69884e-17	46	Adipose_Subcutaneous,Adipose_Visceral_Omentum,Adrenal_Gland,Artery_Aorta,Artery_Coronary,Artery_Tibial,Brain_Amygdala,Brain_Anterior_cingulate_cortex_BA24,Brain_Caudate_basal_ganglia,Brain_Cerebellar_Hemisphere,Brain_Cerebellum,Brain_Cortex,Brain_Frontal_Cortex_BA9,Brain_Hippocampus,Brain_Hypothalamus,Brain_Nucleus_accumbens_basal_ganglia,Brain_Putamen_basal_ganglia,Brain_Spinal_cord_cervical_c-1…
LCLAT1	2:30704104:T:C	-0.199784	2.6035e-23	1.55993e-18	2.81989e-17	34	Adipose_Subcutaneous,Adipose_Visceral_Omentum,Adrenal_Gland,Artery_Aorta,Artery_Coronary,Artery_Tibial,Brain_Caudate_basal_ganglia,Brain_Cortex,Brain_Hypothalamus,Breast_Mammary_Tissue,Cells_Cultured_fibroblasts,Colon_Sigmoid,Colon_Transverse,Esophagus_Gastroesophageal_Junction,Esophagus_Mucosa,Esophagus_Muscularis,Heart_Atrial_Appendage,Heart_Left_Ventricle,Liver,Lung,Minor_Salivary_Gland,Muscle…
FOXRED1	11:126069841:T:C	0.225725	5.76237e-24	1.61236e-18	2.90749e-17	47	Adipose_Subcutaneous,Adipose_Visceral_Omentum,Adrenal_Gland,Artery_Aorta,Artery_Coronary,Artery_Tibial,Brain_Amygdala,Brain_Anterior_cingulate_cortex_BA24,Brain_Caudate_basal_ganglia,Brain_Cerebellar_Hemisphere,Brain_Cerebellum,Brain_Cortex,Brain_Frontal_Cortex_BA9,Brain_Hippocampus,Brain_Hypothalamus,Brain_Nucleus_accumbens_basal_ganglia,Brain_Putamen_basal_ganglia,Brain_Spinal_cord_cervical_c-1…
POGLUT1	3:119158073:G:A	0.464044	6.38294e-26	1.70493e-18	3.06687e-17	42	Adipose_Subcutaneous,Adipose_Visceral_Omentum,Adrenal_Gland,Artery_Aorta,Artery_Coronary,Artery_Tibial,Brain_Caudate_basal_ganglia,Brain_Cerebellar_Hemisphere,Brain_Cerebellum,Brain_Cortex,Brain_Frontal_Cortex_BA9,Brain_Hippocampus,Brain_Hypothalamus,Brain_Nucleus_accumbens_basal_ganglia,Brain_Putamen_basal_ganglia,Brain_Spinal_cord_cervical_c-1,Breast_Mammary_Tissue,Cells_Cultured_fibroblasts,Ce…
RP11-677M14.7	11:124678681:T:C	0.277777	4.29472e-24	1.70914e-18	3.0669e-17	36	Adipose_Subcutaneous,Adipose_Visceral_Omentum,Adrenal_Gland,Artery_Aorta,Artery_Coronary,Artery_Tibial,Brain_Amygdala,Brain_Anterior_cingulate_cortex_BA24,Brain_Caudate_basal_ganglia,Brain_Cerebellar_Hemisphere,Brain_Cerebellum,Brain_Cortex,Brain_Frontal_Cortex_BA9,Brain_Hippocampus,Brain_Hypothalamus,Brain_Nucleus_accumbens_basal_ganglia,Brain_Putamen_basal_ganglia,Brain_Spinal_cord_cervical_c-1…
PIGP	21:38432621:G:A	0.212559	1.59078e-24	1.98738e-18	3.55746e-17	38	Adipose_Subcutaneous,Adipose_Visceral_Omentum,Adrenal_Gland,Artery_Aorta,Artery_Coronary,Artery_Tibial,Brain_Cerebellar_Hemisphere,Brain_Cerebellum,Brain_Cortex,Brain_Frontal_Cortex_BA9,Brain_Nucleus_accumbens_basal_ganglia,Breast_Mammary_Tissue,Cells_Cultured_fibroblasts,Cells_EBV-transformed_lymphocytes,Colon_Sigmoid,Colon_Transverse,Esophagus_Gastroesophageal_Junction,Esophagus_Mucosa,Esophagu…
OXCT2	1:40217258:T:C	-0.262289	5.41205e-23	2.06872e-18	3.69403e-17	5	Adipose_Subcutaneous,Cells_EBV-transformed_lymphocytes,Nerve_Tibial,Spleen,Thyroid
MAPT	17:44238616:TAAAAAAAA:T	0.484251	2.33241e-24	2.15725e-18	3.84274e-17	16	Adipose_Subcutaneous,Adipose_Visceral_Omentum,Artery_Aorta,Artery_Tibial,Colon_Transverse,Esophagus_Mucosa,Esophagus_Muscularis,Heart_Atrial_Appendage,Heart_Left_Ventricle,Lung,Nerve_Tibial,Pituitary,Skin_Not_Sun_Exposed_Suprapubic,Skin_Sun_Exposed_Lower_leg,Spleen,Thyroid
ZP3	7:76303260:T:C	1.14791	5.98578e-24	2.21556e-18	3.93703e-17	47	Adipose_Subcutaneous,Adipose_Visceral_Omentum,Adrenal_Gland,Artery_Aorta,Artery_Coronary,Artery_Tibial,Brain_Amygdala,Brain_Anterior_cingulate_cortex_BA24,Brain_Caudate_basal_ganglia,Brain_Cerebellar_Hemisphere,Brain_Cerebellum,Brain_Cortex,Brain_Frontal_Cortex_BA9,Brain_Hippocampus,Brain_Hypothalamus,Brain_Nucleus_accumbens_basal_ganglia,Brain_Putamen_basal_ganglia,Brain_Spinal_cord_cervical_c-1…
LY6H	8:144243392:C:T	-0.553831	2.50252e-23	2.41521e-18	4.28142e-17	6	Adipose_Visceral_Omentum,Brain_Cerebellar_Hemisphere,Brain_Cerebellum,Brain_Cortex,Brain_Frontal_Cortex_BA9,Pituitary
RP11-130C6.1	4:129471494:G:A	-0.633943	1.2727e-24	2.82787e-18	5.00083e-17	3	Cells_Cultured_fibroblasts,Heart_Atrial_Appendage,Pituitary
UVSSA	4:1341553:A:G	0.743964	1.37939e-23	3.00137e-18	5.29486e-17	45	Adipose_Subcutaneous,Adipose_Visceral_Omentum,Adrenal_Gland,Artery_Aorta,Artery_Coronary,Artery_Tibial,Brain_Amygdala,Brain_Anterior_cingulate_cortex_BA24,Brain_Caudate_basal_ganglia,Brain_Cerebellar_Hemisphere,Brain_Cerebellum,Brain_Cortex,Brain_Frontal_Cortex_BA9,Brain_Hippocampus,Brain_Hypothalamus,Brain_Nucleus_accumbens_basal_ganglia,Brain_Putamen_basal_ganglia,Brain_Substantia_nigra,Breast_…
IL32	16:3109371:T:TC	-0.622228	1.26946e-23	3.07761e-18	5.4163e-17	38	Adipose_Subcutaneous,Adipose_Visceral_Omentum,Adrenal_Gland,Artery_Aorta,Artery_Coronary,Artery_Tibial,Brain_Amygdala,Brain_Anterior_cingulate_cortex_BA24,Brain_Caudate_basal_ganglia,Brain_Cerebellum,Brain_Cortex,Brain_Frontal_Cortex_BA9,Brain_Hippocampus,Brain_Nucleus_accumbens_basal_ganglia,Brain_Putamen_basal_ganglia,Brain_Substantia_nigra,Breast_Mammary_Tissue,Cells_Cultured_fibroblasts,Colon…
RP11-47P18.1	3:80839513:C:A	-1.06878	2.77885e-24	3.38098e-18	5.93594e-17	0	NA
MAN2B2	4:6611238:TG:T	-0.244612	4.7017e-23	3.82406e-18	6.69778e-17	38	Adipose_Subcutaneous,Adipose_Visceral_Omentum,Adrenal_Gland,Artery_Aorta,Artery_Coronary,Artery_Tibial,Brain_Anterior_cingulate_cortex_BA24,Brain_Cerebellum,Brain_Cortex,Brain_Frontal_Cortex_BA9,Brain_Hypothalamus,Brain_Putamen_basal_ganglia,Brain_Spinal_cord_cervical_c-1,Brain_Substantia_nigra,Breast_Mammary_Tissue,Cells_Cultured_fibroblasts,Cells_EBV-transformed_lymphocytes,Colon_Sigmoid,Colon_…
CCDC82	11:96097932:C:T	0.259862	8.76371e-23	4.33232e-18	7.56988e-17	47	Adipose_Subcutaneous,Adipose_Visceral_Omentum,Adrenal_Gland,Artery_Aorta,Artery_Coronary,Artery_Tibial,Brain_Amygdala,Brain_Anterior_cingulate_cortex_BA24,Brain_Caudate_basal_ganglia,Brain_Cerebellar_Hemisphere,Brain_Cerebellum,Brain_Cortex,Brain_Frontal_Cortex_BA9,Brain_Hippocampus,Brain_Hypothalamus,Brain_Nucleus_accumbens_basal_ganglia,Brain_Putamen_basal_ganglia,Brain_Spinal_cord_cervical_c-1…
IL1R2	2:102618370:A:G	-0.538537	1.73633e-23	4.7665e-18	8.3087e-17	4	Esophagus_Mucosa,Liver,Skin_Not_Sun_Exposed_Suprapubic,Skin_Sun_Exposed_Lower_leg
ST6GAL1	3:186665645:C:T	0.504432	7.81436e-23	6.01731e-18	1.04641e-16	8	Artery_Tibial,Brain_Cortex,Cells_Cultured_fibroblasts,Heart_Left_Ventricle,Lung,Nerve_Tibial,Spleen,Thyroid
PPIEL	1:39754893:T:C	-0.877948	4.82262e-27	6.22562e-18	1.08007e-16	33	Adipose_Subcutaneous,Adipose_Visceral_Omentum,Adrenal_Gland,Artery_Aorta,Artery_Coronary,Artery_Tibial,Brain_Anterior_cingulate_cortex_BA24,Brain_Caudate_basal_ganglia,Brain_Cerebellar_Hemisphere,Brain_Cerebellum,Breast_Mammary_Tissue,Cells_Cultured_fibroblasts,Colon_Sigmoid,Colon_Transverse,Esophagus_Gastroesophageal_Junction,Esophagus_Mucosa,Esophagus_Muscularis,Heart_Atrial_Appendage,Heart_Lef…
CNGA1	4:48016438:GA:G	0.445571	6.0252e-24	6.35636e-18	1.10015e-16	42	Adipose_Subcutaneous,Adipose_Visceral_Omentum,Adrenal_Gland,Artery_Aorta,Artery_Coronary,Artery_Tibial,Brain_Amygdala,Brain_Anterior_cingulate_cortex_BA24,Brain_Caudate_basal_ganglia,Brain_Cerebellar_Hemisphere,Brain_Cerebellum,Brain_Cortex,Brain_Frontal_Cortex_BA9,Brain_Hippocampus,Brain_Hypothalamus,Brain_Nucleus_accumbens_basal_ganglia,Brain_Putamen_basal_ganglia,Brain_Spinal_cord_cervical_c-1…
CEP192	18:12980084:AC:A	-0.170155	1.39941e-21	6.82739e-18	1.17889e-16	47	Adipose_Subcutaneous,Adipose_Visceral_Omentum,Adrenal_Gland,Artery_Aorta,Artery_Coronary,Artery_Tibial,Brain_Amygdala,Brain_Anterior_cingulate_cortex_BA24,Brain_Caudate_basal_ganglia,Brain_Cerebellar_Hemisphere,Brain_Cerebellum,Brain_Cortex,Brain_Frontal_Cortex_BA9,Brain_Hippocampus,Brain_Hypothalamus,Brain_Nucleus_accumbens_basal_ganglia,Brain_Putamen_basal_ganglia,Brain_Spinal_cord_cervical_c-1…
ZNF429	19:21782229:T:C	-0.23256	4.30774e-24	7.29078e-18	1.25594e-16	36	Adipose_Subcutaneous,Adipose_Visceral_Omentum,Adrenal_Gland,Artery_Aorta,Artery_Coronary,Artery_Tibial,Brain_Cerebellar_Hemisphere,Brain_Cerebellum,Brain_Cortex,Breast_Mammary_Tissue,Cells_Cultured_fibroblasts,Cells_EBV-transformed_lymphocytes,Colon_Sigmoid,Colon_Transverse,Esophagus_Gastroesophageal_Junction,Esophagus_Mucosa,Esophagus_Muscularis,Heart_Atrial_Appendage,Heart_Left_Ventricle,Liver,…
RP11-96H19.1	12:46748965:C:G	0.363966	7.58858e-22	7.55103e-18	1.29771e-16	45	Adipose_Subcutaneous,Adipose_Visceral_Omentum,Adrenal_Gland,Artery_Aorta,Artery_Coronary,Artery_Tibial,Brain_Amygdala,Brain_Anterior_cingulate_cortex_BA24,Brain_Caudate_basal_ganglia,Brain_Cerebellar_Hemisphere,Brain_Cerebellum,Brain_Cortex,Brain_Frontal_Cortex_BA9,Brain_Hippocampus,Brain_Hypothalamus,Brain_Nucleus_accumbens_basal_ganglia,Brain_Putamen_basal_ganglia,Brain_Spinal_cord_cervical_c-1…
NDUFA10	2:240890391:C:T	-0.136058	9.18695e-23	7.65832e-18	1.31307e-16	45	Adipose_Subcutaneous,Adipose_Visceral_Omentum,Adrenal_Gland,Artery_Aorta,Artery_Coronary,Artery_Tibial,Brain_Amygdala,Brain_Caudate_basal_ganglia,Brain_Cerebellar_Hemisphere,Brain_Cerebellum,Brain_Cortex,Brain_Frontal_Cortex_BA9,Brain_Hippocampus,Brain_Hypothalamus,Brain_Nucleus_accumbens_basal_ganglia,Brain_Putamen_basal_ganglia,Brain_Spinal_cord_cervical_c-1,Brain_Substantia_nigra,Breast_Mammar…
NDUFAF1	15:41667626:G:A	0.193233	5.53143e-24	8.10381e-18	1.38621e-16	20	Adipose_Subcutaneous,Adipose_Visceral_Omentum,Artery_Aorta,Artery_Tibial,Brain_Spinal_cord_cervical_c-1,Breast_Mammary_Tissue,Colon_Transverse,Esophagus_Mucosa,Lung,Minor_Salivary_Gland,Nerve_Tibial,Ovary,Prostate,Skin_Not_Sun_Exposed_Suprapubic,Skin_Sun_Exposed_Lower_leg,Small_Intestine_Terminal_Ileum,Spleen,Stomach,Thyroid,Whole_Blood
PAQR3	4:79859737:A:T	-0.287932	1.39335e-23	9.51414e-18	1.62366e-16	11	Artery_Aorta,Artery_Tibial,Brain_Caudate_basal_ganglia,Brain_Cerebellum,Brain_Cortex,Brain_Frontal_Cortex_BA9,Brain_Nucleus_accumbens_basal_ganglia,Brain_Putamen_basal_ganglia,Esophagus_Muscularis,Pituitary,Thyroid
KRI1	19:10671664:T:C	-0.234847	1.12395e-22	9.95124e-18	1.6943e-16	46	Adipose_Subcutaneous,Adipose_Visceral_Omentum,Adrenal_Gland,Artery_Aorta,Artery_Coronary,Artery_Tibial,Brain_Amygdala,Brain_Anterior_cingulate_cortex_BA24,Brain_Caudate_basal_ganglia,Brain_Cerebellar_Hemisphere,Brain_Cerebellum,Brain_Cortex,Brain_Frontal_Cortex_BA9,Brain_Hippocampus,Brain_Hypothalamus,Brain_Nucleus_accumbens_basal_ganglia,Brain_Putamen_basal_ganglia,Brain_Spinal_cord_cervical_c-1…
RFWD3	16:74660174:G:A	-0.171362	5.66432e-23	1.05217e-17	1.78727e-16	36	Adipose_Subcutaneous,Adipose_Visceral_Omentum,Adrenal_Gland,Artery_Aorta,Artery_Tibial,Brain_Amygdala,Brain_Anterior_cingulate_cortex_BA24,Brain_Caudate_basal_ganglia,Brain_Cerebellar_Hemisphere,Brain_Cerebellum,Brain_Cortex,Brain_Frontal_Cortex_BA9,Brain_Hippocampus,Brain_Nucleus_accumbens_basal_ganglia,Brain_Putamen_basal_ganglia,Breast_Mammary_Tissue,Cells_Cultured_fibroblasts,Cells_EBV-transf…
PAX8	2:113982142:AG:A	-0.448043	7.30131e-24	1.08054e-17	1.83122e-16	41	Adipose_Subcutaneous,Adipose_Visceral_Omentum,Adrenal_Gland,Artery_Aorta,Artery_Coronary,Artery_Tibial,Brain_Amygdala,Brain_Anterior_cingulate_cortex_BA24,Brain_Caudate_basal_ganglia,Brain_Cortex,Brain_Frontal_Cortex_BA9,Brain_Hippocampus,Brain_Hypothalamus,Brain_Nucleus_accumbens_basal_ganglia,Brain_Putamen_basal_ganglia,Brain_Spinal_cord_cervical_c-1,Breast_Mammary_Tissue,Cells_Cultured_fibrobl…
C14orf79	14:105448809:A:G	0.20252	4.89072e-23	1.14823e-17	1.94144e-16	42	Adipose_Subcutaneous,Adipose_Visceral_Omentum,Adrenal_Gland,Artery_Aorta,Artery_Coronary,Artery_Tibial,Brain_Amygdala,Brain_Anterior_cingulate_cortex_BA24,Brain_Caudate_basal_ganglia,Brain_Cerebellar_Hemisphere,Brain_Cerebellum,Brain_Cortex,Brain_Frontal_Cortex_BA9,Brain_Hippocampus,Brain_Hypothalamus,Brain_Nucleus_accumbens_basal_ganglia,Brain_Putamen_basal_ganglia,Brain_Substantia_nigra,Breast_…
FMN1	15:33350534:A:G	-0.342401	1.84278e-22	1.30871e-17	2.20768e-16	11	Artery_Tibial,Cells_Cultured_fibroblasts,Esophagus_Gastroesophageal_Junction,Esophagus_Mucosa,Heart_Atrial_Appendage,Heart_Left_Ventricle,Pituitary,Skin_Not_Sun_Exposed_Suprapubic,Skin_Sun_Exposed_Lower_leg,Thyroid,Whole_Blood
C9orf156	9:100666931:C:T	-0.170033	1.4291e-22	1.70404e-17	2.86796e-16	0	NA
TMEM245	9:111888739:A:G	0.210055	4.99296e-23	1.89166e-17	3.17643e-16	31	Adipose_Subcutaneous,Adipose_Visceral_Omentum,Artery_Aorta,Artery_Tibial,Brain_Caudate_basal_ganglia,Brain_Cerebellar_Hemisphere,Brain_Cerebellum,Brain_Nucleus_accumbens_basal_ganglia,Brain_Putamen_basal_ganglia,Breast_Mammary_Tissue,Cells_Cultured_fibroblasts,Colon_Sigmoid,Colon_Transverse,Esophagus_Gastroesophageal_Junction,Esophagus_Mucosa,Esophagus_Muscularis,Heart_Atrial_Appendage,Heart_Left…
FES	15:91425232:C:T	-0.407127	2.39729e-25	1.90879e-17	3.19786e-16	21	Adipose_Subcutaneous,Adipose_Visceral_Omentum,Adrenal_Gland,Artery_Aorta,Artery_Coronary,Artery_Tibial,Breast_Mammary_Tissue,Cells_Cultured_fibroblasts,Colon_Transverse,Esophagus_Mucosa,Esophagus_Muscularis,Heart_Atrial_Appendage,Lung,Nerve_Tibial,Pituitary,Skin_Not_Sun_Exposed_Suprapubic,Skin_Sun_Exposed_Lower_leg,Spleen,Stomach,Thyroid,Whole_Blood
EPHA4	2:222069957:G:A	0.584724	2.5411e-21	1.94312e-17	3.24794e-16	1	Thyroid
PCDHA10	5:140253787:T:C	-0.61451	3.76947e-22	2.06551e-17	3.44465e-16	23	Adipose_Subcutaneous,Adipose_Visceral_Omentum,Brain_Anterior_cingulate_cortex_BA24,Brain_Caudate_basal_ganglia,Brain_Cortex,Brain_Frontal_Cortex_BA9,Brain_Nucleus_accumbens_basal_ganglia,Brain_Putamen_basal_ganglia,Brain_Spinal_cord_cervical_c-1,Breast_Mammary_Tissue,Colon_Sigmoid,Colon_Transverse,Esophagus_Gastroesophageal_Junction,Esophagus_Muscularis,Heart_Atrial_Appendage,Lung,Nerve_Tibial,Pr…
AMACR	5:34005414:C:CT	0.183646	2.40436e-22	2.09558e-17	3.48686e-16	42	Adipose_Subcutaneous,Adipose_Visceral_Omentum,Adrenal_Gland,Artery_Aorta,Artery_Coronary,Artery_Tibial,Brain_Amygdala,Brain_Anterior_cingulate_cortex_BA24,Brain_Caudate_basal_ganglia,Brain_Cerebellar_Hemisphere,Brain_Cerebellum,Brain_Cortex,Brain_Frontal_Cortex_BA9,Brain_Hippocampus,Brain_Hypothalamus,Brain_Nucleus_accumbens_basal_ganglia,Brain_Putamen_basal_ganglia,Brain_Spinal_cord_cervical_c-1…
PODN	1:53519436:A:G	0.982837	1.72569e-22	2.23714e-17	3.71396e-16	7	Artery_Tibial,Brain_Cerebellum,Cells_Cultured_fibroblasts,Esophagus_Muscularis,Heart_Atrial_Appendage,Muscle_Skeletal,Skin_Sun_Exposed_Lower_leg
IRF5	7:128576086:T:C	0.343038	3.86057e-24	2.68268e-17	4.44354e-16	27	Adipose_Subcutaneous,Adipose_Visceral_Omentum,Adrenal_Gland,Artery_Aorta,Artery_Coronary,Artery_Tibial,Breast_Mammary_Tissue,Cells_Cultured_fibroblasts,Colon_Sigmoid,Colon_Transverse,Esophagus_Gastroesophageal_Junction,Esophagus_Mucosa,Esophagus_Muscularis,Heart_Atrial_Appendage,Heart_Left_Ventricle,Liver,Lung,Muscle_Skeletal,Nerve_Tibial,Prostate,Skin_Not_Sun_Exposed_Suprapubic,Skin_Sun_Exposed_…
CTSH	15:79237293:C:T	-0.498839	8.20076e-22	3.09246e-17	5.11073e-16	38	Adipose_Subcutaneous,Adipose_Visceral_Omentum,Adrenal_Gland,Artery_Aorta,Artery_Coronary,Artery_Tibial,Brain_Caudate_basal_ganglia,Brain_Cerebellar_Hemisphere,Brain_Cerebellum,Brain_Cortex,Brain_Frontal_Cortex_BA9,Brain_Nucleus_accumbens_basal_ganglia,Brain_Putamen_basal_ganglia,Breast_Mammary_Tissue,Cells_Cultured_fibroblasts,Cells_EBV-transformed_lymphocytes,Colon_Sigmoid,Colon_Transverse,Esoph…
C2ORF15	2:99723016:TA:T	0.116061	1.67602e-23	3.15705e-17	5.20572e-16	0	NA
AC069213.1	3:195518330:C:G	0.795818	2.60819e-23	3.26143e-17	5.36575e-16	0	NA
KCNK10	14:88813930:A:T	-0.463507	3.93581e-23	3.4537e-17	5.66934e-16	0	NA
PSORS1C3	6:31149091:G:T	0.52265	1.75721e-23	3.49884e-17	5.73059e-16	37	Adipose_Subcutaneous,Adipose_Visceral_Omentum,Artery_Aorta,Artery_Coronary,Artery_Tibial,Brain_Cerebellar_Hemisphere,Brain_Cerebellum,Brain_Spinal_cord_cervical_c-1,Brain_Substantia_nigra,Breast_Mammary_Tissue,Cells_Cultured_fibroblasts,Cells_EBV-transformed_lymphocytes,Colon_Sigmoid,Colon_Transverse,Esophagus_Gastroesophageal_Junction,Esophagus_Mucosa,Esophagus_Muscularis,Heart_Atrial_Appendage,…
DDO	6:110736610:T:C	0.328396	2.9999e-23	4.14023e-17	6.76596e-16	39	Adipose_Subcutaneous,Adipose_Visceral_Omentum,Adrenal_Gland,Artery_Aorta,Artery_Coronary,Artery_Tibial,Brain_Amygdala,Brain_Cerebellar_Hemisphere,Brain_Cerebellum,Brain_Cortex,Brain_Hippocampus,Brain_Hypothalamus,Brain_Putamen_basal_ganglia,Brain_Spinal_cord_cervical_c-1,Brain_Substantia_nigra,Breast_Mammary_Tissue,Cells_Cultured_fibroblasts,Colon_Sigmoid,Colon_Transverse,Esophagus_Gastroesophage…
C2orf73	2:54568287:A:G	0.493416	3.75348e-25	4.19448e-17	6.83934e-16	10	Adipose_Subcutaneous,Adrenal_Gland,Breast_Mammary_Tissue,Cells_Cultured_fibroblasts,Lung,Nerve_Tibial,Pituitary,Skin_Sun_Exposed_Lower_leg,Spleen,Thyroid
HAGH	16:1881145:G:C	0.194999	6.84848e-22	4.39504e-17	7.15044e-16	44	Adipose_Subcutaneous,Adipose_Visceral_Omentum,Adrenal_Gland,Artery_Aorta,Artery_Coronary,Artery_Tibial,Brain_Amygdala,Brain_Anterior_cingulate_cortex_BA24,Brain_Caudate_basal_ganglia,Brain_Cerebellar_Hemisphere,Brain_Cerebellum,Brain_Cortex,Brain_Frontal_Cortex_BA9,Brain_Hippocampus,Brain_Hypothalamus,Brain_Nucleus_accumbens_basal_ganglia,Brain_Putamen_basal_ganglia,Brain_Spinal_cord_cervical_c-1…
RP11-451B8.1	3:87847754:A:C	-0.435107	6.06427e-23	4.60945e-17	7.48265e-16	0	NA
SERPIND1	22:21110158:G:A	0.601467	2.70034e-22	4.65866e-17	7.5458e-16	19	Adipose_Subcutaneous,Adipose_Visceral_Omentum,Artery_Coronary,Artery_Tibial,Brain_Nucleus_accumbens_basal_ganglia,Breast_Mammary_Tissue,Cells_Cultured_fibroblasts,Colon_Transverse,Esophagus_Gastroesophageal_Junction,Esophagus_Mucosa,Esophagus_Muscularis,Lung,Muscle_Skeletal,Nerve_Tibial,Ovary,Skin_Sun_Exposed_Lower_leg,Stomach,Uterus,Vagina
LNP1	3:100092526:A:AG	-0.246733	1.501e-21	4.68345e-17	7.56921e-16	40	Adipose_Subcutaneous,Adipose_Visceral_Omentum,Adrenal_Gland,Artery_Aorta,Artery_Tibial,Brain_Amygdala,Brain_Anterior_cingulate_cortex_BA24,Brain_Caudate_basal_ganglia,Brain_Cerebellar_Hemisphere,Brain_Cerebellum,Brain_Cortex,Brain_Frontal_Cortex_BA9,Brain_Hippocampus,Brain_Nucleus_accumbens_basal_ganglia,Brain_Putamen_basal_ganglia,Brain_Spinal_cord_cervical_c-1,Brain_Substantia_nigra,Breast_Mamm…
RP11-169K16.7	1:16135448:G:GC	-0.604014	1.79746e-21	5.04974e-17	8.14321e-16	0	NA
AC004540.5	7:26438652:C:G	-0.406612	2.01649e-22	5.34049e-17	8.59315e-16	30	Adipose_Subcutaneous,Adipose_Visceral_Omentum,Artery_Tibial,Brain_Anterior_cingulate_cortex_BA24,Brain_Caudate_basal_ganglia,Brain_Cerebellar_Hemisphere,Brain_Cerebellum,Brain_Cortex,Brain_Frontal_Cortex_BA9,Brain_Hypothalamus,Brain_Nucleus_accumbens_basal_ganglia,Brain_Putamen_basal_ganglia,Breast_Mammary_Tissue,Colon_Sigmoid,Colon_Transverse,Esophagus_Gastroesophageal_Junction,Esophagus_Mucosa,…
RGS12	4:3374898:T:C	-0.175041	2.22695e-22	5.61534e-17	9.00289e-16	9	Brain_Cerebellar_Hemisphere,Brain_Cerebellum,Colon_Transverse,Heart_Atrial_Appendage,Heart_Left_Ventricle,Lung,Pituitary,Spleen,Whole_Blood
RP11-320N7.2	12:4123146:G:A	-0.730242	4.89479e-21	5.61973e-17	9.00289e-16	2	Esophagus_Mucosa,Pituitary
DPYSL4	10:133991005:CCTG:C	-0.413428	1.75986e-22	6.33007e-17	1.01187e-15	38	Adipose_Subcutaneous,Adipose_Visceral_Omentum,Adrenal_Gland,Artery_Aorta,Artery_Coronary,Artery_Tibial,Brain_Anterior_cingulate_cortex_BA24,Brain_Cerebellar_Hemisphere,Brain_Cerebellum,Brain_Cortex,Brain_Nucleus_accumbens_basal_ganglia,Breast_Mammary_Tissue,Cells_Cultured_fibroblasts,Cells_EBV-transformed_lymphocytes,Colon_Sigmoid,Colon_Transverse,Esophagus_Gastroesophageal_Junction,Esophagus_Muc…
PGD	1:10438687:C:T	0.207116	2.76977e-22	6.41245e-17	1.02058e-15	15	Adrenal_Gland,Artery_Aorta,Artery_Tibial,Cells_Cultured_fibroblasts,Colon_Transverse,Esophagus_Mucosa,Esophagus_Muscularis,Liver,Lung,Muscle_Skeletal,Nerve_Tibial,Skin_Not_Sun_Exposed_Suprapubic,Skin_Sun_Exposed_Lower_leg,Stomach,Thyroid
RP1-40E16.12	6:3069057:C:T	-0.367801	2.06971e-21	6.40964e-17	1.02058e-15	45	Adipose_Subcutaneous,Adipose_Visceral_Omentum,Adrenal_Gland,Artery_Aorta,Artery_Coronary,Artery_Tibial,Brain_Amygdala,Brain_Anterior_cingulate_cortex_BA24,Brain_Caudate_basal_ganglia,Brain_Cerebellar_Hemisphere,Brain_Cerebellum,Brain_Cortex,Brain_Frontal_Cortex_BA9,Brain_Hippocampus,Brain_Hypothalamus,Brain_Nucleus_accumbens_basal_ganglia,Brain_Putamen_basal_ganglia,Brain_Spinal_cord_cervical_c-1…
IGLV1-51	22:22613084:T:C	-0.189756	1.35336e-21	6.61382e-17	1.05035e-15	4	Artery_Tibial,Cells_Cultured_fibroblasts,Esophagus_Muscularis,Skin_Sun_Exposed_Lower_leg
ACCS	11:44091029:A:G	0.589106	7.05468e-24	6.74696e-17	1.06918e-15	47	Adipose_Subcutaneous,Adipose_Visceral_Omentum,Adrenal_Gland,Artery_Aorta,Artery_Coronary,Artery_Tibial,Brain_Amygdala,Brain_Anterior_cingulate_cortex_BA24,Brain_Caudate_basal_ganglia,Brain_Cerebellar_Hemisphere,Brain_Cerebellum,Brain_Cortex,Brain_Frontal_Cortex_BA9,Brain_Hippocampus,Brain_Hypothalamus,Brain_Nucleus_accumbens_basal_ganglia,Brain_Putamen_basal_ganglia,Brain_Spinal_cord_cervical_c-1…
FHAD1	1:15583819:C:T	0.359803	2.77918e-21	7.18178e-17	1.13562e-15	13	Artery_Aorta,Artery_Tibial,Colon_Sigmoid,Colon_Transverse,Esophagus_Gastroesophageal_Junction,Esophagus_Muscularis,Lung,Nerve_Tibial,Pituitary,Small_Intestine_Terminal_Ileum,Stomach,Thyroid,Whole_Blood
PSRC1	1:109818530:C:T	-0.454816	4.16139e-22	8.09296e-17	1.27694e-15	32	Adipose_Subcutaneous,Adipose_Visceral_Omentum,Adrenal_Gland,Artery_Aorta,Artery_Tibial,Brain_Cerebellar_Hemisphere,Brain_Cerebellum,Brain_Cortex,Brain_Frontal_Cortex_BA9,Breast_Mammary_Tissue,Cells_Cultured_fibroblasts,Colon_Sigmoid,Colon_Transverse,Esophagus_Gastroesophageal_Junction,Esophagus_Mucosa,Heart_Atrial_Appendage,Heart_Left_Ventricle,Liver,Lung,Minor_Salivary_Gland,Muscle_Skeletal,Nerv…
RRP12	10:99142521:AT:A	0.262174	2.4164e-22	8.21417e-17	1.29328e-15	29	Adipose_Subcutaneous,Adipose_Visceral_Omentum,Adrenal_Gland,Artery_Aorta,Artery_Coronary,Artery_Tibial,Brain_Caudate_basal_ganglia,Brain_Cerebellar_Hemisphere,Brain_Cerebellum,Brain_Cortex,Brain_Frontal_Cortex_BA9,Brain_Nucleus_accumbens_basal_ganglia,Brain_Putamen_basal_ganglia,Breast_Mammary_Tissue,Cells_EBV-transformed_lymphocytes,Colon_Transverse,Esophagus_Gastroesophageal_Junction,Esophagus_…
C1QTNF3	5:33999079:G:A	0.182088	3.57634e-21	9.23182e-17	1.45039e-15	2	Artery_Tibial,Brain_Cerebellum
PGAP3	17:37829570:C:G	-0.213278	2.58332e-21	9.72755e-17	1.525e-15	31	Adipose_Subcutaneous,Adipose_Visceral_Omentum,Adrenal_Gland,Artery_Aorta,Artery_Tibial,Brain_Caudate_basal_ganglia,Brain_Hypothalamus,Brain_Nucleus_accumbens_basal_ganglia,Brain_Putamen_basal_ganglia,Brain_Spinal_cord_cervical_c-1,Breast_Mammary_Tissue,Colon_Sigmoid,Colon_Transverse,Esophagus_Gastroesophageal_Junction,Esophagus_Mucosa,Esophagus_Muscularis,Heart_Atrial_Appendage,Heart_Left_Ventric…
AGXT	2:241756477:C:T	1.1101	6.11259e-22	9.80948e-17	1.53456e-15	4	Adrenal_Gland,Colon_Transverse,Prostate,Skin_Sun_Exposed_Lower_leg
SEC14L6	22:30937512:G:A	0.483047	6.38389e-25	9.86758e-17	1.53708e-15	35	Adipose_Subcutaneous,Adipose_Visceral_Omentum,Artery_Aorta,Artery_Coronary,Artery_Tibial,Brain_Amygdala,Brain_Anterior_cingulate_cortex_BA24,Brain_Caudate_basal_ganglia,Brain_Cerebellar_Hemisphere,Brain_Cerebellum,Brain_Cortex,Brain_Frontal_Cortex_BA9,Brain_Hippocampus,Brain_Hypothalamus,Brain_Nucleus_accumbens_basal_ganglia,Brain_Putamen_basal_ganglia,Brain_Spinal_cord_cervical_c-1,Breast_Mammar…
UGGT2	13:96580855:G:A	0.184147	6.27229e-22	9.84934e-17	1.53708e-15	28	Adipose_Subcutaneous,Adipose_Visceral_Omentum,Adrenal_Gland,Artery_Aorta,Artery_Coronary,Artery_Tibial,Breast_Mammary_Tissue,Cells_Cultured_fibroblasts,Colon_Sigmoid,Colon_Transverse,Esophagus_Gastroesophageal_Junction,Esophagus_Mucosa,Esophagus_Muscularis,Heart_Atrial_Appendage,Heart_Left_Ventricle,Lung,Minor_Salivary_Gland,Muscle_Skeletal,Nerve_Tibial,Pituitary,Prostate,Skin_Not_Sun_Exposed_Sup…
MTRF1L	6:153316775:C:A	-0.152766	2.28034e-22	1.02384e-16	1.59145e-15	47	Adipose_Subcutaneous,Adipose_Visceral_Omentum,Adrenal_Gland,Artery_Aorta,Artery_Coronary,Artery_Tibial,Brain_Amygdala,Brain_Anterior_cingulate_cortex_BA24,Brain_Caudate_basal_ganglia,Brain_Cerebellar_Hemisphere,Brain_Cerebellum,Brain_Cortex,Brain_Frontal_Cortex_BA9,Brain_Hippocampus,Brain_Hypothalamus,Brain_Nucleus_accumbens_basal_ganglia,Brain_Putamen_basal_ganglia,Brain_Spinal_cord_cervical_c-1…
FTMG009689	11:118604704:G:GAAACAAA	-0.425998	1.89082e-20	1.03458e-16	1.60474e-15	0	NA
CTD-2516F10.2	11:7527069:T:TC	-0.370424	1.18914e-22	1.06646e-16	1.65069e-15	28	Adipose_Subcutaneous,Adipose_Visceral_Omentum,Artery_Aorta,Artery_Coronary,Artery_Tibial,Breast_Mammary_Tissue,Cells_Cultured_fibroblasts,Colon_Sigmoid,Colon_Transverse,Esophagus_Gastroesophageal_Junction,Esophagus_Mucosa,Esophagus_Muscularis,Heart_Atrial_Appendage,Heart_Left_Ventricle,Lung,Minor_Salivary_Gland,Muscle_Skeletal,Nerve_Tibial,Ovary,Pituitary,Prostate,Skin_Not_Sun_Exposed_Suprapubic,…
NAT1	8:18153847:GT:G	-0.262343	2.08811e-22	1.07877e-16	1.66622e-15	0	NA
MRPS9	2:105684197:A:AGTGTGT	-0.171736	4.89295e-21	1.09842e-16	1.693e-15	41	Adipose_Subcutaneous,Adipose_Visceral_Omentum,Adrenal_Gland,Artery_Aorta,Artery_Coronary,Artery_Tibial,Brain_Amygdala,Brain_Caudate_basal_ganglia,Brain_Cerebellar_Hemisphere,Brain_Cerebellum,Brain_Cortex,Brain_Hippocampus,Brain_Hypothalamus,Brain_Nucleus_accumbens_basal_ganglia,Brain_Putamen_basal_ganglia,Brain_Spinal_cord_cervical_c-1,Breast_Mammary_Tissue,Cells_Cultured_fibroblasts,Cells_EBV-tr…
RP11-460N20.5	7:64486452:A:G	0.429156	5.24086e-23	1.13069e-16	1.73908e-15	0	NA
AP3M2	8:42011339:A:G	-0.171616	1.39021e-20	1.15e-16	1.76507e-15	33	Adipose_Subcutaneous,Adipose_Visceral_Omentum,Adrenal_Gland,Artery_Aorta,Artery_Tibial,Brain_Cerebellar_Hemisphere,Brain_Cerebellum,Brain_Putamen_basal_ganglia,Breast_Mammary_Tissue,Cells_Cultured_fibroblasts,Cells_EBV-transformed_lymphocytes,Colon_Sigmoid,Colon_Transverse,Esophagus_Gastroesophageal_Junction,Esophagus_Mucosa,Esophagus_Muscularis,Heart_Atrial_Appendage,Heart_Left_Ventricle,Liver,L…
RP4-614C15.2	20:57924824:A:C	-1.06724	2.17714e-22	1.15271e-16	1.76553e-15	0	NA
CPT1C	19:50196451:C:T	-0.317936	6.35864e-21	1.16702e-16	1.78372e-15	28	Adipose_Subcutaneous,Adipose_Visceral_Omentum,Artery_Aorta,Artery_Tibial,Brain_Caudate_basal_ganglia,Brain_Cerebellar_Hemisphere,Brain_Cerebellum,Brain_Cortex,Brain_Frontal_Cortex_BA9,Brain_Nucleus_accumbens_basal_ganglia,Brain_Putamen_basal_ganglia,Brain_Spinal_cord_cervical_c-1,Breast_Mammary_Tissue,Cells_Cultured_fibroblasts,Colon_Sigmoid,Colon_Transverse,Esophagus_Gastroesophageal_Junction,Es…
MMP24-AS1	20:33867248:A:T	-0.283401	3.78023e-22	1.24965e-16	1.90603e-15	40	Adipose_Subcutaneous,Adipose_Visceral_Omentum,Adrenal_Gland,Artery_Aorta,Artery_Coronary,Artery_Tibial,Brain_Amygdala,Brain_Anterior_cingulate_cortex_BA24,Brain_Caudate_basal_ganglia,Brain_Cerebellar_Hemisphere,Brain_Cerebellum,Brain_Cortex,Brain_Frontal_Cortex_BA9,Brain_Hippocampus,Brain_Hypothalamus,Brain_Nucleus_accumbens_basal_ganglia,Brain_Putamen_basal_ganglia,Brain_Spinal_cord_cervical_c-1…
RP5-1092A3.4	1:28560136:C:CT	-0.462098	5.02901e-22	1.47756e-16	2.24897e-15	42	Adipose_Subcutaneous,Artery_Aorta,Artery_Coronary,Artery_Tibial,Brain_Amygdala,Brain_Anterior_cingulate_cortex_BA24,Brain_Caudate_basal_ganglia,Brain_Cerebellar_Hemisphere,Brain_Cerebellum,Brain_Cortex,Brain_Frontal_Cortex_BA9,Brain_Hippocampus,Brain_Hypothalamus,Brain_Nucleus_accumbens_basal_ganglia,Brain_Putamen_basal_ganglia,Brain_Spinal_cord_cervical_c-1,Brain_Substantia_nigra,Breast_Mammary_…
ANKRD24	19:4168872:G:T	-0.70721	1.30978e-21	1.55109e-16	2.35111e-15	30	Adipose_Subcutaneous,Adipose_Visceral_Omentum,Adrenal_Gland,Artery_Aorta,Artery_Coronary,Artery_Tibial,Brain_Cerebellar_Hemisphere,Brain_Cerebellum,Brain_Hypothalamus,Breast_Mammary_Tissue,Cells_Cultured_fibroblasts,Colon_Sigmoid,Colon_Transverse,Esophagus_Gastroesophageal_Junction,Esophagus_Mucosa,Esophagus_Muscularis,Heart_Atrial_Appendage,Heart_Left_Ventricle,Lung,Minor_Salivary_Gland,Muscle_S…
HI-LNC337	2:61422086:CAAA:C	-0.370938	1.7842e-24	1.54932e-16	2.35111e-15	0	NA
ETV7	6:36348689:T:C	0.336595	2.43948e-20	1.71497e-16	2.59414e-15	18	Adipose_Visceral_Omentum,Adrenal_Gland,Breast_Mammary_Tissue,Cells_Cultured_fibroblasts,Colon_Sigmoid,Colon_Transverse,Esophagus_Gastroesophageal_Junction,Esophagus_Mucosa,Esophagus_Muscularis,Liver,Lung,Nerve_Tibial,Pituitary,Prostate,Spleen,Stomach,Thyroid,Whole_Blood
GBP2	1:89487524:G:GCAAGGGAGATGTCAGA	-0.322491	3.76575e-21	1.80262e-16	2.7211e-15	1	Adipose_Subcutaneous
ZNF676	19:22416013:C:T	0.422872	4.41576e-21	1.91865e-16	2.8903e-15	7	Esophagus_Mucosa,Esophagus_Muscularis,Heart_Atrial_Appendage,Lung,Prostate,Skin_Not_Sun_Exposed_Suprapubic,Thyroid
ZNF786	7:148780287:C:A	0.262887	2.07196e-20	2.28405e-16	3.43368e-15	42	Adipose_Subcutaneous,Adipose_Visceral_Omentum,Adrenal_Gland,Artery_Aorta,Artery_Coronary,Artery_Tibial,Brain_Anterior_cingulate_cortex_BA24,Brain_Caudate_basal_ganglia,Brain_Cerebellar_Hemisphere,Brain_Cerebellum,Brain_Cortex,Brain_Frontal_Cortex_BA9,Brain_Hippocampus,Brain_Hypothalamus,Brain_Nucleus_accumbens_basal_ganglia,Brain_Putamen_basal_ganglia,Brain_Spinal_cord_cervical_c-1,Brain_Substant…
ENSG00000236850	22:22613084:T:C	-0.185231	3.42219e-20	2.4098e-16	3.6153e-15	0	NA
PBG052059	7:65063274:C:T	0.297687	3.59462e-22	2.45065e-16	3.66906e-15	0	NA
TMEM254-AS1	10:81821489:C:T	0.476956	5.93738e-22	2.4741e-16	3.69661e-15	46	Adipose_Subcutaneous,Adipose_Visceral_Omentum,Adrenal_Gland,Artery_Aorta,Artery_Coronary,Artery_Tibial,Brain_Amygdala,Brain_Anterior_cingulate_cortex_BA24,Brain_Caudate_basal_ganglia,Brain_Cerebellar_Hemisphere,Brain_Cerebellum,Brain_Cortex,Brain_Frontal_Cortex_BA9,Brain_Hippocampus,Brain_Hypothalamus,Brain_Nucleus_accumbens_basal_ganglia,Brain_Putamen_basal_ganglia,Brain_Substantia_nigra,Breast_…
PRKAR2B	7:106623114:G:A	-0.661136	1.37363e-20	2.69499e-16	4.01845e-15	2	Artery_Tibial,Spleen
TIPIN	15:66697743:T:C	0.309515	6.24321e-22	2.92364e-16	4.35052e-15	47	Adipose_Subcutaneous,Adipose_Visceral_Omentum,Adrenal_Gland,Artery_Aorta,Artery_Coronary,Artery_Tibial,Brain_Amygdala,Brain_Anterior_cingulate_cortex_BA24,Brain_Caudate_basal_ganglia,Brain_Cerebellar_Hemisphere,Brain_Cerebellum,Brain_Cortex,Brain_Frontal_Cortex_BA9,Brain_Hippocampus,Brain_Hypothalamus,Brain_Nucleus_accumbens_basal_ganglia,Brain_Putamen_basal_ganglia,Brain_Spinal_cord_cervical_c-1…
FLT3	13:28648669:T:C	-0.550208	2.28384e-20	3.29412e-16	4.89187e-15	16	Adipose_Subcutaneous,Brain_Anterior_cingulate_cortex_BA24,Brain_Caudate_basal_ganglia,Brain_Cerebellar_Hemisphere,Brain_Cerebellum,Brain_Cortex,Brain_Frontal_Cortex_BA9,Brain_Hypothalamus,Brain_Putamen_basal_ganglia,Brain_Substantia_nigra,Esophagus_Mucosa,Esophagus_Muscularis,Nerve_Tibial,Skin_Not_Sun_Exposed_Suprapubic,Skin_Sun_Exposed_Lower_leg,Small_Intestine_Terminal_Ileum
EIF2B2	14:75479582:T:G	0.111496	3.87042e-20	3.94933e-16	5.85301e-15	40	Adipose_Subcutaneous,Adipose_Visceral_Omentum,Adrenal_Gland,Artery_Aorta,Artery_Coronary,Artery_Tibial,Brain_Amygdala,Brain_Anterior_cingulate_cortex_BA24,Brain_Caudate_basal_ganglia,Brain_Cortex,Brain_Frontal_Cortex_BA9,Brain_Hippocampus,Brain_Hypothalamus,Brain_Nucleus_accumbens_basal_ganglia,Brain_Putamen_basal_ganglia,Brain_Spinal_cord_cervical_c-1,Breast_Mammary_Tissue,Cells_Cultured_fibrobl…
SURF6	9:136205412:G:A	0.286455	7.30782e-21	4.16183e-16	6.15548e-15	41	Adipose_Subcutaneous,Adipose_Visceral_Omentum,Adrenal_Gland,Artery_Aorta,Artery_Coronary,Artery_Tibial,Brain_Caudate_basal_ganglia,Brain_Cerebellar_Hemisphere,Brain_Cerebellum,Brain_Frontal_Cortex_BA9,Brain_Hippocampus,Brain_Hypothalamus,Brain_Putamen_basal_ganglia,Brain_Spinal_cord_cervical_c-1,Brain_Substantia_nigra,Breast_Mammary_Tissue,Cells_Cultured_fibroblasts,Cells_EBV-transformed_lymphocy…
HDDC2	6:125620444:A:G	-0.211653	1.73851e-22	4.32244e-16	6.38014e-15	34	Adipose_Subcutaneous,Adipose_Visceral_Omentum,Artery_Aorta,Artery_Coronary,Artery_Tibial,Brain_Cortex,Brain_Frontal_Cortex_BA9,Brain_Hypothalamus,Brain_Putamen_basal_ganglia,Breast_Mammary_Tissue,Cells_Cultured_fibroblasts,Cells_EBV-transformed_lymphocytes,Colon_Sigmoid,Colon_Transverse,Esophagus_Gastroesophageal_Junction,Esophagus_Mucosa,Esophagus_Muscularis,Heart_Atrial_Appendage,Heart_Left_Ven…
ABLIM2	4:8050267:G:A	0.286629	6.23841e-22	4.38625e-16	6.4613e-15	1	Brain_Spinal_cord_cervical_c-1
U2AF1L4	19:36204427:C:T	0.318889	3.91255e-20	5.44496e-16	8.00476e-15	42	Adipose_Subcutaneous,Adipose_Visceral_Omentum,Adrenal_Gland,Artery_Aorta,Artery_Coronary,Artery_Tibial,Brain_Anterior_cingulate_cortex_BA24,Brain_Caudate_basal_ganglia,Brain_Cerebellar_Hemisphere,Brain_Cerebellum,Brain_Cortex,Brain_Hippocampus,Brain_Hypothalamus,Brain_Nucleus_accumbens_basal_ganglia,Brain_Spinal_cord_cervical_c-1,Breast_Mammary_Tissue,Cells_Cultured_fibroblasts,Cells_EBV-transfor…
ERO1LB	1:236405497:T:C	-0.265083	1.48079e-20	5.47167e-16	8.0279e-15	0	NA
NAGA	22:42499217:GA:G	-0.157236	5.18472e-21	5.67623e-16	8.31137e-15	44	Adipose_Subcutaneous,Adipose_Visceral_Omentum,Adrenal_Gland,Artery_Aorta,Artery_Coronary,Artery_Tibial,Brain_Amygdala,Brain_Anterior_cingulate_cortex_BA24,Brain_Caudate_basal_ganglia,Brain_Cerebellar_Hemisphere,Brain_Cerebellum,Brain_Cortex,Brain_Frontal_Cortex_BA9,Brain_Hippocampus,Brain_Hypothalamus,Brain_Nucleus_accumbens_basal_ganglia,Brain_Putamen_basal_ganglia,Brain_Spinal_cord_cervical_c-1…
STARD10	11:72455885:C:T	0.296134	5.71498e-21	6.07384e-16	8.87582e-15	32	Adipose_Subcutaneous,Adipose_Visceral_Omentum,Adrenal_Gland,Artery_Aorta,Artery_Coronary,Artery_Tibial,Brain_Amygdala,Brain_Anterior_cingulate_cortex_BA24,Brain_Caudate_basal_ganglia,Brain_Cerebellar_Hemisphere,Brain_Cerebellum,Brain_Cortex,Brain_Frontal_Cortex_BA9,Brain_Hippocampus,Brain_Hypothalamus,Brain_Nucleus_accumbens_basal_ganglia,Brain_Putamen_basal_ganglia,Cells_Cultured_fibroblasts,Col…
REEP5	5:112257366:A:G	0.122596	2.41354e-24	6.23364e-16	9.09119e-15	20	Adipose_Subcutaneous,Adipose_Visceral_Omentum,Adrenal_Gland,Artery_Aorta,Artery_Tibial,Breast_Mammary_Tissue,Colon_Sigmoid,Colon_Transverse,Esophagus_Gastroesophageal_Junction,Esophagus_Mucosa,Esophagus_Muscularis,Lung,Muscle_Skeletal,Skin_Not_Sun_Exposed_Suprapubic,Skin_Sun_Exposed_Lower_leg,Small_Intestine_Terminal_Ileum,Spleen,Stomach,Thyroid,Whole_Blood
IGLV5-52	22:22615088:A:T	-0.207738	3.79512e-22	6.66075e-16	9.69478e-15	35	Adipose_Subcutaneous,Adipose_Visceral_Omentum,Adrenal_Gland,Artery_Aorta,Artery_Coronary,Artery_Tibial,Brain_Caudate_basal_ganglia,Brain_Cerebellum,Brain_Putamen_basal_ganglia,Brain_Spinal_cord_cervical_c-1,Breast_Mammary_Tissue,Cells_Cultured_fibroblasts,Colon_Sigmoid,Colon_Transverse,Esophagus_Gastroesophageal_Junction,Esophagus_Mucosa,Esophagus_Muscularis,Heart_Atrial_Appendage,Heart_Left_Vent…
ZNF132	19:58939165:A:G	-0.218914	2.33135e-20	7.33522e-16	1.06553e-14	33	Adipose_Subcutaneous,Adipose_Visceral_Omentum,Adrenal_Gland,Artery_Aorta,Artery_Coronary,Artery_Tibial,Brain_Cerebellar_Hemisphere,Brain_Cerebellum,Breast_Mammary_Tissue,Cells_Cultured_fibroblasts,Cells_EBV-transformed_lymphocytes,Colon_Sigmoid,Colon_Transverse,Esophagus_Gastroesophageal_Junction,Esophagus_Mucosa,Esophagus_Muscularis,Heart_Atrial_Appendage,Liver,Lung,Minor_Salivary_Gland,Muscle_S…
RNF144A	2:7151627:A:T	-0.414632	2.01238e-20	7.51804e-16	1.08992e-14	11	Adipose_Subcutaneous,Adrenal_Gland,Artery_Tibial,Brain_Cerebellar_Hemisphere,Brain_Cerebellum,Cells_Cultured_fibroblasts,Colon_Sigmoid,Esophagus_Muscularis,Muscle_Skeletal,Thyroid,Whole_Blood
ZNF559	19:9400194:T:C	-0.632394	3.98304e-20	7.58692e-16	1.09774e-14	46	Adipose_Subcutaneous,Adipose_Visceral_Omentum,Adrenal_Gland,Artery_Aorta,Artery_Coronary,Artery_Tibial,Brain_Amygdala,Brain_Anterior_cingulate_cortex_BA24,Brain_Caudate_basal_ganglia,Brain_Cerebellar_Hemisphere,Brain_Cerebellum,Brain_Cortex,Brain_Frontal_Cortex_BA9,Brain_Hippocampus,Brain_Hypothalamus,Brain_Nucleus_accumbens_basal_ganglia,Brain_Putamen_basal_ganglia,Brain_Substantia_nigra,Breast_…
FAM86DP	3:75399369:A:G	-1.1075	1.31241e-24	8.17461e-16	1.18013e-14	46	Adipose_Subcutaneous,Adipose_Visceral_Omentum,Adrenal_Gland,Artery_Aorta,Artery_Coronary,Artery_Tibial,Brain_Amygdala,Brain_Anterior_cingulate_cortex_BA24,Brain_Caudate_basal_ganglia,Brain_Cerebellar_Hemisphere,Brain_Cerebellum,Brain_Cortex,Brain_Frontal_Cortex_BA9,Brain_Hippocampus,Brain_Hypothalamus,Brain_Nucleus_accumbens_basal_ganglia,Brain_Putamen_basal_ganglia,Brain_Spinal_cord_cervical_c-1…
FZD6	8:104354865:C:T	0.167704	1.33135e-22	8.18864e-16	1.18013e-14	10	Artery_Tibial,Brain_Cerebellum,Brain_Cortex,Brain_Frontal_Cortex_BA9,Brain_Nucleus_accumbens_basal_ganglia,Cells_Cultured_fibroblasts,Esophagus_Muscularis,Nerve_Tibial,Thyroid,Whole_Blood
LINC01057	1:95274052:G:GT	-0.248381	6.66545e-21	8.76716e-16	1.26103e-14	0	NA
ENSG00000181798	2:232377853:TG:T	-0.527734	1.69552e-19	8.84341e-16	1.2695e-14	0	NA
CTD-2245F17.3	19:53688070:A:AG	0.316633	1.42847e-20	9.49639e-16	1.36057e-14	46	Adipose_Subcutaneous,Adipose_Visceral_Omentum,Adrenal_Gland,Artery_Aorta,Artery_Coronary,Artery_Tibial,Brain_Amygdala,Brain_Anterior_cingulate_cortex_BA24,Brain_Caudate_basal_ganglia,Brain_Cerebellar_Hemisphere,Brain_Cerebellum,Brain_Cortex,Brain_Frontal_Cortex_BA9,Brain_Hippocampus,Brain_Hypothalamus,Brain_Nucleus_accumbens_basal_ganglia,Brain_Putamen_basal_ganglia,Brain_Spinal_cord_cervical_c-1…
ZNF519	18:14121617:T:C	0.385136	3.93225e-21	1.00947e-15	1.44346e-14	43	Adipose_Subcutaneous,Adipose_Visceral_Omentum,Adrenal_Gland,Artery_Aorta,Artery_Coronary,Artery_Tibial,Brain_Anterior_cingulate_cortex_BA24,Brain_Caudate_basal_ganglia,Brain_Cerebellar_Hemisphere,Brain_Cerebellum,Brain_Cortex,Brain_Frontal_Cortex_BA9,Brain_Hippocampus,Brain_Hypothalamus,Brain_Nucleus_accumbens_basal_ganglia,Brain_Putamen_basal_ganglia,Brain_Spinal_cord_cervical_c-1,Brain_Substant…
CDK8	13:26815239:C:T	0.169096	1.18477e-20	1.02942e-15	1.46912e-14	4	Adipose_Subcutaneous,Adrenal_Gland,Heart_Atrial_Appendage,Heart_Left_Ventricle
ENSG00000215256	14:24422795:A:G	-0.388935	1.06537e-20	1.03401e-15	1.4728e-14	0	NA
GBP1	1:89492201:C:T	-0.405316	1.78096e-21	1.12973e-15	1.60602e-14	0	NA
UQCC1	20:33990383:AAAAC:A	0.161764	8.06081e-22	1.20642e-15	1.71172e-14	27	Adipose_Subcutaneous,Adipose_Visceral_Omentum,Artery_Aorta,Artery_Tibial,Brain_Caudate_basal_ganglia,Brain_Cortex,Brain_Frontal_Cortex_BA9,Brain_Hippocampus,Breast_Mammary_Tissue,Cells_Cultured_fibroblasts,Colon_Sigmoid,Colon_Transverse,Esophagus_Mucosa,Esophagus_Muscularis,Heart_Atrial_Appendage,Heart_Left_Ventricle,Liver,Lung,Minor_Salivary_Gland,Muscle_Skeletal,Nerve_Tibial,Skin_Not_Sun_Expose…
PHYHD1	9:131741895:GT:G	-0.350892	5.31066e-22	1.25124e-15	1.77187e-14	36	Adipose_Subcutaneous,Adipose_Visceral_Omentum,Adrenal_Gland,Artery_Aorta,Artery_Tibial,Brain_Caudate_basal_ganglia,Brain_Cerebellum,Brain_Cortex,Brain_Frontal_Cortex_BA9,Brain_Hippocampus,Brain_Hypothalamus,Brain_Nucleus_accumbens_basal_ganglia,Brain_Putamen_basal_ganglia,Brain_Spinal_cord_cervical_c-1,Breast_Mammary_Tissue,Cells_Cultured_fibroblasts,Colon_Sigmoid,Colon_Transverse,Esophagus_Gastr…
B3GALNT2	1:235679690:A:C	0.156276	1.70794e-20	1.25596e-15	1.77231e-14	19	Adipose_Subcutaneous,Adipose_Visceral_Omentum,Artery_Aorta,Artery_Tibial,Brain_Spinal_cord_cervical_c-1,Breast_Mammary_Tissue,Cells_Cultured_fibroblasts,Cells_EBV-transformed_lymphocytes,Colon_Sigmoid,Colon_Transverse,Esophagus_Mucosa,Esophagus_Muscularis,Heart_Atrial_Appendage,Heart_Left_Ventricle,Lung,Nerve_Tibial,Spleen,Thyroid,Whole_Blood
ZNF502	3:44883971:G:A	0.189304	1.3897e-20	1.25639e-15	1.77231e-14	41	Adipose_Subcutaneous,Adipose_Visceral_Omentum,Adrenal_Gland,Artery_Aorta,Artery_Coronary,Artery_Tibial,Brain_Anterior_cingulate_cortex_BA24,Brain_Caudate_basal_ganglia,Brain_Cerebellar_Hemisphere,Brain_Cerebellum,Brain_Cortex,Brain_Frontal_Cortex_BA9,Brain_Hippocampus,Brain_Putamen_basal_ganglia,Breast_Mammary_Tissue,Cells_Cultured_fibroblasts,Cells_EBV-transformed_lymphocytes,Colon_Sigmoid,Colon…
FTMG026655	18:77453516:G:A	0.247319	7.22103e-20	1.26614e-15	1.78263e-14	0	NA
SNHG18	5:9544396:G:A	0.409489	3.69993e-20	1.34596e-15	1.89137e-14	43	Adipose_Subcutaneous,Adipose_Visceral_Omentum,Adrenal_Gland,Artery_Aorta,Artery_Coronary,Artery_Tibial,Brain_Amygdala,Brain_Anterior_cingulate_cortex_BA24,Brain_Caudate_basal_ganglia,Brain_Cerebellar_Hemisphere,Brain_Cerebellum,Brain_Cortex,Brain_Frontal_Cortex_BA9,Brain_Hippocampus,Brain_Hypothalamus,Brain_Nucleus_accumbens_basal_ganglia,Brain_Putamen_basal_ganglia,Brain_Spinal_cord_cervical_c-1…
TNC	9:117875445:GC:G	0.532122	3.67306e-20	1.37634e-15	1.93036e-14	1	Liver
FTMG053727	8:77906865:C:CT	-0.374177	5.06269e-20	1.47592e-15	2.06606e-14	0	NA
TMEM64	8:91601921:A:G	-0.524103	7.77143e-21	1.51919e-15	2.12258e-14	4	Heart_Atrial_Appendage,Muscle_Skeletal,Skin_Sun_Exposed_Lower_leg,Thyroid
CDHR1	10:85932059:A:G	0.995135	3.04703e-20	1.52741e-15	2.13e-14	19	Adipose_Visceral_Omentum,Brain_Caudate_basal_ganglia,Brain_Cerebellar_Hemisphere,Brain_Cerebellum,Brain_Cortex,Brain_Frontal_Cortex_BA9,Brain_Hippocampus,Brain_Hypothalamus,Brain_Nucleus_accumbens_basal_ganglia,Brain_Putamen_basal_ganglia,Brain_Spinal_cord_cervical_c-1,Esophagus_Mucosa,Heart_Atrial_Appendage,Heart_Left_Ventricle,Nerve_Tibial,Prostate,Spleen,Thyroid,Whole_Blood
SPATA5L1	15:45722165:A:AT	0.210727	3.74527e-21	1.54339e-15	2.14819e-14	44	Adipose_Subcutaneous,Adipose_Visceral_Omentum,Adrenal_Gland,Artery_Aorta,Artery_Coronary,Artery_Tibial,Brain_Amygdala,Brain_Anterior_cingulate_cortex_BA24,Brain_Caudate_basal_ganglia,Brain_Cerebellar_Hemisphere,Brain_Cerebellum,Brain_Cortex,Brain_Frontal_Cortex_BA9,Brain_Hippocampus,Brain_Hypothalamus,Brain_Nucleus_accumbens_basal_ganglia,Brain_Putamen_basal_ganglia,Brain_Spinal_cord_cervical_c-1…
ALG1L	3:125737621:C:T	-0.520827	6.39197e-21	1.64962e-15	2.29169e-14	46	Adipose_Subcutaneous,Adipose_Visceral_Omentum,Adrenal_Gland,Artery_Aorta,Artery_Coronary,Artery_Tibial,Brain_Amygdala,Brain_Anterior_cingulate_cortex_BA24,Brain_Caudate_basal_ganglia,Brain_Cerebellar_Hemisphere,Brain_Cerebellum,Brain_Cortex,Brain_Frontal_Cortex_BA9,Brain_Hippocampus,Brain_Hypothalamus,Brain_Nucleus_accumbens_basal_ganglia,Brain_Putamen_basal_ganglia,Brain_Spinal_cord_cervical_c-1…
SFTPA1	10:81374118:C:A	-0.633732	2.90199e-20	1.65481e-15	2.29455e-14	0	NA
CCDC8	19:46916975:G:C	-0.734319	2.42563e-20	2.05255e-15	2.84067e-14	14	Adipose_Subcutaneous,Adipose_Visceral_Omentum,Artery_Aorta,Artery_Tibial,Brain_Frontal_Cortex_BA9,Cells_Cultured_fibroblasts,Esophagus_Mucosa,Heart_Left_Ventricle,Lung,Nerve_Tibial,Pituitary,Skin_Not_Sun_Exposed_Suprapubic,Skin_Sun_Exposed_Lower_leg,Thyroid
LTBR	12:6493351:A:G	-0.229139	2.60745e-20	2.35592e-15	3.25437e-14	46	Adipose_Subcutaneous,Adipose_Visceral_Omentum,Adrenal_Gland,Artery_Aorta,Artery_Coronary,Artery_Tibial,Brain_Amygdala,Brain_Anterior_cingulate_cortex_BA24,Brain_Caudate_basal_ganglia,Brain_Cerebellar_Hemisphere,Brain_Cerebellum,Brain_Cortex,Brain_Frontal_Cortex_BA9,Brain_Hippocampus,Brain_Hypothalamus,Brain_Nucleus_accumbens_basal_ganglia,Brain_Putamen_basal_ganglia,Brain_Spinal_cord_cervical_c-1…
SEMA6D	15:47926845:T:C	-0.265013	9.09215e-20	2.36944e-15	3.26689e-14	2	Nerve_Tibial,Ovary
ARHGEF19	1:16537289:T:G	-0.333851	2.53622e-21	2.48973e-15	3.42628e-14	46	Adipose_Subcutaneous,Adipose_Visceral_Omentum,Adrenal_Gland,Artery_Aorta,Artery_Coronary,Artery_Tibial,Brain_Amygdala,Brain_Anterior_cingulate_cortex_BA24,Brain_Caudate_basal_ganglia,Brain_Cerebellar_Hemisphere,Brain_Cerebellum,Brain_Cortex,Brain_Frontal_Cortex_BA9,Brain_Hippocampus,Brain_Hypothalamus,Brain_Nucleus_accumbens_basal_ganglia,Brain_Putamen_basal_ganglia,Brain_Spinal_cord_cervical_c-1…
ZNF773	19:58034645:G:A	-0.272897	3.28347e-20	2.58075e-15	3.54488e-14	23	Adipose_Subcutaneous,Adipose_Visceral_Omentum,Artery_Aorta,Artery_Tibial,Breast_Mammary_Tissue,Cells_Cultured_fibroblasts,Colon_Sigmoid,Colon_Transverse,Esophagus_Gastroesophageal_Junction,Esophagus_Mucosa,Esophagus_Muscularis,Liver,Lung,Minor_Salivary_Gland,Nerve_Tibial,Pituitary,Prostate,Skin_Not_Sun_Exposed_Suprapubic,Skin_Sun_Exposed_Lower_leg,Small_Intestine_Terminal_Ileum,Stomach,Thyroid,Wh…
PLSCR2	3:146191013:T:C	0.357106	1.12098e-20	2.66739e-15	3.65703e-14	3	Cells_Cultured_fibroblasts,Pituitary,Thyroid
RPS23	5:81569293:A:C	-0.210203	1.06421e-21	2.71912e-15	3.72098e-14	46	Adipose_Subcutaneous,Adipose_Visceral_Omentum,Adrenal_Gland,Artery_Aorta,Artery_Coronary,Artery_Tibial,Brain_Amygdala,Brain_Anterior_cingulate_cortex_BA24,Brain_Caudate_basal_ganglia,Brain_Cerebellar_Hemisphere,Brain_Cerebellum,Brain_Cortex,Brain_Frontal_Cortex_BA9,Brain_Hippocampus,Brain_Hypothalamus,Brain_Nucleus_accumbens_basal_ganglia,Brain_Putamen_basal_ganglia,Brain_Spinal_cord_cervical_c-1…
H6PD	1:9295794:G:C	-0.179198	8.61037e-19	2.77062e-15	3.78438e-14	31	Adipose_Subcutaneous,Adipose_Visceral_Omentum,Artery_Aorta,Artery_Coronary,Artery_Tibial,Brain_Cerebellar_Hemisphere,Brain_Cerebellum,Brain_Cortex,Brain_Hippocampus,Brain_Hypothalamus,Brain_Putamen_basal_ganglia,Brain_Spinal_cord_cervical_c-1,Brain_Substantia_nigra,Breast_Mammary_Tissue,Cells_Cultured_fibroblasts,Cells_EBV-transformed_lymphocytes,Colon_Sigmoid,Colon_Transverse,Esophagus_Gastroeso…
CLIC6	21:36062986:A:G	0.523322	2.15951e-19	3.27545e-15	4.4573e-14	11	Brain_Cerebellar_Hemisphere,Brain_Cerebellum,Brain_Frontal_Cortex_BA9,Brain_Hypothalamus,Brain_Putamen_basal_ganglia,Brain_Substantia_nigra,Colon_Sigmoid,Esophagus_Gastroesophageal_Junction,Esophagus_Muscularis,Pituitary,Spleen
PPP1R1C	2:182887596:C:G	0.479928	8.43506e-22	3.27303e-15	4.4573e-14	23	Adipose_Subcutaneous,Adipose_Visceral_Omentum,Adrenal_Gland,Artery_Aorta,Artery_Coronary,Artery_Tibial,Brain_Cerebellar_Hemisphere,Brain_Cerebellum,Brain_Frontal_Cortex_BA9,Breast_Mammary_Tissue,Cells_Cultured_fibroblasts,Colon_Transverse,Esophagus_Gastroesophageal_Junction,Esophagus_Mucosa,Esophagus_Muscularis,Heart_Atrial_Appendage,Lung,Muscle_Skeletal,Nerve_Tibial,Pituitary,Skin_Not_Sun_Expose…
NME6	3:48270955:T:C	-0.179657	4.83537e-20	3.29466e-15	4.47512e-14	34	Adipose_Subcutaneous,Adipose_Visceral_Omentum,Adrenal_Gland,Artery_Aorta,Artery_Coronary,Artery_Tibial,Brain_Caudate_basal_ganglia,Brain_Cortex,Brain_Frontal_Cortex_BA9,Brain_Hypothalamus,Brain_Spinal_cord_cervical_c-1,Breast_Mammary_Tissue,Cells_Cultured_fibroblasts,Cells_EBV-transformed_lymphocytes,Colon_Sigmoid,Colon_Transverse,Esophagus_Gastroesophageal_Junction,Esophagus_Mucosa,Esophagus_Mus…
SPAG7	17:4871518:T:C	0.315235	6.91695e-20	3.38253e-15	4.58596e-14	43	Adipose_Subcutaneous,Adipose_Visceral_Omentum,Adrenal_Gland,Artery_Aorta,Artery_Coronary,Artery_Tibial,Brain_Anterior_cingulate_cortex_BA24,Brain_Caudate_basal_ganglia,Brain_Cerebellar_Hemisphere,Brain_Cerebellum,Brain_Cortex,Brain_Frontal_Cortex_BA9,Brain_Hippocampus,Brain_Hypothalamus,Brain_Nucleus_accumbens_basal_ganglia,Brain_Putamen_basal_ganglia,Breast_Mammary_Tissue,Cells_Cultured_fibrobla…
GOLGA8N	15:32906779:C:T	-0.442815	5.71638e-22	3.47739e-15	4.70586e-14	45	Adipose_Subcutaneous,Adipose_Visceral_Omentum,Adrenal_Gland,Artery_Aorta,Artery_Coronary,Artery_Tibial,Brain_Amygdala,Brain_Anterior_cingulate_cortex_BA24,Brain_Caudate_basal_ganglia,Brain_Cerebellum,Brain_Cortex,Brain_Frontal_Cortex_BA9,Brain_Hippocampus,Brain_Hypothalamus,Brain_Nucleus_accumbens_basal_ganglia,Brain_Putamen_basal_ganglia,Brain_Spinal_cord_cervical_c-1,Brain_Substantia_nigra,Brea…
SV2B	15:91715492:C:T	0.778369	1.43959e-19	3.58127e-15	4.83749e-14	1	Nerve_Tibial
FTMG056595	9:127707606:G:A	-0.587988	3.60276e-19	3.69233e-15	4.97833e-14	0	NA
MAATS1	3:119426055:C:G	0.331457	3.75401e-19	3.70206e-15	4.98227e-14	29	Adipose_Subcutaneous,Adipose_Visceral_Omentum,Adrenal_Gland,Artery_Aorta,Artery_Coronary,Artery_Tibial,Brain_Nucleus_accumbens_basal_ganglia,Breast_Mammary_Tissue,Cells_EBV-transformed_lymphocytes,Colon_Sigmoid,Colon_Transverse,Esophagus_Gastroesophageal_Junction,Esophagus_Mucosa,Esophagus_Muscularis,Heart_Atrial_Appendage,Heart_Left_Ventricle,Kidney_Cortex,Liver,Lung,Minor_Salivary_Gland,Muscle_…
RP11-507M3.1	2:24347093:A:C	-0.298945	3.46739e-20	3.74237e-15	5.02728e-14	0	NA
BBS2	16:56554013:C:T	-0.271839	1.01596e-23	3.7498e-15	5.02803e-14	38	Adipose_Subcutaneous,Adipose_Visceral_Omentum,Adrenal_Gland,Artery_Aorta,Artery_Coronary,Artery_Tibial,Brain_Anterior_cingulate_cortex_BA24,Brain_Caudate_basal_ganglia,Brain_Cerebellar_Hemisphere,Brain_Cerebellum,Brain_Cortex,Brain_Putamen_basal_ganglia,Breast_Mammary_Tissue,Cells_Cultured_fibroblasts,Cells_EBV-transformed_lymphocytes,Colon_Sigmoid,Colon_Transverse,Esophagus_Gastroesophageal_Junc…
CSTB	21:45201832:G:A	-0.25888	1.6231e-19	4.30066e-15	5.75613e-14	37	Adipose_Subcutaneous,Adipose_Visceral_Omentum,Adrenal_Gland,Artery_Aorta,Artery_Coronary,Artery_Tibial,Brain_Caudate_basal_ganglia,Brain_Cerebellar_Hemisphere,Brain_Cerebellum,Brain_Cortex,Brain_Hippocampus,Breast_Mammary_Tissue,Cells_Cultured_fibroblasts,Cells_EBV-transformed_lymphocytes,Colon_Sigmoid,Colon_Transverse,Esophagus_Gastroesophageal_Junction,Esophagus_Mucosa,Esophagus_Muscularis,Hear…
FTMG054274	8:224321:C:T	-0.419789	5.67716e-21	5.41067e-15	7.22858e-14	0	NA
AP001625.6	21:43982999:A:G	0.372451	3.85787e-20	5.91719e-15	7.89089e-14	40	Adipose_Subcutaneous,Adipose_Visceral_Omentum,Adrenal_Gland,Artery_Aorta,Artery_Coronary,Artery_Tibial,Brain_Anterior_cingulate_cortex_BA24,Brain_Caudate_basal_ganglia,Brain_Cerebellar_Hemisphere,Brain_Cerebellum,Brain_Cortex,Brain_Frontal_Cortex_BA9,Brain_Hippocampus,Brain_Hypothalamus,Brain_Nucleus_accumbens_basal_ganglia,Brain_Putamen_basal_ganglia,Breast_Mammary_Tissue,Cells_EBV-transformed_l…
CARD11	7:3093767:C:G	-0.489053	1.06856e-19	6.08111e-15	8.09474e-14	0	NA
FGB	4:155487221:G:C	-1.09345	2.80529e-19	6.36026e-15	8.45096e-14	1	Stomach
FAM162B	6:117084161:A:G	0.360583	2.44731e-19	6.91127e-15	9.16646e-14	17	Adipose_Subcutaneous,Adipose_Visceral_Omentum,Artery_Tibial,Colon_Transverse,Esophagus_Gastroesophageal_Junction,Esophagus_Mucosa,Esophagus_Muscularis,Heart_Atrial_Appendage,Heart_Left_Ventricle,Liver,Lung,Muscle_Skeletal,Nerve_Tibial,Pituitary,Skin_Sun_Exposed_Lower_leg,Small_Intestine_Terminal_Ileum,Thyroid
PTGFRN	1:117532790:C:T	-0.190292	1.1144e-19	7.23929e-15	9.58415e-14	9	Cells_Cultured_fibroblasts,Colon_Sigmoid,Esophagus_Gastroesophageal_Junction,Esophagus_Mucosa,Esophagus_Muscularis,Heart_Atrial_Appendage,Heart_Left_Ventricle,Nerve_Tibial,Skin_Not_Sun_Exposed_Suprapubic
FTMG036005	22:19279806:G:C	0.550184	4.95095e-19	7.34758e-15	9.70212e-14	0	NA
RP11-108K14.8	10:135234580:C:T	0.241106	5.68918e-20	7.3549e-15	9.70212e-14	0	NA
RNF216P1	7:5014719:AT:A	-0.153702	2.68241e-20	7.44417e-15	9.80221e-14	46	Adipose_Subcutaneous,Adipose_Visceral_Omentum,Adrenal_Gland,Artery_Aorta,Artery_Coronary,Artery_Tibial,Brain_Amygdala,Brain_Anterior_cingulate_cortex_BA24,Brain_Caudate_basal_ganglia,Brain_Cerebellar_Hemisphere,Brain_Cerebellum,Brain_Cortex,Brain_Frontal_Cortex_BA9,Brain_Hippocampus,Brain_Hypothalamus,Brain_Nucleus_accumbens_basal_ganglia,Brain_Putamen_basal_ganglia,Brain_Spinal_cord_cervical_c-1…
C21orf119	21:33770087:A:G	-0.454099	5.12363e-20	7.53029e-15	9.89781e-14	0	NA
AC125232.1	2:87279109:C:T	-0.24345	8.08158e-19	7.77712e-15	1.01864e-13	47	Adipose_Subcutaneous,Adipose_Visceral_Omentum,Adrenal_Gland,Artery_Aorta,Artery_Coronary,Artery_Tibial,Brain_Amygdala,Brain_Anterior_cingulate_cortex_BA24,Brain_Caudate_basal_ganglia,Brain_Cerebellar_Hemisphere,Brain_Cerebellum,Brain_Cortex,Brain_Frontal_Cortex_BA9,Brain_Hippocampus,Brain_Hypothalamus,Brain_Nucleus_accumbens_basal_ganglia,Brain_Putamen_basal_ganglia,Brain_Spinal_cord_cervical_c-1…
TMEM179	14:105057102:A:G	-0.34406	4.32725e-19	7.7777e-15	1.01864e-13	7	Adrenal_Gland,Artery_Coronary,Heart_Atrial_Appendage,Nerve_Tibial,Pituitary,Stomach,Thyroid
HSD3B7	16:30996871:C:G	-0.254325	1.17598e-18	7.97772e-15	1.04297e-13	25	Adipose_Subcutaneous,Adrenal_Gland,Artery_Aorta,Artery_Tibial,Brain_Cortex,Brain_Hypothalamus,Breast_Mammary_Tissue,Cells_Cultured_fibroblasts,Colon_Transverse,Esophagus_Mucosa,Esophagus_Muscularis,Heart_Atrial_Appendage,Heart_Left_Ventricle,Liver,Lung,Minor_Salivary_Gland,Muscle_Skeletal,Nerve_Tibial,Pituitary,Prostate,Skin_Not_Sun_Exposed_Suprapubic,Skin_Sun_Exposed_Lower_leg,Small_Intestine_Te…
COG8	16:69377553:A:G	-0.172481	1.02437e-19	8.80085e-15	1.14854e-13	0	NA
RRM1	11:4134347:TA:T	-0.13814	1.63026e-18	1.02671e-14	1.3375e-13	38	Adipose_Subcutaneous,Adipose_Visceral_Omentum,Adrenal_Gland,Artery_Aorta,Artery_Coronary,Artery_Tibial,Brain_Amygdala,Brain_Anterior_cingulate_cortex_BA24,Brain_Caudate_basal_ganglia,Brain_Cerebellar_Hemisphere,Brain_Cerebellum,Brain_Cortex,Brain_Frontal_Cortex_BA9,Brain_Hippocampus,Brain_Hypothalamus,Brain_Nucleus_accumbens_basal_ganglia,Brain_Putamen_basal_ganglia,Brain_Spinal_cord_cervical_c-1…
THAP7-AS1	22:21356892:AAGAC:A	-0.425989	4.15664e-20	1.04413e-14	1.35778e-13	47	Adipose_Subcutaneous,Adipose_Visceral_Omentum,Adrenal_Gland,Artery_Aorta,Artery_Coronary,Artery_Tibial,Brain_Amygdala,Brain_Anterior_cingulate_cortex_BA24,Brain_Caudate_basal_ganglia,Brain_Cerebellar_Hemisphere,Brain_Cerebellum,Brain_Cortex,Brain_Frontal_Cortex_BA9,Brain_Hippocampus,Brain_Hypothalamus,Brain_Nucleus_accumbens_basal_ganglia,Brain_Putamen_basal_ganglia,Brain_Spinal_cord_cervical_c-1…
CTD-2528L19.4	19:38215896:T:C	-0.28546	4.90317e-20	1.05557e-14	1.37022e-13	0	NA
AC007743.1	2:56737821:C:G	-0.630642	7.21076e-20	1.06385e-14	1.37853e-13	0	NA
DMBT1	10:124321162:TTCTG:T	-0.925807	1.36805e-18	1.08709e-14	1.40615e-13	6	Brain_Cerebellar_Hemisphere,Brain_Hippocampus,Brain_Spinal_cord_cervical_c-1,Colon_Transverse,Skin_Not_Sun_Exposed_Suprapubic,Skin_Sun_Exposed_Lower_leg
FTMG000984	1:64652842:C:A	0.533333	6.38474e-20	1.20441e-14	1.55516e-13	0	NA
PBG052040	7:64516150:C:T	0.391138	1.92886e-19	1.27069e-14	1.63785e-13	0	NA
POU5F1	6:31149091:G:T	0.465307	6.91175e-21	1.31299e-14	1.6894e-13	43	Adipose_Subcutaneous,Adipose_Visceral_Omentum,Artery_Aorta,Artery_Coronary,Artery_Tibial,Brain_Amygdala,Brain_Anterior_cingulate_cortex_BA24,Brain_Caudate_basal_ganglia,Brain_Cerebellar_Hemisphere,Brain_Cerebellum,Brain_Cortex,Brain_Frontal_Cortex_BA9,Brain_Hippocampus,Brain_Hypothalamus,Brain_Nucleus_accumbens_basal_ganglia,Brain_Putamen_basal_ganglia,Brain_Spinal_cord_cervical_c-1,Brain_Substan…
F3	1:95105260:A:C	-0.37837	7.43639e-19	1.32004e-14	1.69549e-13	1	Artery_Tibial
TADA2A	17:35844422:A:C	-0.170795	3.05334e-18	1.36058e-14	1.7445e-13	42	Adipose_Subcutaneous,Adipose_Visceral_Omentum,Adrenal_Gland,Artery_Aorta,Artery_Coronary,Artery_Tibial,Brain_Anterior_cingulate_cortex_BA24,Brain_Caudate_basal_ganglia,Brain_Cerebellar_Hemisphere,Brain_Cerebellum,Brain_Cortex,Brain_Frontal_Cortex_BA9,Brain_Hypothalamus,Brain_Putamen_basal_ganglia,Brain_Spinal_cord_cervical_c-1,Breast_Mammary_Tissue,Cells_Cultured_fibroblasts,Cells_EBV-transformed…
FGD5-AS1	3:14985730:T:C	0.22361	6.61919e-20	1.40895e-14	1.80336e-13	10	Adipose_Subcutaneous,Adipose_Visceral_Omentum,Adrenal_Gland,Artery_Aorta,Cells_Cultured_fibroblasts,Esophagus_Mucosa,Heart_Left_Ventricle,Liver,Muscle_Skeletal,Whole_Blood
RP11-695J4.2	12:14715793:C:T	-0.299913	1.553e-18	1.51097e-14	1.93056e-13	0	NA
ATP6V1E2	2:46772306:T:C	-0.255281	2.14365e-19	1.51515e-14	1.93253e-13	45	Adipose_Subcutaneous,Adipose_Visceral_Omentum,Adrenal_Gland,Artery_Aorta,Artery_Coronary,Artery_Tibial,Brain_Amygdala,Brain_Anterior_cingulate_cortex_BA24,Brain_Caudate_basal_ganglia,Brain_Cerebellar_Hemisphere,Brain_Cerebellum,Brain_Cortex,Brain_Frontal_Cortex_BA9,Brain_Hippocampus,Brain_Nucleus_accumbens_basal_ganglia,Brain_Putamen_basal_ganglia,Brain_Spinal_cord_cervical_c-1,Brain_Substantia_n…
AKAP3	12:4742927:C:A	0.246323	1.70804e-19	1.55834e-14	1.98416e-13	46	Adipose_Subcutaneous,Adipose_Visceral_Omentum,Adrenal_Gland,Artery_Aorta,Artery_Coronary,Artery_Tibial,Brain_Amygdala,Brain_Anterior_cingulate_cortex_BA24,Brain_Caudate_basal_ganglia,Brain_Cerebellar_Hemisphere,Brain_Cerebellum,Brain_Cortex,Brain_Frontal_Cortex_BA9,Brain_Hippocampus,Brain_Hypothalamus,Brain_Nucleus_accumbens_basal_ganglia,Brain_Putamen_basal_ganglia,Brain_Spinal_cord_cervical_c-1…
ENSG00000228649	7:22896340:AC:A	0.39598	1.02166e-19	1.5662e-14	1.99071e-13	0	NA
HLA-DPA1	6:33030313:T:<INS:ME:SVA>	-0.73293	3.99036e-20	1.56948e-14	1.99142e-13	27	Adipose_Subcutaneous,Adipose_Visceral_Omentum,Artery_Aorta,Artery_Coronary,Artery_Tibial,Brain_Caudate_basal_ganglia,Brain_Cerebellar_Hemisphere,Brain_Cerebellum,Brain_Cortex,Brain_Nucleus_accumbens_basal_ganglia,Breast_Mammary_Tissue,Cells_Cultured_fibroblasts,Colon_Sigmoid,Colon_Transverse,Esophagus_Gastroesophageal_Junction,Esophagus_Mucosa,Esophagus_Muscularis,Heart_Atrial_Appendage,Heart_Lef…
C4orf33	4:130038913:T:C	-0.241075	5.76534e-20	1.6351e-14	2.07109e-13	38	Adipose_Subcutaneous,Adipose_Visceral_Omentum,Adrenal_Gland,Artery_Aorta,Artery_Tibial,Brain_Amygdala,Brain_Anterior_cingulate_cortex_BA24,Brain_Caudate_basal_ganglia,Brain_Cortex,Brain_Frontal_Cortex_BA9,Brain_Hippocampus,Brain_Hypothalamus,Brain_Nucleus_accumbens_basal_ganglia,Brain_Putamen_basal_ganglia,Brain_Spinal_cord_cervical_c-1,Brain_Substantia_nigra,Breast_Mammary_Tissue,Cells_Cultured_…
LSG1	3:194377712:C:T	0.16825	1.85389e-19	1.69418e-14	2.14222e-13	47	Adipose_Subcutaneous,Adipose_Visceral_Omentum,Adrenal_Gland,Artery_Aorta,Artery_Coronary,Artery_Tibial,Brain_Amygdala,Brain_Anterior_cingulate_cortex_BA24,Brain_Caudate_basal_ganglia,Brain_Cerebellar_Hemisphere,Brain_Cerebellum,Brain_Cortex,Brain_Frontal_Cortex_BA9,Brain_Hippocampus,Brain_Hypothalamus,Brain_Nucleus_accumbens_basal_ganglia,Brain_Putamen_basal_ganglia,Brain_Spinal_cord_cervical_c-1…
WBSCR27	7:73242292:T:TTAGTCACTTCTG	-0.479123	2.58085e-19	1.70973e-14	2.15815e-13	47	Adipose_Subcutaneous,Adipose_Visceral_Omentum,Adrenal_Gland,Artery_Aorta,Artery_Coronary,Artery_Tibial,Brain_Amygdala,Brain_Anterior_cingulate_cortex_BA24,Brain_Caudate_basal_ganglia,Brain_Cerebellar_Hemisphere,Brain_Cerebellum,Brain_Cortex,Brain_Frontal_Cortex_BA9,Brain_Hippocampus,Brain_Hypothalamus,Brain_Nucleus_accumbens_basal_ganglia,Brain_Putamen_basal_ganglia,Brain_Spinal_cord_cervical_c-1…
TBC1D9B	5:179335060:A:G	0.33075	3.86626e-20	1.77789e-14	2.24033e-13	39	Adipose_Subcutaneous,Adipose_Visceral_Omentum,Adrenal_Gland,Artery_Aorta,Artery_Coronary,Artery_Tibial,Brain_Amygdala,Brain_Anterior_cingulate_cortex_BA24,Brain_Caudate_basal_ganglia,Brain_Cortex,Brain_Frontal_Cortex_BA9,Brain_Hippocampus,Brain_Hypothalamus,Brain_Nucleus_accumbens_basal_ganglia,Brain_Putamen_basal_ganglia,Brain_Spinal_cord_cervical_c-1,Brain_Substantia_nigra,Breast_Mammary_Tissue…
FTMG039973	3:125734272:G:A	-0.39865	6.89116e-20	1.86802e-14	2.34986e-13	0	NA
KCNS3	2:18060807:C:CT	0.338475	2.27426e-19	1.88498e-14	2.36712e-13	25	Adipose_Subcutaneous,Adipose_Visceral_Omentum,Adrenal_Gland,Artery_Aorta,Artery_Tibial,Breast_Mammary_Tissue,Cells_Cultured_fibroblasts,Colon_Transverse,Esophagus_Gastroesophageal_Junction,Esophagus_Mucosa,Esophagus_Muscularis,Heart_Atrial_Appendage,Heart_Left_Ventricle,Liver,Lung,Minor_Salivary_Gland,Muscle_Skeletal,Nerve_Tibial,Pituitary,Skin_Not_Sun_Exposed_Suprapubic,Skin_Sun_Exposed_Lower_le…
IQGAP1	15:91005137:T:C	0.135112	1.41952e-19	1.8938e-14	2.37413e-13	47	Adipose_Subcutaneous,Adipose_Visceral_Omentum,Adrenal_Gland,Artery_Aorta,Artery_Coronary,Artery_Tibial,Brain_Amygdala,Brain_Anterior_cingulate_cortex_BA24,Brain_Caudate_basal_ganglia,Brain_Cerebellar_Hemisphere,Brain_Cerebellum,Brain_Cortex,Brain_Frontal_Cortex_BA9,Brain_Hippocampus,Brain_Hypothalamus,Brain_Nucleus_accumbens_basal_ganglia,Brain_Putamen_basal_ganglia,Brain_Spinal_cord_cervical_c-1…
CENPP	9:95088204:A:G	0.302349	3.26788e-19	1.92187e-14	2.4052e-13	44	Adipose_Subcutaneous,Adipose_Visceral_Omentum,Adrenal_Gland,Artery_Aorta,Artery_Coronary,Artery_Tibial,Brain_Amygdala,Brain_Anterior_cingulate_cortex_BA24,Brain_Caudate_basal_ganglia,Brain_Cerebellar_Hemisphere,Brain_Cerebellum,Brain_Cortex,Brain_Frontal_Cortex_BA9,Brain_Hippocampus,Brain_Hypothalamus,Brain_Nucleus_accumbens_basal_ganglia,Brain_Putamen_basal_ganglia,Brain_Spinal_cord_cervical_c-1…
ZNF528	19:52917907:A:G	0.167277	7.63536e-20	1.99461e-14	2.49197e-13	45	Adipose_Subcutaneous,Adipose_Visceral_Omentum,Adrenal_Gland,Artery_Aorta,Artery_Coronary,Artery_Tibial,Brain_Amygdala,Brain_Anterior_cingulate_cortex_BA24,Brain_Caudate_basal_ganglia,Brain_Cerebellar_Hemisphere,Brain_Cerebellum,Brain_Cortex,Brain_Frontal_Cortex_BA9,Brain_Hippocampus,Brain_Hypothalamus,Brain_Nucleus_accumbens_basal_ganglia,Brain_Putamen_basal_ganglia,Brain_Spinal_cord_cervical_c-1…
VARS2	6:30847910:C:CT	0.168459	3.35833e-21	2.03708e-14	2.5407e-13	46	Adipose_Subcutaneous,Adipose_Visceral_Omentum,Adrenal_Gland,Artery_Aorta,Artery_Coronary,Artery_Tibial,Brain_Amygdala,Brain_Anterior_cingulate_cortex_BA24,Brain_Caudate_basal_ganglia,Brain_Cerebellar_Hemisphere,Brain_Cerebellum,Brain_Cortex,Brain_Frontal_Cortex_BA9,Brain_Hippocampus,Brain_Hypothalamus,Brain_Nucleus_accumbens_basal_ganglia,Brain_Putamen_basal_ganglia,Brain_Spinal_cord_cervical_c-1…
ZNF781	19:38215896:T:C	-0.349048	6.84694e-22	2.43474e-14	3.0315e-13	39	Adipose_Subcutaneous,Adipose_Visceral_Omentum,Adrenal_Gland,Artery_Aorta,Artery_Coronary,Artery_Tibial,Brain_Caudate_basal_ganglia,Brain_Cerebellar_Hemisphere,Brain_Cerebellum,Brain_Cortex,Brain_Frontal_Cortex_BA9,Brain_Hippocampus,Brain_Hypothalamus,Brain_Nucleus_accumbens_basal_ganglia,Brain_Putamen_basal_ganglia,Brain_Spinal_cord_cervical_c-1,Breast_Mammary_Tissue,Cells_Cultured_fibroblasts,Co…
C18orf42	18:5164888:T:C	-0.318913	4.25149e-18	2.48558e-14	3.08955e-13	0	NA
GLE1	9:131308732:G:A	-0.252357	3.28004e-18	2.51072e-14	3.11551e-13	33	Adipose_Subcutaneous,Adipose_Visceral_Omentum,Adrenal_Gland,Artery_Aorta,Artery_Coronary,Artery_Tibial,Brain_Caudate_basal_ganglia,Brain_Cerebellar_Hemisphere,Brain_Cerebellum,Brain_Frontal_Cortex_BA9,Brain_Hippocampus,Brain_Nucleus_accumbens_basal_ganglia,Brain_Putamen_basal_ganglia,Breast_Mammary_Tissue,Cells_Cultured_fibroblasts,Colon_Sigmoid,Colon_Transverse,Esophagus_Gastroesophageal_Junctio…
TMTC4	13:101288992:C:T	0.206059	3.03621e-18	2.53068e-14	3.13496e-13	30	Adipose_Subcutaneous,Adipose_Visceral_Omentum,Adrenal_Gland,Artery_Aorta,Artery_Coronary,Artery_Tibial,Breast_Mammary_Tissue,Cells_Cultured_fibroblasts,Cells_EBV-transformed_lymphocytes,Colon_Sigmoid,Colon_Transverse,Esophagus_Gastroesophageal_Junction,Esophagus_Mucosa,Esophagus_Muscularis,Heart_Atrial_Appendage,Heart_Left_Ventricle,Lung,Minor_Salivary_Gland,Muscle_Skeletal,Nerve_Tibial,Ovary,Pro…
ATP6V1G2	6:31513402:G:A	0.481416	7.94372e-22	2.59238e-14	3.20597e-13	27	Adipose_Subcutaneous,Adipose_Visceral_Omentum,Adrenal_Gland,Artery_Aorta,Artery_Coronary,Artery_Tibial,Brain_Putamen_basal_ganglia,Breast_Mammary_Tissue,Cells_Cultured_fibroblasts,Colon_Sigmoid,Colon_Transverse,Esophagus_Gastroesophageal_Junction,Esophagus_Mucosa,Esophagus_Muscularis,Heart_Left_Ventricle,Lung,Nerve_Tibial,Ovary,Pituitary,Prostate,Skin_Not_Sun_Exposed_Suprapubic,Skin_Sun_Exposed_L…
QRSL1	6:107087081:A:G	-0.141628	4.88815e-19	2.59786e-14	3.20733e-13	47	Adipose_Subcutaneous,Adipose_Visceral_Omentum,Adrenal_Gland,Artery_Aorta,Artery_Coronary,Artery_Tibial,Brain_Amygdala,Brain_Anterior_cingulate_cortex_BA24,Brain_Caudate_basal_ganglia,Brain_Cerebellar_Hemisphere,Brain_Cerebellum,Brain_Cortex,Brain_Frontal_Cortex_BA9,Brain_Hippocampus,Brain_Hypothalamus,Brain_Nucleus_accumbens_basal_ganglia,Brain_Putamen_basal_ganglia,Brain_Spinal_cord_cervical_c-1…
ZNF559-ZNF177	19:9400194:T:C	-0.649049	6.35046e-18	2.64114e-14	3.25528e-13	1	Thyroid
NPY	7:24406519:A:C	-0.843349	7.37404e-19	2.64948e-14	3.26007e-13	1	Thyroid
ABHD6	3:58261741:A:G	-0.227795	8.38578e-19	2.67377e-14	3.28443e-13	12	Artery_Aorta,Artery_Tibial,Cells_Cultured_fibroblasts,Colon_Sigmoid,Esophagus_Gastroesophageal_Junction,Esophagus_Mucosa,Esophagus_Muscularis,Muscle_Skeletal,Nerve_Tibial,Skin_Not_Sun_Exposed_Suprapubic,Skin_Sun_Exposed_Lower_leg,Spleen
STRG171455	13:28488960:C:CA	0.589595	5.32828e-19	2.69991e-14	3.31099e-13	0	NA
SPTY2D1	11:18639363:T:C	-0.166116	1.25381e-18	2.7214e-14	3.33176e-13	16	Adipose_Subcutaneous,Adipose_Visceral_Omentum,Artery_Aorta,Artery_Tibial,Breast_Mammary_Tissue,Cells_Cultured_fibroblasts,Esophagus_Mucosa,Esophagus_Muscularis,Heart_Atrial_Appendage,Liver,Lung,Minor_Salivary_Gland,Nerve_Tibial,Pituitary,Prostate,Thyroid
LRGUK	7:133785003:C:<CN0>	-0.400863	4.79949e-19	2.96479e-14	3.62368e-13	31	Adipose_Subcutaneous,Adipose_Visceral_Omentum,Adrenal_Gland,Artery_Aorta,Artery_Coronary,Artery_Tibial,Brain_Cerebellar_Hemisphere,Brain_Cerebellum,Breast_Mammary_Tissue,Cells_Cultured_fibroblasts,Colon_Sigmoid,Colon_Transverse,Esophagus_Gastroesophageal_Junction,Esophagus_Mucosa,Esophagus_Muscularis,Heart_Atrial_Appendage,Liver,Lung,Minor_Salivary_Gland,Muscle_Skeletal,Nerve_Tibial,Pituitary,Pro…
RP4-610C12.3	20:29640406:T:C	0.692245	6.53647e-18	2.97205e-14	3.6265e-13	0	NA
TTC27	2:32903548:G:A	-0.241028	5.19083e-20	3.02244e-14	3.68185e-13	39	Adipose_Subcutaneous,Adipose_Visceral_Omentum,Artery_Aorta,Artery_Coronary,Artery_Tibial,Brain_Amygdala,Brain_Anterior_cingulate_cortex_BA24,Brain_Caudate_basal_ganglia,Brain_Cerebellar_Hemisphere,Brain_Cerebellum,Brain_Cortex,Brain_Frontal_Cortex_BA9,Brain_Hippocampus,Brain_Hypothalamus,Brain_Nucleus_accumbens_basal_ganglia,Brain_Putamen_basal_ganglia,Brain_Spinal_cord_cervical_c-1,Brain_Substan…
CENPU	4:185637418:C:T	-0.332486	4.27748e-19	3.32146e-14	4.03938e-13	38	Adipose_Subcutaneous,Adipose_Visceral_Omentum,Adrenal_Gland,Artery_Aorta,Artery_Coronary,Artery_Tibial,Brain_Anterior_cingulate_cortex_BA24,Brain_Caudate_basal_ganglia,Brain_Cerebellum,Brain_Hippocampus,Brain_Putamen_basal_ganglia,Breast_Mammary_Tissue,Cells_Cultured_fibroblasts,Cells_EBV-transformed_lymphocytes,Colon_Sigmoid,Colon_Transverse,Esophagus_Gastroesophageal_Junction,Esophagus_Mucosa,E…
ENSG00000196696	16:70116665:T:C	-0.300253	8.19579e-19	3.55451e-14	4.31564e-13	0	NA
ZNF826P	19:20720290:G:A	-0.76773	1.15134e-20	3.70902e-14	4.49578e-13	3	Adipose_Subcutaneous,Cells_Cultured_fibroblasts,Cells_EBV-transformed_lymphocytes
RBAK-RBAKDN	7:5014719:AT:A	-0.141489	7.02094e-19	4.01381e-14	4.85718e-13	0	NA
BMP8B	1:40202174:C:T	-0.288962	7.77126e-19	4.05786e-14	4.90238e-13	5	Cells_EBV-transformed_lymphocytes,Lung,Nerve_Tibial,Spleen,Thyroid
SLC44A5	1:75881814:T:C	-0.51216	4.22844e-18	4.47112e-14	5.39275e-13	27	Adipose_Subcutaneous,Adipose_Visceral_Omentum,Adrenal_Gland,Breast_Mammary_Tissue,Cells_EBV-transformed_lymphocytes,Colon_Sigmoid,Colon_Transverse,Esophagus_Gastroesophageal_Junction,Esophagus_Mucosa,Esophagus_Muscularis,Heart_Atrial_Appendage,Heart_Left_Ventricle,Kidney_Cortex,Liver,Lung,Minor_Salivary_Gland,Muscle_Skeletal,Nerve_Tibial,Pituitary,Prostate,Skin_Not_Sun_Exposed_Suprapubic,Skin_Sun…
PBG000984	1:64652842:C:A	0.538155	2.61195e-20	4.60468e-14	5.54471e-13	0	NA
PRKG2	4:82075219:TA:T	-0.500172	3.76893e-19	5.31201e-14	6.38593e-13	10	Adipose_Visceral_Omentum,Esophagus_Mucosa,Lung,Ovary,Pituitary,Skin_Not_Sun_Exposed_Suprapubic,Skin_Sun_Exposed_Lower_leg,Spleen,Thyroid,Uterus
ASB4	7:95138755:A:G	0.283239	8.60256e-18	5.32226e-14	6.38777e-13	19	Adipose_Subcutaneous,Adipose_Visceral_Omentum,Brain_Hypothalamus,Brain_Putamen_basal_ganglia,Breast_Mammary_Tissue,Colon_Sigmoid,Colon_Transverse,Esophagus_Gastroesophageal_Junction,Lung,Nerve_Tibial,Ovary,Pituitary,Prostate,Skin_Not_Sun_Exposed_Suprapubic,Skin_Sun_Exposed_Lower_leg,Small_Intestine_Terminal_Ileum,Stomach,Thyroid,Vagina
ALOX5	10:45869669:C:T	-0.431841	1.08343e-18	5.35349e-14	6.41473e-13	6	Brain_Cerebellar_Hemisphere,Brain_Cerebellum,Breast_Mammary_Tissue,Esophagus_Mucosa,Heart_Left_Ventricle,Nerve_Tibial
DR1	1:93860625:G:A	-0.136851	4.49276e-18	5.47557e-14	6.55029e-13	25	Adipose_Subcutaneous,Adipose_Visceral_Omentum,Artery_Aorta,Artery_Coronary,Artery_Tibial,Brain_Cortex,Breast_Mammary_Tissue,Cells_Cultured_fibroblasts,Colon_Sigmoid,Colon_Transverse,Esophagus_Gastroesophageal_Junction,Esophagus_Mucosa,Esophagus_Muscularis,Heart_Atrial_Appendage,Heart_Left_Ventricle,Lung,Muscle_Skeletal,Nerve_Tibial,Skin_Not_Sun_Exposed_Suprapubic,Skin_Sun_Exposed_Lower_leg,Small_…
SYNDIG1	20:24601943:A:C	-0.725549	7.30715e-19	5.62634e-14	6.71967e-13	1	Nerve_Tibial
TNNI3K	1:74656617:T:C	0.21963	1.56153e-18	5.64457e-14	6.73047e-13	43	Adipose_Subcutaneous,Adipose_Visceral_Omentum,Adrenal_Gland,Artery_Aorta,Artery_Coronary,Artery_Tibial,Brain_Amygdala,Brain_Anterior_cingulate_cortex_BA24,Brain_Caudate_basal_ganglia,Brain_Cerebellar_Hemisphere,Brain_Cerebellum,Brain_Cortex,Brain_Frontal_Cortex_BA9,Brain_Hippocampus,Brain_Hypothalamus,Brain_Nucleus_accumbens_basal_ganglia,Brain_Putamen_basal_ganglia,Brain_Spinal_cord_cervical_c-1…
FAM179A	2:29203592:T:C	-0.612817	8.52153e-20	5.95639e-14	7.09073e-13	0	NA
FPGT-TNNI3K	1:74656617:T:C	0.209422	3.85406e-18	6.71596e-14	7.98197e-13	0	NA
YEATS4	12:69754189:G:A	-0.221882	3.68037e-18	6.80473e-14	8.07437e-13	45	Adipose_Subcutaneous,Adipose_Visceral_Omentum,Adrenal_Gland,Artery_Aorta,Artery_Coronary,Artery_Tibial,Brain_Amygdala,Brain_Anterior_cingulate_cortex_BA24,Brain_Caudate_basal_ganglia,Brain_Cerebellar_Hemisphere,Brain_Cerebellum,Brain_Cortex,Brain_Frontal_Cortex_BA9,Brain_Hippocampus,Brain_Hypothalamus,Brain_Nucleus_accumbens_basal_ganglia,Brain_Putamen_basal_ganglia,Brain_Spinal_cord_cervical_c-1…
ZNF57	19:2920361:A:ACTAT	-0.378851	2.55832e-18	6.92751e-14	8.20675e-13	2	Nerve_Tibial,Thyroid
TMEM229B	14:67984662:C:G	-0.228264	2.87969e-18	7.01044e-14	8.29158e-13	16	Adipose_Subcutaneous,Adrenal_Gland,Colon_Sigmoid,Colon_Transverse,Esophagus_Gastroesophageal_Junction,Esophagus_Mucosa,Esophagus_Muscularis,Heart_Atrial_Appendage,Heart_Left_Ventricle,Minor_Salivary_Gland,Muscle_Skeletal,Pituitary,Skin_Not_Sun_Exposed_Suprapubic,Skin_Sun_Exposed_Lower_leg,Small_Intestine_Terminal_Ileum,Stomach
FTMG019624	15:51258661:C:G	0.372167	2.28816e-19	7.2277e-14	8.53476e-13	0	NA
ZNF175	19:52059152:G:A	0.183853	6.82524e-18	7.47697e-14	8.81489e-13	34	Adipose_Subcutaneous,Adipose_Visceral_Omentum,Adrenal_Gland,Artery_Aorta,Artery_Coronary,Artery_Tibial,Brain_Amygdala,Brain_Caudate_basal_ganglia,Brain_Cerebellar_Hemisphere,Brain_Cerebellum,Brain_Frontal_Cortex_BA9,Breast_Mammary_Tissue,Cells_Cultured_fibroblasts,Cells_EBV-transformed_lymphocytes,Colon_Sigmoid,Colon_Transverse,Esophagus_Gastroesophageal_Junction,Esophagus_Mucosa,Esophagus_Muscul…
CTC-550B14.7	19:55504642:GT:G	0.640442	2.40351e-19	7.9602e-14	9.3695e-13	25	Adipose_Subcutaneous,Adipose_Visceral_Omentum,Artery_Aorta,Artery_Coronary,Artery_Tibial,Brain_Nucleus_accumbens_basal_ganglia,Breast_Mammary_Tissue,Cells_Cultured_fibroblasts,Cells_EBV-transformed_lymphocytes,Colon_Sigmoid,Colon_Transverse,Esophagus_Gastroesophageal_Junction,Esophagus_Muscularis,Heart_Atrial_Appendage,Heart_Left_Ventricle,Lung,Nerve_Tibial,Ovary,Pituitary,Prostate,Small_Intestin…
SPRR2A	1:153056283:A:G	-0.862076	9.70433e-18	8.96797e-14	1.05387e-12	0	NA
SMC2	9:106865691:A:T	-0.281514	6.31717e-18	9.27145e-14	1.08779e-12	33	Adipose_Visceral_Omentum,Adrenal_Gland,Artery_Aorta,Artery_Tibial,Brain_Amygdala,Brain_Anterior_cingulate_cortex_BA24,Brain_Caudate_basal_ganglia,Brain_Cerebellar_Hemisphere,Brain_Cerebellum,Brain_Cortex,Brain_Frontal_Cortex_BA9,Brain_Hippocampus,Brain_Hypothalamus,Brain_Nucleus_accumbens_basal_ganglia,Brain_Putamen_basal_ganglia,Brain_Spinal_cord_cervical_c-1,Brain_Substantia_nigra,Colon_Sigmoid…
C10orf54	10:73506272:T:C	-0.328309	6.63057e-19	9.49569e-14	1.11232e-12	0	NA
EXO5	1:41011395:A:G	0.209919	3.59571e-18	9.72166e-14	1.13697e-12	37	Adipose_Subcutaneous,Adipose_Visceral_Omentum,Adrenal_Gland,Artery_Aorta,Artery_Coronary,Artery_Tibial,Brain_Anterior_cingulate_cortex_BA24,Brain_Cortex,Brain_Hippocampus,Brain_Hypothalamus,Brain_Nucleus_accumbens_basal_ganglia,Brain_Putamen_basal_ganglia,Brain_Spinal_cord_cervical_c-1,Breast_Mammary_Tissue,Cells_Cultured_fibroblasts,Colon_Sigmoid,Colon_Transverse,Esophagus_Gastroesophageal_Junct…
CHST15	10:125754984:A:G	0.335042	2.97105e-18	9.95146e-14	1.16199e-12	3	Cells_Cultured_fibroblasts,Nerve_Tibial,Whole_Blood
HAP1	17:39867969:A:G	0.417714	8.62798e-19	1.11604e-13	1.30108e-12	1	Spleen
TMEM171	5:72453958:C:T	-0.608544	3.14097e-18	1.12545e-13	1.30996e-12	1	Esophagus_Mucosa
SNHG9	16:2014424:C:G	0.448405	2.09435e-18	1.1405e-13	1.32336e-12	41	Adipose_Subcutaneous,Adipose_Visceral_Omentum,Adrenal_Gland,Artery_Aorta,Artery_Coronary,Artery_Tibial,Brain_Caudate_basal_ganglia,Brain_Cerebellar_Hemisphere,Brain_Cerebellum,Brain_Cortex,Brain_Frontal_Cortex_BA9,Brain_Hippocampus,Brain_Nucleus_accumbens_basal_ganglia,Brain_Putamen_basal_ganglia,Brain_Spinal_cord_cervical_c-1,Breast_Mammary_Tissue,Cells_Cultured_fibroblasts,Colon_Sigmoid,Colon_T…
UPK1B	3:118876344:C:T	-0.609165	6.9081e-18	1.14058e-13	1.32336e-12	6	Brain_Nucleus_accumbens_basal_ganglia,Cells_Cultured_fibroblasts,Esophagus_Mucosa,Nerve_Tibial,Skin_Not_Sun_Exposed_Suprapubic,Skin_Sun_Exposed_Lower_leg
C9orf89	9:95858153:CGAGTAAGGGGCGGGGCCCGGTGGGGGGTTCCTT:C	0.248102	2.10654e-18	1.16213e-13	1.34623e-12	0	NA
ZFP1	16:75201992:T:C	-0.19086	2.26832e-19	1.16415e-13	1.34644e-12	44	Adipose_Subcutaneous,Adipose_Visceral_Omentum,Adrenal_Gland,Artery_Aorta,Artery_Coronary,Artery_Tibial,Brain_Anterior_cingulate_cortex_BA24,Brain_Caudate_basal_ganglia,Brain_Cerebellar_Hemisphere,Brain_Cerebellum,Brain_Cortex,Brain_Frontal_Cortex_BA9,Brain_Hypothalamus,Brain_Nucleus_accumbens_basal_ganglia,Brain_Putamen_basal_ganglia,Brain_Spinal_cord_cervical_c-1,Brain_Substantia_nigra,Breast_Ma…
MGST3	1:165601365:T:C	-0.175373	5.99561e-18	1.17078e-13	1.35198e-12	27	Adipose_Subcutaneous,Adrenal_Gland,Artery_Aorta,Artery_Tibial,Brain_Cerebellar_Hemisphere,Brain_Cerebellum,Brain_Putamen_basal_ganglia,Brain_Spinal_cord_cervical_c-1,Cells_Cultured_fibroblasts,Cells_EBV-transformed_lymphocytes,Colon_Sigmoid,Colon_Transverse,Esophagus_Mucosa,Esophagus_Muscularis,Liver,Lung,Muscle_Skeletal,Nerve_Tibial,Pituitary,Prostate,Skin_Not_Sun_Exposed_Suprapubic,Skin_Sun_Exp…
TAGLN3	3:111759451:A:C	0.377937	6.42888e-19	1.20117e-13	1.38488e-12	3	Brain_Cerebellum,Colon_Transverse,Heart_Atrial_Appendage
PROCR	20:33767865:A:G	0.33168	3.11412e-18	1.31523e-13	1.514e-12	4	Brain_Cerebellum,Cells_Cultured_fibroblasts,Liver,Spleen
ANKLE2	12:133337805:A:G	-0.170785	7.04237e-18	1.35099e-13	1.55273e-12	29	Adipose_Subcutaneous,Adipose_Visceral_Omentum,Adrenal_Gland,Artery_Aorta,Artery_Coronary,Artery_Tibial,Breast_Mammary_Tissue,Cells_Cultured_fibroblasts,Colon_Sigmoid,Colon_Transverse,Esophagus_Gastroesophageal_Junction,Esophagus_Mucosa,Esophagus_Muscularis,Heart_Atrial_Appendage,Heart_Left_Ventricle,Liver,Lung,Minor_Salivary_Gland,Muscle_Skeletal,Nerve_Tibial,Pituitary,Prostate,Skin_Not_Sun_Expos…
ZNF208	19:22325605:TTGAG:T	-0.430353	2.12194e-18	1.35943e-13	1.55998e-12	35	Adipose_Subcutaneous,Adipose_Visceral_Omentum,Adrenal_Gland,Artery_Aorta,Artery_Coronary,Artery_Tibial,Brain_Anterior_cingulate_cortex_BA24,Brain_Caudate_basal_ganglia,Brain_Cerebellum,Brain_Cortex,Brain_Frontal_Cortex_BA9,Brain_Hippocampus,Brain_Hypothalamus,Brain_Nucleus_accumbens_basal_ganglia,Brain_Putamen_basal_ganglia,Breast_Mammary_Tissue,Cells_Cultured_fibroblasts,Colon_Sigmoid,Colon_Tran…
FANCA	16:89884822:C:G	0.371805	5.36764e-19	1.57927e-13	1.80942e-12	30	Adipose_Subcutaneous,Adipose_Visceral_Omentum,Adrenal_Gland,Artery_Aorta,Artery_Coronary,Artery_Tibial,Brain_Cortex,Brain_Hippocampus,Brain_Hypothalamus,Breast_Mammary_Tissue,Cells_Cultured_fibroblasts,Colon_Sigmoid,Esophagus_Gastroesophageal_Junction,Esophagus_Muscularis,Heart_Atrial_Appendage,Heart_Left_Ventricle,Liver,Lung,Muscle_Skeletal,Nerve_Tibial,Ovary,Pituitary,Prostate,Skin_Not_Sun_Expo…
NTPCR	1:233086949:C:G	0.191334	1.2717e-17	1.60505e-13	1.83608e-12	44	Adipose_Subcutaneous,Adipose_Visceral_Omentum,Adrenal_Gland,Artery_Aorta,Artery_Coronary,Artery_Tibial,Brain_Anterior_cingulate_cortex_BA24,Brain_Caudate_basal_ganglia,Brain_Cerebellar_Hemisphere,Brain_Cerebellum,Brain_Cortex,Brain_Frontal_Cortex_BA9,Brain_Hippocampus,Brain_Hypothalamus,Brain_Nucleus_accumbens_basal_ganglia,Brain_Putamen_basal_ganglia,Brain_Substantia_nigra,Breast_Mammary_Tissue,…
LINC00886	3:156518668:G:GTT	-0.311175	1.04818e-17	1.61314e-13	1.84245e-12	37	Adipose_Subcutaneous,Adipose_Visceral_Omentum,Adrenal_Gland,Artery_Aorta,Artery_Coronary,Artery_Tibial,Brain_Caudate_basal_ganglia,Brain_Cerebellar_Hemisphere,Brain_Cerebellum,Brain_Putamen_basal_ganglia,Breast_Mammary_Tissue,Cells_Cultured_fibroblasts,Cells_EBV-transformed_lymphocytes,Colon_Sigmoid,Colon_Transverse,Esophagus_Gastroesophageal_Junction,Esophagus_Mucosa,Esophagus_Muscularis,Heart_A…
ZNF595	4:152683:C:CT	0.202799	3.56911e-17	1.69655e-13	1.9347e-12	4	Brain_Cortex,Skin_Sun_Exposed_Lower_leg,Spleen,Whole_Blood
GGCT	7:30630094:A:G	-0.180755	1.93856e-18	1.72122e-13	1.95978e-12	23	Artery_Aorta,Artery_Tibial,Brain_Caudate_basal_ganglia,Brain_Cerebellar_Hemisphere,Brain_Cerebellum,Brain_Cortex,Brain_Frontal_Cortex_BA9,Brain_Hippocampus,Brain_Nucleus_accumbens_basal_ganglia,Brain_Putamen_basal_ganglia,Brain_Spinal_cord_cervical_c-1,Esophagus_Mucosa,Heart_Atrial_Appendage,Heart_Left_Ventricle,Lung,Muscle_Skeletal,Nerve_Tibial,Pituitary,Skin_Not_Sun_Exposed_Suprapubic,Skin_Sun_…
TSHZ2	20:51620301:C:T	0.307235	3.70556e-17	1.79673e-13	2.04258e-12	0	NA
NNT	5:43824677:A:G	0.220304	3.61103e-18	1.8109e-13	2.0555e-12	24	Adipose_Subcutaneous,Adipose_Visceral_Omentum,Adrenal_Gland,Artery_Tibial,Brain_Caudate_basal_ganglia,Brain_Nucleus_accumbens_basal_ganglia,Breast_Mammary_Tissue,Cells_Cultured_fibroblasts,Cells_EBV-transformed_lymphocytes,Colon_Transverse,Esophagus_Gastroesophageal_Junction,Esophagus_Mucosa,Esophagus_Muscularis,Heart_Atrial_Appendage,Heart_Left_Ventricle,Liver,Lung,Minor_Salivary_Gland,Muscle_Sk…
HSDL2	9:115140735:A:G	0.221756	9.14854e-19	1.99705e-13	2.26328e-12	23	Adipose_Subcutaneous,Adipose_Visceral_Omentum,Artery_Aorta,Artery_Tibial,Breast_Mammary_Tissue,Cells_Cultured_fibroblasts,Cells_EBV-transformed_lymphocytes,Colon_Sigmoid,Colon_Transverse,Esophagus_Gastroesophageal_Junction,Esophagus_Mucosa,Esophagus_Muscularis,Lung,Minor_Salivary_Gland,Muscle_Skeletal,Nerve_Tibial,Pituitary,Skin_Not_Sun_Exposed_Suprapubic,Skin_Sun_Exposed_Lower_leg,Small_Intestin…
ITIH4	3:52849549:T:C	-0.457737	2.95663e-17	2.01134e-13	2.27596e-12	37	Adipose_Subcutaneous,Adipose_Visceral_Omentum,Adrenal_Gland,Artery_Aorta,Artery_Coronary,Artery_Tibial,Brain_Anterior_cingulate_cortex_BA24,Brain_Caudate_basal_ganglia,Brain_Cerebellar_Hemisphere,Brain_Cerebellum,Brain_Cortex,Brain_Frontal_Cortex_BA9,Brain_Hippocampus,Brain_Hypothalamus,Brain_Nucleus_accumbens_basal_ganglia,Brain_Putamen_basal_ganglia,Brain_Substantia_nigra,Cells_Cultured_fibrobl…
PBG057873	9:121139437:G:A	-0.66179	1.79336e-17	2.10803e-13	2.38169e-12	0	NA
AL590235.1	4:3518680:G:A	0.183886	9.43571e-18	2.11457e-13	2.38437e-12	0	NA
CLUL1	18:597146:G:A	-0.749339	7.14644e-19	2.11692e-13	2.38437e-12	29	Adipose_Visceral_Omentum,Adrenal_Gland,Brain_Anterior_cingulate_cortex_BA24,Brain_Caudate_basal_ganglia,Brain_Cerebellar_Hemisphere,Brain_Cerebellum,Brain_Cortex,Brain_Frontal_Cortex_BA9,Brain_Hippocampus,Brain_Hypothalamus,Brain_Nucleus_accumbens_basal_ganglia,Brain_Spinal_cord_cervical_c-1,Brain_Substantia_nigra,Breast_Mammary_Tissue,Colon_Sigmoid,Esophagus_Gastroesophageal_Junction,Esophagus_M…
SLC27A6	5:128285661:C:T	-0.416501	5.42817e-18	2.13451e-13	2.39895e-12	22	Adipose_Subcutaneous,Adipose_Visceral_Omentum,Adrenal_Gland,Brain_Amygdala,Brain_Anterior_cingulate_cortex_BA24,Brain_Caudate_basal_ganglia,Brain_Cerebellar_Hemisphere,Brain_Cortex,Brain_Frontal_Cortex_BA9,Brain_Hippocampus,Brain_Hypothalamus,Brain_Nucleus_accumbens_basal_ganglia,Brain_Putamen_basal_ganglia,Brain_Substantia_nigra,Breast_Mammary_Tissue,Esophagus_Gastroesophageal_Junction,Esophagus…
TRIT1	1:40313107:G:A	-0.270966	1.53006e-18	2.13642e-13	2.39895e-12	38	Adipose_Subcutaneous,Adipose_Visceral_Omentum,Adrenal_Gland,Artery_Aorta,Artery_Coronary,Artery_Tibial,Brain_Anterior_cingulate_cortex_BA24,Brain_Caudate_basal_ganglia,Brain_Cerebellar_Hemisphere,Brain_Cerebellum,Brain_Cortex,Brain_Frontal_Cortex_BA9,Brain_Hypothalamus,Brain_Nucleus_accumbens_basal_ganglia,Brain_Putamen_basal_ganglia,Brain_Substantia_nigra,Breast_Mammary_Tissue,Cells_Cultured_fib…
RP11-1C8.4	8:104478831:T:C	0.246123	1.13383e-18	2.34969e-13	2.63439e-12	10	Adrenal_Gland,Brain_Anterior_cingulate_cortex_BA24,Brain_Caudate_basal_ganglia,Brain_Cerebellar_Hemisphere,Brain_Cerebellum,Brain_Cortex,Brain_Hypothalamus,Pituitary,Small_Intestine_Terminal_Ileum,Thyroid
ALDH16A1	19:49960479:T:G	-0.276613	4.83672e-18	2.41008e-13	2.69797e-12	45	Adipose_Subcutaneous,Adipose_Visceral_Omentum,Adrenal_Gland,Artery_Aorta,Artery_Coronary,Artery_Tibial,Brain_Amygdala,Brain_Anterior_cingulate_cortex_BA24,Brain_Caudate_basal_ganglia,Brain_Cerebellar_Hemisphere,Brain_Cerebellum,Brain_Cortex,Brain_Frontal_Cortex_BA9,Brain_Hippocampus,Brain_Hypothalamus,Brain_Nucleus_accumbens_basal_ganglia,Brain_Putamen_basal_ganglia,Brain_Spinal_cord_cervical_c-1…
PAAF1	11:73664450:G:A	-0.446542	2.03741e-19	2.63897e-13	2.94969e-12	44	Adipose_Subcutaneous,Adipose_Visceral_Omentum,Adrenal_Gland,Artery_Aorta,Artery_Coronary,Artery_Tibial,Brain_Amygdala,Brain_Anterior_cingulate_cortex_BA24,Brain_Caudate_basal_ganglia,Brain_Cerebellar_Hemisphere,Brain_Cerebellum,Brain_Cortex,Brain_Frontal_Cortex_BA9,Brain_Hippocampus,Brain_Hypothalamus,Brain_Nucleus_accumbens_basal_ganglia,Brain_Putamen_basal_ganglia,Brain_Spinal_cord_cervical_c-1…
LRPAP1	4:3518680:G:A	0.198707	1.28079e-17	2.73357e-13	3.05077e-12	32	Adipose_Subcutaneous,Adipose_Visceral_Omentum,Adrenal_Gland,Artery_Aorta,Artery_Coronary,Artery_Tibial,Brain_Anterior_cingulate_cortex_BA24,Brain_Caudate_basal_ganglia,Brain_Cerebellar_Hemisphere,Brain_Cerebellum,Brain_Cortex,Brain_Frontal_Cortex_BA9,Brain_Hippocampus,Brain_Hypothalamus,Brain_Nucleus_accumbens_basal_ganglia,Breast_Mammary_Tissue,Cells_Cultured_fibroblasts,Colon_Sigmoid,Colon_Tran…
C9orf43	9:116163570:C:CG	-0.506157	3.86143e-19	2.73818e-13	3.05126e-12	19	Adipose_Subcutaneous,Adipose_Visceral_Omentum,Adrenal_Gland,Artery_Tibial,Breast_Mammary_Tissue,Cells_Cultured_fibroblasts,Cells_EBV-transformed_lymphocytes,Colon_Transverse,Esophagus_Mucosa,Heart_Atrial_Appendage,Lung,Minor_Salivary_Gland,Muscle_Skeletal,Pituitary,Skin_Not_Sun_Exposed_Suprapubic,Skin_Sun_Exposed_Lower_leg,Stomach,Thyroid,Whole_Blood
REG1B	2:79304602:G:T	0.526977	1.57086e-17	2.75259e-13	3.06266e-12	0	NA
PTH2R	2:209419966:C:A	-0.6568	3.31575e-17	2.96656e-13	3.29572e-12	2	Adipose_Subcutaneous,Skin_Sun_Exposed_Lower_leg
RP11-617D20.1	4:38653770:CA:C	-0.349659	6.2255e-18	3.0109e-13	3.33991e-12	0	NA
RP11-432I5.1	16:71636542:CT:C	0.439164	1.58678e-18	3.08927e-13	3.42166e-12	0	NA
SMPDL3B	1:28250685:CATA:C	0.299357	6.94702e-17	3.30818e-13	3.65859e-12	9	Adipose_Subcutaneous,Adipose_Visceral_Omentum,Breast_Mammary_Tissue,Colon_Transverse,Esophagus_Mucosa,Lung,Spleen,Stomach,Thyroid
SLC8A2	19:47913634:G:A	-0.180181	1.30661e-17	3.32367e-13	3.67018e-12	0	NA
TMEM14A	6:52638197:G:GT	-0.216494	3.15885e-17	3.3963e-13	3.74473e-12	0	NA
GOLGA2P7	15:84805354:T:TA	-0.492009	6.70465e-26	3.41118e-13	3.75548e-12	40	Adipose_Subcutaneous,Adipose_Visceral_Omentum,Adrenal_Gland,Artery_Aorta,Artery_Tibial,Brain_Amygdala,Brain_Anterior_cingulate_cortex_BA24,Brain_Caudate_basal_ganglia,Brain_Cerebellar_Hemisphere,Brain_Cerebellum,Brain_Cortex,Brain_Frontal_Cortex_BA9,Brain_Hippocampus,Brain_Hypothalamus,Brain_Nucleus_accumbens_basal_ganglia,Brain_Putamen_basal_ganglia,Brain_Spinal_cord_cervical_c-1,Brain_Substanti…
CDO1	5:115152694:G:C	0.369747	8.66567e-18	3.42319e-13	3.76305e-12	23	Adrenal_Gland,Artery_Aorta,Artery_Coronary,Artery_Tibial,Brain_Cerebellum,Brain_Spinal_cord_cervical_c-1,Brain_Substantia_nigra,Cells_Cultured_fibroblasts,Colon_Sigmoid,Colon_Transverse,Esophagus_Gastroesophageal_Junction,Esophagus_Mucosa,Esophagus_Muscularis,Ovary,Pituitary,Prostate,Skin_Not_Sun_Exposed_Suprapubic,Skin_Sun_Exposed_Lower_leg,Small_Intestine_Terminal_Ileum,Spleen,Stomach,Thyroid,U…
RP11-30K9.6	15:59063144:C:A	1.03336	5.03182e-17	3.44012e-13	3.77599e-12	25	Adrenal_Gland,Brain_Amygdala,Brain_Anterior_cingulate_cortex_BA24,Brain_Caudate_basal_ganglia,Brain_Cortex,Brain_Frontal_Cortex_BA9,Brain_Hippocampus,Brain_Hypothalamus,Brain_Nucleus_accumbens_basal_ganglia,Brain_Putamen_basal_ganglia,Brain_Spinal_cord_cervical_c-1,Brain_Substantia_nigra,Cells_Cultured_fibroblasts,Colon_Sigmoid,Colon_Transverse,Esophagus_Mucosa,Heart_Atrial_Appendage,Heart_Left_V…
ABHD12	20:25556400:CA:C	0.145309	5.59559e-18	3.53714e-13	3.87087e-12	34	Adipose_Subcutaneous,Adipose_Visceral_Omentum,Artery_Aorta,Artery_Coronary,Artery_Tibial,Brain_Amygdala,Brain_Anterior_cingulate_cortex_BA24,Brain_Caudate_basal_ganglia,Brain_Cerebellar_Hemisphere,Brain_Cerebellum,Brain_Cortex,Brain_Frontal_Cortex_BA9,Brain_Hippocampus,Brain_Hypothalamus,Brain_Nucleus_accumbens_basal_ganglia,Brain_Putamen_basal_ganglia,Breast_Mammary_Tissue,Cells_Cultured_fibrobl…
FAM21A	10:51807814:G:T	-0.243318	3.54104e-17	3.53576e-13	3.87087e-12	0	NA
CSPG4P11	15:85136684:C:T	-0.412386	7.70025e-21	3.70047e-13	4.04357e-12	27	Adipose_Subcutaneous,Adipose_Visceral_Omentum,Adrenal_Gland,Artery_Aorta,Artery_Coronary,Artery_Tibial,Breast_Mammary_Tissue,Cells_Cultured_fibroblasts,Colon_Sigmoid,Colon_Transverse,Esophagus_Gastroesophageal_Junction,Esophagus_Mucosa,Esophagus_Muscularis,Heart_Atrial_Appendage,Lung,Minor_Salivary_Gland,Nerve_Tibial,Ovary,Pituitary,Prostate,Skin_Not_Sun_Exposed_Suprapubic,Skin_Sun_Exposed_Lower_…
LINC01060	4:189376734:T:TA	0.637177	1.26658e-17	4.12343e-13	4.49903e-12	15	Adipose_Subcutaneous,Adipose_Visceral_Omentum,Artery_Aorta,Artery_Coronary,Brain_Spinal_cord_cervical_c-1,Brain_Substantia_nigra,Breast_Mammary_Tissue,Cells_Cultured_fibroblasts,Heart_Atrial_Appendage,Kidney_Cortex,Minor_Salivary_Gland,Nerve_Tibial,Pituitary,Skin_Not_Sun_Exposed_Suprapubic,Thyroid
COL9A2	1:40739373:C:CT	0.353596	2.92236e-17	4.5538e-13	4.96121e-12	5	Artery_Aorta,Artery_Tibial,Esophagus_Gastroesophageal_Junction,Esophagus_Muscularis,Uterus
AIF1L	9:133975199:C:T	0.366514	2.18625e-17	4.61745e-13	5.02308e-12	12	Adrenal_Gland,Artery_Aorta,Artery_Coronary,Artery_Tibial,Colon_Transverse,Esophagus_Mucosa,Heart_Atrial_Appendage,Lung,Minor_Salivary_Gland,Nerve_Tibial,Prostate,Thyroid
TPGS2	18:34623161:A:G	-0.172517	1.89062e-17	4.66611e-13	5.06848e-12	38	Adipose_Subcutaneous,Adipose_Visceral_Omentum,Adrenal_Gland,Artery_Aorta,Artery_Coronary,Artery_Tibial,Brain_Anterior_cingulate_cortex_BA24,Brain_Caudate_basal_ganglia,Brain_Cerebellar_Hemisphere,Brain_Cerebellum,Brain_Cortex,Brain_Nucleus_accumbens_basal_ganglia,Brain_Putamen_basal_ganglia,Breast_Mammary_Tissue,Cells_Cultured_fibroblasts,Cells_EBV-transformed_lymphocytes,Colon_Sigmoid,Colon_Tran…
PXK	3:58283036:G:A	-0.221738	7.74474e-18	4.72696e-13	5.12697e-12	10	Artery_Aorta,Artery_Coronary,Artery_Tibial,Brain_Cerebellum,Cells_Cultured_fibroblasts,Liver,Lung,Nerve_Tibial,Skin_Not_Sun_Exposed_Suprapubic,Skin_Sun_Exposed_Lower_leg
CAMK1D	10:12250861:A:G	-0.277498	1.67263e-17	5.46571e-13	5.91947e-12	13	Artery_Aorta,Artery_Tibial,Colon_Sigmoid,Esophagus_Gastroesophageal_Junction,Esophagus_Mucosa,Esophagus_Muscularis,Heart_Atrial_Appendage,Heart_Left_Ventricle,Lung,Skin_Not_Sun_Exposed_Suprapubic,Skin_Sun_Exposed_Lower_leg,Thyroid,Whole_Blood
TRIM9	14:51656071:C:T	0.405196	2.20703e-17	5.54703e-13	5.99866e-12	2	Colon_Transverse,Whole_Blood
MANBA	4:103722487:G:A	0.176321	6.05474e-17	5.65894e-13	6.11066e-12	4	Artery_Aorta,Artery_Tibial,Breast_Mammary_Tissue,Cells_Cultured_fibroblasts
IFT46	11:118416253:C:T	-0.18616	1.08697e-17	5.67302e-13	6.11684e-12	31	Adipose_Subcutaneous,Adipose_Visceral_Omentum,Adrenal_Gland,Artery_Aorta,Artery_Coronary,Artery_Tibial,Brain_Anterior_cingulate_cortex_BA24,Brain_Cerebellar_Hemisphere,Brain_Cerebellum,Brain_Cortex,Brain_Frontal_Cortex_BA9,Brain_Nucleus_accumbens_basal_ganglia,Breast_Mammary_Tissue,Cells_Cultured_fibroblasts,Colon_Sigmoid,Colon_Transverse,Esophagus_Gastroesophageal_Junction,Esophagus_Mucosa,Esoph…
CTSB	8:11711473:G:C	0.268282	2.60918e-19	5.9521e-13	6.40832e-12	30	Adipose_Subcutaneous,Adipose_Visceral_Omentum,Artery_Aorta,Artery_Tibial,Brain_Caudate_basal_ganglia,Brain_Cerebellar_Hemisphere,Brain_Cerebellum,Brain_Cortex,Brain_Nucleus_accumbens_basal_ganglia,Brain_Putamen_basal_ganglia,Breast_Mammary_Tissue,Cells_Cultured_fibroblasts,Colon_Sigmoid,Colon_Transverse,Esophagus_Gastroesophageal_Junction,Esophagus_Mucosa,Esophagus_Muscularis,Heart_Atrial_Appenda…
RP11-81N13.1	3:67669392:A:G	-0.240979	2.44591e-17	6.15841e-13	6.6207e-12	0	NA
ROR2	9:94677777:T:C	0.40759	1.13483e-17	6.2868e-13	6.74882e-12	6	Adipose_Subcutaneous,Breast_Mammary_Tissue,Heart_Left_Ventricle,Nerve_Tibial,Skin_Sun_Exposed_Lower_leg,Thyroid
AC138035.2	5:180686494:AG:A	-0.257349	3.57639e-17	6.74538e-13	7.22529e-12	0	NA
ZNF124	1:247288975:G:GCC	-0.243497	1.28368e-17	6.75039e-13	7.22529e-12	47	Adipose_Subcutaneous,Adipose_Visceral_Omentum,Adrenal_Gland,Artery_Aorta,Artery_Coronary,Artery_Tibial,Brain_Amygdala,Brain_Anterior_cingulate_cortex_BA24,Brain_Caudate_basal_ganglia,Brain_Cerebellar_Hemisphere,Brain_Cerebellum,Brain_Cortex,Brain_Frontal_Cortex_BA9,Brain_Hippocampus,Brain_Hypothalamus,Brain_Nucleus_accumbens_basal_ganglia,Brain_Putamen_basal_ganglia,Brain_Spinal_cord_cervical_c-1…
SUSD2	22:24495541:A:G	1.03771	2.17168e-17	6.84627e-13	7.31722e-12	33	Adipose_Subcutaneous,Adipose_Visceral_Omentum,Adrenal_Gland,Artery_Aorta,Artery_Tibial,Brain_Caudate_basal_ganglia,Brain_Cerebellar_Hemisphere,Brain_Cerebellum,Brain_Frontal_Cortex_BA9,Brain_Hippocampus,Brain_Nucleus_accumbens_basal_ganglia,Brain_Putamen_basal_ganglia,Brain_Substantia_nigra,Breast_Mammary_Tissue,Cells_Cultured_fibroblasts,Colon_Sigmoid,Colon_Transverse,Esophagus_Gastroesophageal_…
EFNB3	17:7608462:C:A	-0.500244	1.59909e-17	7.18009e-13	7.66282e-12	24	Adipose_Subcutaneous,Adipose_Visceral_Omentum,Adrenal_Gland,Artery_Aorta,Artery_Tibial,Brain_Cerebellar_Hemisphere,Brain_Cerebellum,Breast_Mammary_Tissue,Cells_Cultured_fibroblasts,Colon_Sigmoid,Colon_Transverse,Esophagus_Gastroesophageal_Junction,Esophagus_Mucosa,Esophagus_Muscularis,Heart_Atrial_Appendage,Heart_Left_Ventricle,Minor_Salivary_Gland,Muscle_Skeletal,Nerve_Tibial,Skin_Not_Sun_Expose…
FTMG005472	1:233864034:CT:C	0.555088	1.04542e-16	7.21991e-13	7.6941e-12	0	NA
STMN2	8:80209914:T:TC	-0.322114	8.59741e-18	7.24604e-13	7.71072e-12	1	Skin_Sun_Exposed_Lower_leg
PRR4	12:11138683:C:T	-0.226658	6.897e-19	7.26192e-13	7.7164e-12	43	Adipose_Subcutaneous,Adipose_Visceral_Omentum,Adrenal_Gland,Artery_Aorta,Artery_Coronary,Artery_Tibial,Brain_Amygdala,Brain_Anterior_cingulate_cortex_BA24,Brain_Caudate_basal_ganglia,Brain_Cerebellar_Hemisphere,Brain_Cerebellum,Brain_Cortex,Brain_Frontal_Cortex_BA9,Brain_Hippocampus,Brain_Hypothalamus,Brain_Nucleus_accumbens_basal_ganglia,Brain_Putamen_basal_ganglia,Brain_Spinal_cord_cervical_c-1…
HI-LNC4544	20:37063635:G:C	-0.343504	1.0875e-16	7.35543e-13	7.80444e-12	0	NA
IFI27L2	14:94595989:T:C	-0.376025	1.84755e-17	7.55892e-13	8.00874e-12	43	Adipose_Subcutaneous,Adipose_Visceral_Omentum,Adrenal_Gland,Artery_Aorta,Artery_Coronary,Artery_Tibial,Brain_Amygdala,Brain_Caudate_basal_ganglia,Brain_Cerebellar_Hemisphere,Brain_Cerebellum,Brain_Cortex,Brain_Frontal_Cortex_BA9,Brain_Hippocampus,Brain_Hypothalamus,Brain_Nucleus_accumbens_basal_ganglia,Brain_Putamen_basal_ganglia,Breast_Mammary_Tissue,Cells_Cultured_fibroblasts,Colon_Sigmoid,Colo…
SHPK	17:3514598:C:T	0.158953	6.1064e-18	7.68061e-13	8.12592e-12	45	Adipose_Subcutaneous,Adipose_Visceral_Omentum,Adrenal_Gland,Artery_Aorta,Artery_Coronary,Artery_Tibial,Brain_Amygdala,Brain_Anterior_cingulate_cortex_BA24,Brain_Caudate_basal_ganglia,Brain_Cerebellar_Hemisphere,Brain_Cerebellum,Brain_Cortex,Brain_Frontal_Cortex_BA9,Brain_Hippocampus,Brain_Hypothalamus,Brain_Nucleus_accumbens_basal_ganglia,Brain_Putamen_basal_ganglia,Brain_Spinal_cord_cervical_c-1…
RP11-195F19.9	9:34685940:C:T	-0.353067	1.26875e-17	7.83876e-13	8.28127e-12	46	Adipose_Subcutaneous,Adipose_Visceral_Omentum,Adrenal_Gland,Artery_Aorta,Artery_Coronary,Artery_Tibial,Brain_Anterior_cingulate_cortex_BA24,Brain_Caudate_basal_ganglia,Brain_Cerebellar_Hemisphere,Brain_Cerebellum,Brain_Cortex,Brain_Frontal_Cortex_BA9,Brain_Hippocampus,Brain_Hypothalamus,Brain_Nucleus_accumbens_basal_ganglia,Brain_Putamen_basal_ganglia,Brain_Spinal_cord_cervical_c-1,Brain_Substant…
HLA-DPB1	6:33074612:C:A	-0.430657	1.39203e-17	7.92952e-13	8.36508e-12	15	Adipose_Subcutaneous,Artery_Aorta,Artery_Tibial,Brain_Cerebellum,Cells_Cultured_fibroblasts,Colon_Transverse,Esophagus_Gastroesophageal_Junction,Esophagus_Mucosa,Esophagus_Muscularis,Lung,Muscle_Skeletal,Nerve_Tibial,Skin_Sun_Exposed_Lower_leg,Thyroid,Whole_Blood
FTMG025244	17:73519137:A:C	-0.260009	2.81159e-18	8.0912e-13	8.52336e-12	0	NA
GSDMD	8:144641753:A:C	0.382172	1.7921e-16	8.81034e-13	9.26758e-12	43	Adipose_Subcutaneous,Adipose_Visceral_Omentum,Adrenal_Gland,Artery_Aorta,Artery_Coronary,Artery_Tibial,Brain_Amygdala,Brain_Anterior_cingulate_cortex_BA24,Brain_Caudate_basal_ganglia,Brain_Cerebellar_Hemisphere,Brain_Cerebellum,Brain_Cortex,Brain_Frontal_Cortex_BA9,Brain_Hippocampus,Brain_Hypothalamus,Brain_Nucleus_accumbens_basal_ganglia,Brain_Putamen_basal_ganglia,Breast_Mammary_Tissue,Cells_Cu…
C9orf114	9:131574969:T:TTTTATTTA	0.196404	9.17043e-18	9.51478e-13	9.99421e-12	0	NA
KNDC1	10:134966154:A:G	0.324466	9.91243e-17	9.70754e-13	1.01821e-11	19	Adipose_Subcutaneous,Adrenal_Gland,Artery_Aorta,Artery_Coronary,Artery_Tibial,Brain_Cerebellum,Breast_Mammary_Tissue,Cells_Cultured_fibroblasts,Colon_Sigmoid,Colon_Transverse,Esophagus_Gastroesophageal_Junction,Esophagus_Mucosa,Esophagus_Muscularis,Liver,Lung,Nerve_Tibial,Skin_Sun_Exposed_Lower_leg,Stomach,Whole_Blood
AD000671.6	19:36208449:C:T	0.266961	5.72145e-17	9.80874e-13	1.02735e-11	0	NA
PTTG1IP	21:46277776:G:A	-0.189082	3.96102e-17	1.06387e-12	1.11269e-11	29	Adipose_Subcutaneous,Adipose_Visceral_Omentum,Adrenal_Gland,Artery_Aorta,Artery_Coronary,Artery_Tibial,Breast_Mammary_Tissue,Cells_Cultured_fibroblasts,Colon_Sigmoid,Colon_Transverse,Esophagus_Gastroesophageal_Junction,Esophagus_Mucosa,Esophagus_Muscularis,Heart_Atrial_Appendage,Heart_Left_Ventricle,Liver,Lung,Minor_Salivary_Gland,Muscle_Skeletal,Nerve_Tibial,Pituitary,Prostate,Skin_Not_Sun_Expos…
NUDT13	10:74847026:ATT:A	-0.37356	9.20142e-17	1.09092e-12	1.13935e-11	47	Adipose_Subcutaneous,Adipose_Visceral_Omentum,Adrenal_Gland,Artery_Aorta,Artery_Coronary,Artery_Tibial,Brain_Amygdala,Brain_Anterior_cingulate_cortex_BA24,Brain_Caudate_basal_ganglia,Brain_Cerebellar_Hemisphere,Brain_Cerebellum,Brain_Cortex,Brain_Frontal_Cortex_BA9,Brain_Hippocampus,Brain_Hypothalamus,Brain_Nucleus_accumbens_basal_ganglia,Brain_Putamen_basal_ganglia,Brain_Spinal_cord_cervical_c-1…
NCKAP5	2:134195810:C:G	-0.366713	5.37114e-17	1.10669e-12	1.15417e-11	0	NA
PTER	10:16555862:T:A	0.141135	4.93671e-18	1.13404e-12	1.18102e-11	18	Adipose_Subcutaneous,Adipose_Visceral_Omentum,Artery_Aorta,Artery_Tibial,Breast_Mammary_Tissue,Cells_Cultured_fibroblasts,Cells_EBV-transformed_lymphocytes,Colon_Sigmoid,Colon_Transverse,Esophagus_Gastroesophageal_Junction,Esophagus_Mucosa,Esophagus_Muscularis,Lung,Muscle_Skeletal,Nerve_Tibial,Spleen,Thyroid,Whole_Blood
CCDC180	9:100111831:A:G	-0.250914	1.76907e-17	1.17012e-12	1.21686e-11	31	Adipose_Subcutaneous,Adipose_Visceral_Omentum,Adrenal_Gland,Artery_Aorta,Artery_Coronary,Artery_Tibial,Brain_Cerebellar_Hemisphere,Brain_Cerebellum,Breast_Mammary_Tissue,Cells_Cultured_fibroblasts,Colon_Sigmoid,Colon_Transverse,Esophagus_Gastroesophageal_Junction,Esophagus_Mucosa,Esophagus_Muscularis,Heart_Atrial_Appendage,Heart_Left_Ventricle,Liver,Lung,Muscle_Skeletal,Nerve_Tibial,Ovary,Pituita…
PBG034831	20:34729898:CG:C	-0.521252	2.27116e-16	1.17353e-12	1.21867e-11	0	NA
CXCL16	17:4638484:T:C	-0.183858	1.13316e-16	1.18605e-12	1.22993e-11	17	Adipose_Subcutaneous,Adipose_Visceral_Omentum,Artery_Tibial,Brain_Caudate_basal_ganglia,Brain_Cerebellar_Hemisphere,Brain_Cerebellum,Brain_Putamen_basal_ganglia,Breast_Mammary_Tissue,Cells_Cultured_fibroblasts,Esophagus_Muscularis,Heart_Atrial_Appendage,Lung,Nerve_Tibial,Skin_Not_Sun_Exposed_Suprapubic,Skin_Sun_Exposed_Lower_leg,Thyroid,Whole_Blood
DAPK2	15:64312164:A:G	0.267299	1.05924e-16	1.19502e-12	1.23748e-11	9	Adipose_Visceral_Omentum,Adrenal_Gland,Cells_Cultured_fibroblasts,Esophagus_Gastroesophageal_Junction,Esophagus_Muscularis,Heart_Atrial_Appendage,Nerve_Tibial,Spleen,Whole_Blood
PBG017661	14:74418141:G:A	0.26642	7.61161e-18	1.24601e-12	1.28846e-11	0	NA
ZNF550	19:58078537:A:G	0.205293	8.94702e-17	1.29153e-12	1.33365e-11	28	Adipose_Subcutaneous,Adipose_Visceral_Omentum,Adrenal_Gland,Artery_Aorta,Artery_Coronary,Artery_Tibial,Brain_Cerebellum,Breast_Mammary_Tissue,Cells_Cultured_fibroblasts,Cells_EBV-transformed_lymphocytes,Colon_Sigmoid,Colon_Transverse,Esophagus_Gastroesophageal_Junction,Esophagus_Mucosa,Esophagus_Muscularis,Heart_Atrial_Appendage,Heart_Left_Ventricle,Liver,Lung,Muscle_Skeletal,Nerve_Tibial,Pituita…
GULP1	2:189193142:G:A	0.35378	1.70646e-16	1.32564e-12	1.36694e-11	8	Brain_Nucleus_accumbens_basal_ganglia,Cells_Cultured_fibroblasts,Heart_Left_Ventricle,Lung,Muscle_Skeletal,Skin_Not_Sun_Exposed_Suprapubic,Skin_Sun_Exposed_Lower_leg,Thyroid
ADAM15	1:155033918:C:T	-0.231383	5.42769e-17	1.33525e-12	1.37298e-11	28	Adipose_Subcutaneous,Adipose_Visceral_Omentum,Brain_Anterior_cingulate_cortex_BA24,Brain_Caudate_basal_ganglia,Brain_Cerebellar_Hemisphere,Brain_Cerebellum,Brain_Cortex,Brain_Frontal_Cortex_BA9,Brain_Hippocampus,Brain_Nucleus_accumbens_basal_ganglia,Brain_Putamen_basal_ganglia,Cells_Cultured_fibroblasts,Cells_EBV-transformed_lymphocytes,Esophagus_Mucosa,Esophagus_Muscularis,Heart_Atrial_Appendage…
CTC-338M12.4	5:180686958:C:T	-0.172321	5.32329e-17	1.33343e-12	1.37298e-11	4	Adipose_Subcutaneous,Adipose_Visceral_Omentum,Cells_Cultured_fibroblasts,Lung
HAUS4	14:23417649:TA:T	-0.183246	1.94738e-16	1.36708e-12	1.40374e-11	47	Adipose_Subcutaneous,Adipose_Visceral_Omentum,Adrenal_Gland,Artery_Aorta,Artery_Coronary,Artery_Tibial,Brain_Amygdala,Brain_Anterior_cingulate_cortex_BA24,Brain_Caudate_basal_ganglia,Brain_Cerebellar_Hemisphere,Brain_Cerebellum,Brain_Cortex,Brain_Frontal_Cortex_BA9,Brain_Hippocampus,Brain_Hypothalamus,Brain_Nucleus_accumbens_basal_ganglia,Brain_Putamen_basal_ganglia,Brain_Spinal_cord_cervical_c-1…
NCAPG2	7:158497059:GCTCT:G	-0.360265	2.92122e-17	1.3771e-12	1.41205e-11	29	Adipose_Subcutaneous,Adipose_Visceral_Omentum,Artery_Aorta,Artery_Tibial,Brain_Caudate_basal_ganglia,Brain_Cerebellar_Hemisphere,Brain_Cerebellum,Brain_Cortex,Brain_Hippocampus,Brain_Nucleus_accumbens_basal_ganglia,Brain_Putamen_basal_ganglia,Brain_Spinal_cord_cervical_c-1,Breast_Mammary_Tissue,Colon_Sigmoid,Colon_Transverse,Esophagus_Gastroesophageal_Junction,Esophagus_Mucosa,Esophagus_Musculari…
HMG20A	15:77810351:TA:T	0.107098	9.96767e-17	1.38181e-12	1.4149e-11	24	Adipose_Subcutaneous,Adipose_Visceral_Omentum,Artery_Aorta,Artery_Coronary,Artery_Tibial,Brain_Amygdala,Brain_Caudate_basal_ganglia,Brain_Cerebellum,Brain_Nucleus_accumbens_basal_ganglia,Breast_Mammary_Tissue,Colon_Sigmoid,Esophagus_Gastroesophageal_Junction,Esophagus_Mucosa,Esophagus_Muscularis,Heart_Atrial_Appendage,Heart_Left_Ventricle,Lung,Muscle_Skeletal,Nerve_Tibial,Pituitary,Skin_Not_Sun_E…
FTMG045062	5:180224518:A:G	-0.522378	4.86911e-18	1.39767e-12	1.42914e-11	0	NA
PACRG	6:163090258:C:CT	0.385354	1.58711e-17	1.44931e-12	1.47987e-11	32	Adipose_Subcutaneous,Adipose_Visceral_Omentum,Adrenal_Gland,Artery_Aorta,Artery_Coronary,Artery_Tibial,Brain_Cerebellar_Hemisphere,Brain_Cerebellum,Brain_Cortex,Brain_Frontal_Cortex_BA9,Brain_Hippocampus,Brain_Hypothalamus,Brain_Spinal_cord_cervical_c-1,Brain_Substantia_nigra,Breast_Mammary_Tissue,Colon_Sigmoid,Colon_Transverse,Esophagus_Gastroesophageal_Junction,Esophagus_Mucosa,Esophagus_Muscul…
FUT9	6:96670185:A:G	0.749297	6.05561e-17	1.51417e-12	1.54395e-11	2	Brain_Cerebellar_Hemisphere,Brain_Cerebellum
APCDD1L	20:57089972:GT:G	-0.425857	1.03558e-16	1.53997e-12	1.56807e-11	10	Adipose_Subcutaneous,Artery_Aorta,Artery_Tibial,Cells_Cultured_fibroblasts,Colon_Transverse,Esophagus_Gastroesophageal_Junction,Esophagus_Muscularis,Muscle_Skeletal,Skin_Not_Sun_Exposed_Suprapubic,Skin_Sun_Exposed_Lower_leg
NUP43	6:149994232:CTTT:C	-0.212984	1.8912e-17	1.57406e-12	1.59834e-11	5	Adipose_Subcutaneous,Adrenal_Gland,Muscle_Skeletal,Skin_Sun_Exposed_Lower_leg,Whole_Blood
PBG042670	4:77154244:AC:A	-0.457575	2.05948e-17	1.57315e-12	1.59834e-11	0	NA
SMIM20	4:25917232:A:G	-0.194717	1.83318e-16	1.62893e-12	1.65176e-11	20	Adipose_Subcutaneous,Adipose_Visceral_Omentum,Adrenal_Gland,Breast_Mammary_Tissue,Cells_Cultured_fibroblasts,Colon_Sigmoid,Colon_Transverse,Esophagus_Gastroesophageal_Junction,Esophagus_Mucosa,Esophagus_Muscularis,Heart_Atrial_Appendage,Heart_Left_Ventricle,Liver,Minor_Salivary_Gland,Muscle_Skeletal,Pituitary,Prostate,Skin_Not_Sun_Exposed_Suprapubic,Skin_Sun_Exposed_Lower_leg,Thyroid
GGT1	22:24992953:AT:A	0.346814	1.41503e-16	1.64841e-12	1.6692e-11	8	Colon_Transverse,Esophagus_Mucosa,Liver,Lung,Skin_Not_Sun_Exposed_Suprapubic,Small_Intestine_Terminal_Ileum,Stomach,Thyroid
ECE2	3:183996484:CTTTCTTCT:C	-0.306671	8.99493e-17	1.65401e-12	1.67256e-11	15	Brain_Amygdala,Brain_Anterior_cingulate_cortex_BA24,Brain_Caudate_basal_ganglia,Brain_Cerebellar_Hemisphere,Brain_Cerebellum,Brain_Cortex,Brain_Frontal_Cortex_BA9,Brain_Hypothalamus,Brain_Nucleus_accumbens_basal_ganglia,Brain_Putamen_basal_ganglia,Brain_Substantia_nigra,Colon_Sigmoid,Colon_Transverse,Heart_Atrial_Appendage,Pituitary
TRPV2	17:16309454:C:T	-0.273974	1.77639e-16	1.68127e-12	1.69778e-11	37	Adipose_Subcutaneous,Adipose_Visceral_Omentum,Adrenal_Gland,Artery_Aorta,Artery_Coronary,Artery_Tibial,Brain_Amygdala,Brain_Anterior_cingulate_cortex_BA24,Brain_Caudate_basal_ganglia,Brain_Cerebellar_Hemisphere,Brain_Cerebellum,Brain_Cortex,Brain_Frontal_Cortex_BA9,Brain_Hippocampus,Brain_Hypothalamus,Brain_Nucleus_accumbens_basal_ganglia,Brain_Putamen_basal_ganglia,Brain_Substantia_nigra,Breast_…
MERTK	2:112788380:T:C	0.410489	1.52875e-17	1.70313e-12	1.71749e-11	37	Adipose_Subcutaneous,Adipose_Visceral_Omentum,Adrenal_Gland,Artery_Aorta,Artery_Coronary,Artery_Tibial,Brain_Anterior_cingulate_cortex_BA24,Brain_Caudate_basal_ganglia,Brain_Hippocampus,Brain_Nucleus_accumbens_basal_ganglia,Brain_Putamen_basal_ganglia,Breast_Mammary_Tissue,Cells_Cultured_fibroblasts,Colon_Sigmoid,Colon_Transverse,Esophagus_Gastroesophageal_Junction,Esophagus_Mucosa,Esophagus_Musc…
HCG4	6:29784514:T:C	-0.38163	1.02172e-17	1.74327e-12	1.75555e-11	32	Adrenal_Gland,Artery_Aorta,Artery_Coronary,Brain_Amygdala,Brain_Anterior_cingulate_cortex_BA24,Brain_Caudate_basal_ganglia,Brain_Cerebellar_Hemisphere,Brain_Cerebellum,Brain_Cortex,Brain_Frontal_Cortex_BA9,Brain_Hippocampus,Brain_Hypothalamus,Brain_Nucleus_accumbens_basal_ganglia,Brain_Putamen_basal_ganglia,Brain_Spinal_cord_cervical_c-1,Brain_Substantia_nigra,Breast_Mammary_Tissue,Cells_Cultured…
SCO1	17:10599304:T:C	0.093338	1.2673e-15	1.74862e-12	1.75611e-11	22	Artery_Aorta,Brain_Anterior_cingulate_cortex_BA24,Brain_Caudate_basal_ganglia,Brain_Cerebellar_Hemisphere,Brain_Cerebellum,Brain_Cortex,Brain_Frontal_Cortex_BA9,Brain_Hypothalamus,Brain_Nucleus_accumbens_basal_ganglia,Brain_Putamen_basal_ganglia,Brain_Spinal_cord_cervical_c-1,Cells_Cultured_fibroblasts,Cells_EBV-transformed_lymphocytes,Esophagus_Gastroesophageal_Junction,Esophagus_Muscularis,Hear…
XXbac-BPG299F13.17	6:31146315:T:TGATC	-0.319179	3.28651e-18	1.74701e-12	1.75611e-11	43	Adipose_Subcutaneous,Adipose_Visceral_Omentum,Adrenal_Gland,Artery_Aorta,Artery_Coronary,Artery_Tibial,Brain_Amygdala,Brain_Anterior_cingulate_cortex_BA24,Brain_Caudate_basal_ganglia,Brain_Cerebellar_Hemisphere,Brain_Cerebellum,Brain_Cortex,Brain_Frontal_Cortex_BA9,Brain_Hypothalamus,Brain_Nucleus_accumbens_basal_ganglia,Brain_Putamen_basal_ganglia,Breast_Mammary_Tissue,Cells_Cultured_fibroblasts…
PPM1L	3:160527149:C:T	0.160325	5.63692e-17	1.78007e-12	1.78524e-11	6	Adipose_Subcutaneous,Adrenal_Gland,Cells_Cultured_fibroblasts,Nerve_Tibial,Spleen,Whole_Blood
GYLTL1B	11:46116739:C:CA	0.510259	8.1957e-18	1.8257e-12	1.8285e-11	0	NA
CAV2	7:116156731:A:T	-0.206867	1.08436e-16	1.83583e-12	1.83613e-11	12	Adipose_Subcutaneous,Adrenal_Gland,Artery_Aorta,Artery_Tibial,Esophagus_Gastroesophageal_Junction,Esophagus_Mucosa,Esophagus_Muscularis,Muscle_Skeletal,Nerve_Tibial,Skin_Not_Sun_Exposed_Suprapubic,Skin_Sun_Exposed_Lower_leg,Whole_Blood
TCF21	6:134214525:C:G	0.441961	4.24833e-17	1.8384e-12	1.83619e-11	21	Adipose_Subcutaneous,Adipose_Visceral_Omentum,Adrenal_Gland,Artery_Aorta,Artery_Coronary,Artery_Tibial,Breast_Mammary_Tissue,Cells_Cultured_fibroblasts,Colon_Transverse,Esophagus_Mucosa,Esophagus_Muscularis,Heart_Atrial_Appendage,Heart_Left_Ventricle,Lung,Muscle_Skeletal,Nerve_Tibial,Prostate,Skin_Sun_Exposed_Lower_leg,Spleen,Stomach,Uterus
SLC35F2	11:107721901:A:G	0.220025	9.41151e-18	1.89642e-12	1.89156e-11	24	Adipose_Subcutaneous,Adipose_Visceral_Omentum,Artery_Aorta,Brain_Anterior_cingulate_cortex_BA24,Brain_Caudate_basal_ganglia,Brain_Cerebellar_Hemisphere,Brain_Cerebellum,Brain_Cortex,Brain_Frontal_Cortex_BA9,Brain_Hypothalamus,Brain_Nucleus_accumbens_basal_ganglia,Brain_Putamen_basal_ganglia,Breast_Mammary_Tissue,Cells_Cultured_fibroblasts,Esophagus_Gastroesophageal_Junction,Esophagus_Mucosa,Esoph…
RAPGEF3	12:48135590:G:A	0.357917	5.10601e-16	1.93048e-12	1.92292e-11	38	Adipose_Subcutaneous,Adipose_Visceral_Omentum,Adrenal_Gland,Artery_Aorta,Artery_Tibial,Brain_Caudate_basal_ganglia,Brain_Cerebellar_Hemisphere,Brain_Cerebellum,Brain_Cortex,Brain_Frontal_Cortex_BA9,Brain_Hippocampus,Brain_Hypothalamus,Brain_Nucleus_accumbens_basal_ganglia,Brain_Putamen_basal_ganglia,Brain_Spinal_cord_cervical_c-1,Brain_Substantia_nigra,Breast_Mammary_Tissue,Cells_Cultured_fibrobl…
LINC00574	6:170210367:C:G	0.563305	1.5715e-16	1.99426e-12	1.98375e-11	16	Adipose_Visceral_Omentum,Adrenal_Gland,Artery_Coronary,Artery_Tibial,Brain_Anterior_cingulate_cortex_BA24,Brain_Cortex,Brain_Frontal_Cortex_BA9,Cells_Cultured_fibroblasts,Colon_Transverse,Esophagus_Gastroesophageal_Junction,Esophagus_Muscularis,Heart_Atrial_Appendage,Nerve_Tibial,Skin_Sun_Exposed_Lower_leg,Small_Intestine_Terminal_Ileum,Thyroid
STRG519452	5:33440306:C:A	-0.60777	4.11258e-18	2.0206e-12	2.00722e-11	0	NA
WRB	21:40756675:G:A	-0.153042	2.66016e-16	2.08481e-12	2.0682e-11	31	Adipose_Subcutaneous,Adipose_Visceral_Omentum,Artery_Aorta,Artery_Coronary,Artery_Tibial,Brain_Caudate_basal_ganglia,Brain_Nucleus_accumbens_basal_ganglia,Brain_Putamen_basal_ganglia,Brain_Spinal_cord_cervical_c-1,Brain_Substantia_nigra,Breast_Mammary_Tissue,Cells_Cultured_fibroblasts,Colon_Sigmoid,Colon_Transverse,Esophagus_Gastroesophageal_Junction,Esophagus_Mucosa,Esophagus_Muscularis,Lung,Min…
ZNF232	17:5287946:C:G	-0.430744	8.42566e-17	2.10253e-12	2.08296e-11	34	Adipose_Subcutaneous,Adipose_Visceral_Omentum,Adrenal_Gland,Artery_Aorta,Artery_Coronary,Artery_Tibial,Brain_Amygdala,Brain_Anterior_cingulate_cortex_BA24,Brain_Caudate_basal_ganglia,Brain_Hippocampus,Brain_Hypothalamus,Brain_Nucleus_accumbens_basal_ganglia,Brain_Putamen_basal_ganglia,Breast_Mammary_Tissue,Cells_Cultured_fibroblasts,Colon_Sigmoid,Colon_Transverse,Esophagus_Gastroesophageal_Juncti…
FTMG043789	5:37098348:C:G	0.551564	7.09026e-17	2.15633e-12	2.13337e-11	0	NA
WIPI1	17:66445469:G:C	-0.259693	1.16147e-16	2.17844e-12	2.15234e-11	12	Adipose_Subcutaneous,Brain_Cerebellar_Hemisphere,Brain_Cerebellum,Cells_Cultured_fibroblasts,Esophagus_Mucosa,Heart_Left_Ventricle,Nerve_Tibial,Ovary,Pituitary,Skin_Sun_Exposed_Lower_leg,Thyroid,Whole_Blood
FAM115C	7:143428055:G:C	-1.1463	3.85979e-16	2.20012e-12	2.17083e-11	0	NA
CPXM2	10:125650793:A:C	-0.507074	5.90291e-17	2.23861e-12	2.20388e-11	19	Adipose_Subcutaneous,Adipose_Visceral_Omentum,Adrenal_Gland,Brain_Putamen_basal_ganglia,Brain_Substantia_nigra,Breast_Mammary_Tissue,Cells_Cultured_fibroblasts,Esophagus_Mucosa,Esophagus_Muscularis,Heart_Atrial_Appendage,Heart_Left_Ventricle,Liver,Lung,Muscle_Skeletal,Ovary,Skin_Not_Sun_Exposed_Suprapubic,Skin_Sun_Exposed_Lower_leg,Spleen,Thyroid
WDYHV1	8:124464987:CA:C	0.170786	2.69043e-16	2.23964e-12	2.20388e-11	45	Adipose_Subcutaneous,Adipose_Visceral_Omentum,Adrenal_Gland,Artery_Aorta,Artery_Coronary,Artery_Tibial,Brain_Amygdala,Brain_Anterior_cingulate_cortex_BA24,Brain_Caudate_basal_ganglia,Brain_Cerebellar_Hemisphere,Brain_Cerebellum,Brain_Cortex,Brain_Frontal_Cortex_BA9,Brain_Hippocampus,Brain_Hypothalamus,Brain_Nucleus_accumbens_basal_ganglia,Brain_Putamen_basal_ganglia,Brain_Spinal_cord_cervical_c-1…
FTMG015272	13:21871338:T:G	0.4069	2.79277e-17	2.27522e-12	2.23589e-11	0	NA
NIPAL1	4:48019323:G:A	0.266219	6.64651e-17	2.2829e-12	2.24043e-11	26	Adipose_Subcutaneous,Adipose_Visceral_Omentum,Adrenal_Gland,Artery_Aorta,Artery_Coronary,Artery_Tibial,Brain_Anterior_cingulate_cortex_BA24,Brain_Caudate_basal_ganglia,Brain_Frontal_Cortex_BA9,Brain_Hypothalamus,Brain_Nucleus_accumbens_basal_ganglia,Breast_Mammary_Tissue,Cells_Cultured_fibroblasts,Esophagus_Mucosa,Heart_Atrial_Appendage,Heart_Left_Ventricle,Liver,Lung,Minor_Salivary_Gland,Muscle_…
CBR1	21:37437249:T:C	-0.246046	7.4387e-17	2.36079e-12	2.31377e-11	40	Adipose_Subcutaneous,Adipose_Visceral_Omentum,Adrenal_Gland,Artery_Aorta,Artery_Tibial,Brain_Amygdala,Brain_Anterior_cingulate_cortex_BA24,Brain_Caudate_basal_ganglia,Brain_Cerebellar_Hemisphere,Brain_Cerebellum,Brain_Cortex,Brain_Frontal_Cortex_BA9,Brain_Hippocampus,Brain_Hypothalamus,Brain_Nucleus_accumbens_basal_ganglia,Brain_Putamen_basal_ganglia,Brain_Spinal_cord_cervical_c-1,Breast_Mammary_…
RNF212	4:1138334:G:A	0.387079	3.18874e-19	2.36438e-12	2.31419e-11	37	Adipose_Subcutaneous,Adipose_Visceral_Omentum,Adrenal_Gland,Artery_Aorta,Artery_Coronary,Artery_Tibial,Brain_Amygdala,Brain_Anterior_cingulate_cortex_BA24,Brain_Caudate_basal_ganglia,Brain_Cerebellar_Hemisphere,Brain_Cerebellum,Brain_Cortex,Brain_Frontal_Cortex_BA9,Brain_Hypothalamus,Brain_Spinal_cord_cervical_c-1,Breast_Mammary_Tissue,Cells_Cultured_fibroblasts,Colon_Sigmoid,Colon_Transverse,Eso…
ZNF391	6:27365725:T:G	0.244983	1.62503e-17	2.46124e-12	2.40577e-11	46	Adipose_Subcutaneous,Adipose_Visceral_Omentum,Adrenal_Gland,Artery_Aorta,Artery_Coronary,Artery_Tibial,Brain_Amygdala,Brain_Anterior_cingulate_cortex_BA24,Brain_Caudate_basal_ganglia,Brain_Cerebellar_Hemisphere,Brain_Cerebellum,Brain_Cortex,Brain_Frontal_Cortex_BA9,Brain_Hippocampus,Brain_Hypothalamus,Brain_Nucleus_accumbens_basal_ganglia,Brain_Putamen_basal_ganglia,Brain_Spinal_cord_cervical_c-1…
ASRGL1	11:62143941:T:C	0.31755	1.78904e-16	2.52977e-12	2.46776e-11	23	Adipose_Visceral_Omentum,Brain_Anterior_cingulate_cortex_BA24,Brain_Caudate_basal_ganglia,Brain_Cerebellar_Hemisphere,Brain_Cerebellum,Brain_Cortex,Brain_Frontal_Cortex_BA9,Brain_Hippocampus,Brain_Hypothalamus,Brain_Nucleus_accumbens_basal_ganglia,Brain_Spinal_cord_cervical_c-1,Brain_Substantia_nigra,Breast_Mammary_Tissue,Colon_Transverse,Liver,Minor_Salivary_Gland,Muscle_Skeletal,Pituitary,Skin_…
FTMG028789	19:41825138:C:T	-0.367651	4.51975e-17	2.5314e-12	2.46776e-11	0	NA
SFXN4	10:120920588:T:C	0.146412	3.79569e-17	2.69622e-12	2.62494e-11	46	Adipose_Subcutaneous,Adipose_Visceral_Omentum,Adrenal_Gland,Artery_Aorta,Artery_Coronary,Artery_Tibial,Brain_Amygdala,Brain_Anterior_cingulate_cortex_BA24,Brain_Caudate_basal_ganglia,Brain_Cerebellar_Hemisphere,Brain_Cerebellum,Brain_Cortex,Brain_Frontal_Cortex_BA9,Brain_Hippocampus,Brain_Hypothalamus,Brain_Nucleus_accumbens_basal_ganglia,Brain_Putamen_basal_ganglia,Brain_Spinal_cord_cervical_c-1…
FTMG049143	6:78078858:C:G	-0.795073	7.32813e-17	2.76641e-12	2.6897e-11	0	NA
PPFIA2	12:82188510:C:G	0.43882	5.02892e-16	2.77369e-12	2.6932e-11	17	Adipose_Subcutaneous,Adipose_Visceral_Omentum,Artery_Tibial,Breast_Mammary_Tissue,Cells_Cultured_fibroblasts,Colon_Sigmoid,Colon_Transverse,Esophagus_Gastroesophageal_Junction,Esophagus_Mucosa,Esophagus_Muscularis,Heart_Atrial_Appendage,Kidney_Cortex,Lung,Muscle_Skeletal,Nerve_Tibial,Skin_Not_Sun_Exposed_Suprapubic,Thyroid
TMEM80	11:688091:C:T	-0.165012	6.36709e-16	2.97262e-12	2.88254e-11	46	Adipose_Subcutaneous,Adipose_Visceral_Omentum,Adrenal_Gland,Artery_Aorta,Artery_Coronary,Artery_Tibial,Brain_Amygdala,Brain_Anterior_cingulate_cortex_BA24,Brain_Caudate_basal_ganglia,Brain_Cerebellar_Hemisphere,Brain_Cerebellum,Brain_Cortex,Brain_Frontal_Cortex_BA9,Brain_Hippocampus,Brain_Hypothalamus,Brain_Nucleus_accumbens_basal_ganglia,Brain_Putamen_basal_ganglia,Brain_Spinal_cord_cervical_c-1…
EFCAB4B	12:3863070:C:A	0.287006	6.45714e-17	3.01707e-12	2.91791e-11	0	NA
VSNL1	2:17550583:C:T	-0.459279	7.5801e-17	3.01641e-12	2.91791e-11	5	Artery_Tibial,Colon_Transverse,Esophagus_Mucosa,Liver,Skin_Not_Sun_Exposed_Suprapubic
GSTM5	1:110212293:C:A	-0.816031	2.82614e-16	3.16711e-12	3.05495e-11	44	Adipose_Subcutaneous,Adipose_Visceral_Omentum,Adrenal_Gland,Artery_Aorta,Artery_Coronary,Artery_Tibial,Brain_Amygdala,Brain_Anterior_cingulate_cortex_BA24,Brain_Caudate_basal_ganglia,Brain_Cerebellar_Hemisphere,Brain_Cerebellum,Brain_Cortex,Brain_Frontal_Cortex_BA9,Brain_Hippocampus,Brain_Hypothalamus,Brain_Nucleus_accumbens_basal_ganglia,Brain_Putamen_basal_ganglia,Brain_Spinal_cord_cervical_c-1…
RRP7A	22:42897216:T:G	-0.256017	3.18325e-17	3.16322e-12	3.05495e-11	47	Adipose_Subcutaneous,Adipose_Visceral_Omentum,Adrenal_Gland,Artery_Aorta,Artery_Coronary,Artery_Tibial,Brain_Amygdala,Brain_Anterior_cingulate_cortex_BA24,Brain_Caudate_basal_ganglia,Brain_Cerebellar_Hemisphere,Brain_Cerebellum,Brain_Cortex,Brain_Frontal_Cortex_BA9,Brain_Hippocampus,Brain_Hypothalamus,Brain_Nucleus_accumbens_basal_ganglia,Brain_Putamen_basal_ganglia,Brain_Spinal_cord_cervical_c-1…
HIBCH	2:191184475:A:G	0.201874	6.94358e-17	3.34533e-12	3.22261e-11	43	Adipose_Subcutaneous,Adipose_Visceral_Omentum,Adrenal_Gland,Artery_Aorta,Artery_Coronary,Artery_Tibial,Brain_Amygdala,Brain_Anterior_cingulate_cortex_BA24,Brain_Caudate_basal_ganglia,Brain_Cerebellum,Brain_Cortex,Brain_Frontal_Cortex_BA9,Brain_Hippocampus,Brain_Hypothalamus,Brain_Nucleus_accumbens_basal_ganglia,Brain_Putamen_basal_ganglia,Brain_Spinal_cord_cervical_c-1,Brain_Substantia_nigra,Brea…
TXNDC16	14:52957988:C:T	-0.352773	4.52046e-17	3.40334e-12	3.27419e-11	35	Adipose_Subcutaneous,Adipose_Visceral_Omentum,Adrenal_Gland,Artery_Aorta,Artery_Tibial,Brain_Amygdala,Brain_Caudate_basal_ganglia,Brain_Cerebellar_Hemisphere,Brain_Cerebellum,Brain_Cortex,Brain_Hippocampus,Brain_Hypothalamus,Brain_Nucleus_accumbens_basal_ganglia,Brain_Putamen_basal_ganglia,Brain_Spinal_cord_cervical_c-1,Brain_Substantia_nigra,Breast_Mammary_Tissue,Cells_Cultured_fibroblasts,Cells…
RP1-90J20.8	6:2999243:C:T	0.482271	6.2307e-16	3.5162e-12	3.37832e-11	2	Adrenal_Gland,Kidney_Cortex
ENSG00000254154	1:177987660:A:G	-0.262991	3.27104e-16	3.52941e-12	3.38657e-11	0	NA
TTLL12	22:43575774:A:C	-0.268021	8.94233e-17	3.58014e-12	3.43075e-11	35	Adipose_Subcutaneous,Adipose_Visceral_Omentum,Artery_Aorta,Artery_Coronary,Artery_Tibial,Brain_Anterior_cingulate_cortex_BA24,Brain_Caudate_basal_ganglia,Brain_Cortex,Brain_Frontal_Cortex_BA9,Brain_Nucleus_accumbens_basal_ganglia,Brain_Putamen_basal_ganglia,Breast_Mammary_Tissue,Cells_Cultured_fibroblasts,Cells_EBV-transformed_lymphocytes,Colon_Sigmoid,Colon_Transverse,Esophagus_Gastroesophageal_…
RP11-539L10.3	4:6676485:G:A	-0.276417	2.10223e-16	3.82236e-12	3.65808e-11	42	Adipose_Subcutaneous,Adipose_Visceral_Omentum,Adrenal_Gland,Artery_Aorta,Artery_Coronary,Artery_Tibial,Brain_Amygdala,Brain_Caudate_basal_ganglia,Brain_Cerebellar_Hemisphere,Brain_Cerebellum,Brain_Cortex,Brain_Frontal_Cortex_BA9,Brain_Hypothalamus,Brain_Nucleus_accumbens_basal_ganglia,Brain_Putamen_basal_ganglia,Breast_Mammary_Tissue,Cells_Cultured_fibroblasts,Cells_EBV-transformed_lymphocytes,Co…
CMAHP	6:25070345:A:G	-0.433945	2.69342e-16	3.90703e-12	3.73423e-11	36	Adipose_Subcutaneous,Adipose_Visceral_Omentum,Adrenal_Gland,Artery_Aorta,Artery_Coronary,Artery_Tibial,Brain_Amygdala,Brain_Caudate_basal_ganglia,Brain_Cerebellar_Hemisphere,Brain_Cerebellum,Brain_Cortex,Brain_Frontal_Cortex_BA9,Brain_Hippocampus,Brain_Hypothalamus,Brain_Nucleus_accumbens_basal_ganglia,Brain_Putamen_basal_ganglia,Brain_Spinal_cord_cervical_c-1,Breast_Mammary_Tissue,Cells_Cultured…
JAKMIP3	10:133954111:G:C	0.368514	3.301e-17	4.20456e-12	4.01336e-11	40	Adipose_Subcutaneous,Adipose_Visceral_Omentum,Adrenal_Gland,Artery_Aorta,Artery_Tibial,Brain_Amygdala,Brain_Anterior_cingulate_cortex_BA24,Brain_Caudate_basal_ganglia,Brain_Cerebellar_Hemisphere,Brain_Cerebellum,Brain_Cortex,Brain_Frontal_Cortex_BA9,Brain_Hippocampus,Brain_Hypothalamus,Brain_Nucleus_accumbens_basal_ganglia,Brain_Putamen_basal_ganglia,Brain_Spinal_cord_cervical_c-1,Brain_Substanti…
TMPRSS3	21:43820020:G:A	0.554452	6.93828e-16	4.27031e-12	4.07081e-11	2	Lung,Thyroid
EPDR1	7:37934582:C:T	-0.239911	1.44286e-16	4.37699e-12	4.16708e-11	20	Adipose_Subcutaneous,Adipose_Visceral_Omentum,Adrenal_Gland,Artery_Aorta,Artery_Coronary,Artery_Tibial,Brain_Caudate_basal_ganglia,Brain_Nucleus_accumbens_basal_ganglia,Brain_Putamen_basal_ganglia,Breast_Mammary_Tissue,Cells_Cultured_fibroblasts,Colon_Transverse,Esophagus_Gastroesophageal_Junction,Esophagus_Mucosa,Esophagus_Muscularis,Heart_Atrial_Appendage,Muscle_Skeletal,Nerve_Tibial,Thyroid,Wh…
AC093323.3	4:6670315:C:T	-0.237368	1.5114e-15	4.4835e-12	4.26294e-11	24	Adipose_Subcutaneous,Adipose_Visceral_Omentum,Adrenal_Gland,Artery_Aorta,Artery_Coronary,Artery_Tibial,Cells_Cultured_fibroblasts,Colon_Transverse,Esophagus_Gastroesophageal_Junction,Esophagus_Mucosa,Esophagus_Muscularis,Heart_Atrial_Appendage,Heart_Left_Ventricle,Liver,Lung,Muscle_Skeletal,Nerve_Tibial,Skin_Not_Sun_Exposed_Suprapubic,Skin_Sun_Exposed_Lower_leg,Small_Intestine_Terminal_Ileum,Sple…
CYP4V2	4:187166847:G:A	0.160486	8.07939e-16	4.61225e-12	4.37967e-11	30	Adipose_Subcutaneous,Adipose_Visceral_Omentum,Artery_Aorta,Artery_Coronary,Artery_Tibial,Brain_Cerebellar_Hemisphere,Brain_Cerebellum,Breast_Mammary_Tissue,Cells_Cultured_fibroblasts,Cells_EBV-transformed_lymphocytes,Colon_Sigmoid,Colon_Transverse,Esophagus_Gastroesophageal_Junction,Esophagus_Mucosa,Esophagus_Muscularis,Heart_Atrial_Appendage,Heart_Left_Ventricle,Lung,Minor_Salivary_Gland,Muscle_…
TDH	8:11247814:G:A	0.474629	4.70069e-17	4.68484e-12	4.44283e-11	1	Stomach
OSBPL10	3:32206213:G:A	-0.164524	2.49269e-16	4.77514e-12	4.52261e-11	2	Artery_Tibial,Cells_Cultured_fibroblasts
DUS3L	19:5798285:T:C	-0.272494	1.81887e-17	5.08095e-12	4.80603e-11	42	Adipose_Subcutaneous,Adipose_Visceral_Omentum,Adrenal_Gland,Artery_Aorta,Artery_Coronary,Artery_Tibial,Brain_Anterior_cingulate_cortex_BA24,Brain_Caudate_basal_ganglia,Brain_Cerebellar_Hemisphere,Brain_Cerebellum,Brain_Cortex,Brain_Frontal_Cortex_BA9,Brain_Hippocampus,Brain_Hypothalamus,Brain_Nucleus_accumbens_basal_ganglia,Brain_Putamen_basal_ganglia,Breast_Mammary_Tissue,Cells_Cultured_fibrobla…
KLKB1	4:187166847:G:A	0.182959	1.15669e-16	5.1539e-12	4.86874e-11	43	Adipose_Subcutaneous,Adipose_Visceral_Omentum,Adrenal_Gland,Artery_Aorta,Artery_Coronary,Artery_Tibial,Brain_Amygdala,Brain_Anterior_cingulate_cortex_BA24,Brain_Caudate_basal_ganglia,Brain_Cerebellar_Hemisphere,Brain_Cerebellum,Brain_Cortex,Brain_Frontal_Cortex_BA9,Brain_Hippocampus,Brain_Hypothalamus,Brain_Nucleus_accumbens_basal_ganglia,Brain_Spinal_cord_cervical_c-1,Brain_Substantia_nigra,Brea…
RPL23AP53	8:224321:C:T	-0.184796	4.6181e-17	5.27217e-12	4.97405e-11	33	Adipose_Subcutaneous,Adipose_Visceral_Omentum,Adrenal_Gland,Artery_Aorta,Artery_Coronary,Artery_Tibial,Brain_Caudate_basal_ganglia,Brain_Cerebellar_Hemisphere,Brain_Cerebellum,Brain_Hypothalamus,Brain_Putamen_basal_ganglia,Brain_Spinal_cord_cervical_c-1,Breast_Mammary_Tissue,Cells_Cultured_fibroblasts,Colon_Sigmoid,Colon_Transverse,Esophagus_Gastroesophageal_Junction,Esophagus_Mucosa,Esophagus_Mu…
CBLN3	14:24898355:C:A	0.332891	5.18569e-18	5.32735e-12	5.01964e-11	42	Adipose_Subcutaneous,Adipose_Visceral_Omentum,Adrenal_Gland,Artery_Aorta,Artery_Coronary,Artery_Tibial,Brain_Amygdala,Brain_Anterior_cingulate_cortex_BA24,Brain_Caudate_basal_ganglia,Brain_Cortex,Brain_Frontal_Cortex_BA9,Brain_Hippocampus,Brain_Hypothalamus,Brain_Nucleus_accumbens_basal_ganglia,Brain_Putamen_basal_ganglia,Breast_Mammary_Tissue,Cells_Cultured_fibroblasts,Cells_EBV-transformed_lymp…
DNALI1	1:38043257:CAAT:C	-0.404124	7.94767e-18	5.46452e-12	5.14227e-11	29	Adipose_Subcutaneous,Adipose_Visceral_Omentum,Adrenal_Gland,Artery_Aorta,Artery_Coronary,Artery_Tibial,Brain_Anterior_cingulate_cortex_BA24,Brain_Caudate_basal_ganglia,Brain_Cortex,Brain_Frontal_Cortex_BA9,Brain_Hypothalamus,Brain_Nucleus_accumbens_basal_ganglia,Brain_Putamen_basal_ganglia,Brain_Spinal_cord_cervical_c-1,Brain_Substantia_nigra,Breast_Mammary_Tissue,Cells_Cultured_fibroblasts,Colon…
PCDHB9	5:140529119:GT:G	-0.304793	2.40101e-16	5.58854e-12	5.25223e-11	19	Adipose_Subcutaneous,Adipose_Visceral_Omentum,Artery_Aorta,Artery_Coronary,Artery_Tibial,Breast_Mammary_Tissue,Colon_Sigmoid,Esophagus_Gastroesophageal_Junction,Esophagus_Muscularis,Heart_Atrial_Appendage,Heart_Left_Ventricle,Lung,Muscle_Skeletal,Nerve_Tibial,Ovary,Pituitary,Prostate,Skin_Sun_Exposed_Lower_leg,Thyroid
CTB-171A8.1	19:45217784:A:C	0.450487	1.54933e-15	5.82398e-12	5.46621e-11	44	Adipose_Subcutaneous,Adipose_Visceral_Omentum,Adrenal_Gland,Artery_Aorta,Artery_Coronary,Artery_Tibial,Brain_Amygdala,Brain_Anterior_cingulate_cortex_BA24,Brain_Caudate_basal_ganglia,Brain_Cerebellar_Hemisphere,Brain_Cerebellum,Brain_Cortex,Brain_Frontal_Cortex_BA9,Brain_Hippocampus,Brain_Hypothalamus,Brain_Nucleus_accumbens_basal_ganglia,Brain_Putamen_basal_ganglia,Brain_Spinal_cord_cervical_c-1…
FBXO2	1:11714368:T:G	-0.430832	4.93276e-16	5.83116e-12	5.46621e-11	18	Adipose_Visceral_Omentum,Adrenal_Gland,Artery_Aorta,Artery_Tibial,Colon_Transverse,Esophagus_Gastroesophageal_Junction,Esophagus_Mucosa,Esophagus_Muscularis,Heart_Atrial_Appendage,Lung,Minor_Salivary_Gland,Muscle_Skeletal,Pituitary,Prostate,Spleen,Stomach,Thyroid,Whole_Blood
DNTTIP1	20:44443766:A:G	0.190636	1.00578e-16	5.98665e-12	5.6048e-11	33	Adipose_Subcutaneous,Adipose_Visceral_Omentum,Adrenal_Gland,Artery_Aorta,Artery_Coronary,Artery_Tibial,Brain_Cerebellum,Brain_Cortex,Breast_Mammary_Tissue,Cells_Cultured_fibroblasts,Colon_Sigmoid,Colon_Transverse,Esophagus_Gastroesophageal_Junction,Esophagus_Mucosa,Esophagus_Muscularis,Heart_Atrial_Appendage,Heart_Left_Ventricle,Liver,Lung,Minor_Salivary_Gland,Muscle_Skeletal,Nerve_Tibial,Ovary,P…
CES1	16:55832207:A:<CN2>	-0.908106	2.51808e-15	6.03456e-12	5.64243e-11	40	Adrenal_Gland,Artery_Aorta,Artery_Coronary,Artery_Tibial,Brain_Amygdala,Brain_Anterior_cingulate_cortex_BA24,Brain_Caudate_basal_ganglia,Brain_Cerebellum,Brain_Cortex,Brain_Frontal_Cortex_BA9,Brain_Hippocampus,Brain_Hypothalamus,Brain_Nucleus_accumbens_basal_ganglia,Brain_Putamen_basal_ganglia,Brain_Spinal_cord_cervical_c-1,Brain_Substantia_nigra,Breast_Mammary_Tissue,Cells_Cultured_fibroblasts,C…
SEC16B	1:177987660:A:G	-0.313745	2.81095e-16	6.4461e-12	6.01955e-11	9	Adrenal_Gland,Cells_Cultured_fibroblasts,Esophagus_Mucosa,Heart_Atrial_Appendage,Heart_Left_Ventricle,Liver,Muscle_Skeletal,Nerve_Tibial,Stomach
DNAH7	2:196999036:A:AGGTGGGGGGC	0.308078	3.66969e-15	6.64085e-12	6.19351e-11	18	Adipose_Subcutaneous,Adipose_Visceral_Omentum,Adrenal_Gland,Artery_Tibial,Breast_Mammary_Tissue,Cells_Cultured_fibroblasts,Colon_Sigmoid,Heart_Atrial_Appendage,Minor_Salivary_Gland,Nerve_Tibial,Ovary,Pituitary,Prostate,Skin_Not_Sun_Exposed_Suprapubic,Skin_Sun_Exposed_Lower_leg,Stomach,Thyroid,Vagina
SMIM19	8:42456435:T:TTAAC	-0.167947	8.06491e-16	6.76373e-12	6.30009e-11	47	Adipose_Subcutaneous,Adipose_Visceral_Omentum,Adrenal_Gland,Artery_Aorta,Artery_Coronary,Artery_Tibial,Brain_Amygdala,Brain_Anterior_cingulate_cortex_BA24,Brain_Caudate_basal_ganglia,Brain_Cerebellar_Hemisphere,Brain_Cerebellum,Brain_Cortex,Brain_Frontal_Cortex_BA9,Brain_Hippocampus,Brain_Hypothalamus,Brain_Nucleus_accumbens_basal_ganglia,Brain_Putamen_basal_ganglia,Brain_Spinal_cord_cervical_c-1…
FAM20B	1:179045500:C:A	0.106641	3.06944e-16	6.82173e-12	6.34604e-11	36	Adipose_Subcutaneous,Adipose_Visceral_Omentum,Adrenal_Gland,Artery_Aorta,Artery_Coronary,Artery_Tibial,Brain_Amygdala,Brain_Caudate_basal_ganglia,Brain_Cerebellar_Hemisphere,Brain_Cerebellum,Brain_Cortex,Brain_Frontal_Cortex_BA9,Brain_Hippocampus,Brain_Hypothalamus,Brain_Nucleus_accumbens_basal_ganglia,Breast_Mammary_Tissue,Cells_Cultured_fibroblasts,Cells_EBV-transformed_lymphocytes,Colon_Transv…
TMEM133	11:100646936:C:T	-0.23593	1.90353e-16	6.83411e-12	6.34948e-11	13	Adipose_Subcutaneous,Adipose_Visceral_Omentum,Artery_Aorta,Artery_Coronary,Artery_Tibial,Breast_Mammary_Tissue,Cells_Cultured_fibroblasts,Heart_Atrial_Appendage,Lung,Muscle_Skeletal,Nerve_Tibial,Skin_Sun_Exposed_Lower_leg,Stomach
PBG032185	2:73537089:C:T	-0.455191	1.01707e-15	6.85128e-12	6.35737e-11	0	NA
MSH3	5:79967262:A:T	-0.206381	6.34028e-17	7.13415e-12	6.61147e-11	42	Adipose_Subcutaneous,Adipose_Visceral_Omentum,Adrenal_Gland,Artery_Aorta,Artery_Coronary,Artery_Tibial,Brain_Amygdala,Brain_Cerebellar_Hemisphere,Brain_Cerebellum,Brain_Cortex,Brain_Frontal_Cortex_BA9,Brain_Hippocampus,Brain_Hypothalamus,Brain_Nucleus_accumbens_basal_ganglia,Brain_Putamen_basal_ganglia,Brain_Spinal_cord_cervical_c-1,Breast_Mammary_Tissue,Cells_Cultured_fibroblasts,Colon_Sigmoid,C…
CTC-459F4.3	19:28289533:CAA:C	-0.176765	6.24789e-17	7.1497e-12	6.6175e-11	23	Adipose_Subcutaneous,Adipose_Visceral_Omentum,Adrenal_Gland,Artery_Aorta,Artery_Tibial,Brain_Cerebellum,Brain_Hippocampus,Breast_Mammary_Tissue,Cells_Cultured_fibroblasts,Cells_EBV-transformed_lymphocytes,Colon_Transverse,Esophagus_Mucosa,Esophagus_Muscularis,Heart_Left_Ventricle,Lung,Muscle_Skeletal,Nerve_Tibial,Skin_Not_Sun_Exposed_Suprapubic,Skin_Sun_Exposed_Lower_leg,Spleen,Stomach,Thyroid,Wh…
SRR	17:2207425:C:T	-0.159844	1.34801e-16	7.25502e-12	6.7065e-11	47	Adipose_Subcutaneous,Adipose_Visceral_Omentum,Adrenal_Gland,Artery_Aorta,Artery_Coronary,Artery_Tibial,Brain_Amygdala,Brain_Anterior_cingulate_cortex_BA24,Brain_Caudate_basal_ganglia,Brain_Cerebellar_Hemisphere,Brain_Cerebellum,Brain_Cortex,Brain_Frontal_Cortex_BA9,Brain_Hippocampus,Brain_Hypothalamus,Brain_Nucleus_accumbens_basal_ganglia,Brain_Putamen_basal_ganglia,Brain_Spinal_cord_cervical_c-1…
CRAT	9:131892689:C:CT	-0.218652	2.83318e-16	7.67324e-12	7.08416e-11	30	Adipose_Subcutaneous,Adipose_Visceral_Omentum,Adrenal_Gland,Artery_Aorta,Artery_Coronary,Artery_Tibial,Brain_Cerebellar_Hemisphere,Brain_Cerebellum,Brain_Cortex,Brain_Frontal_Cortex_BA9,Cells_Cultured_fibroblasts,Cells_EBV-transformed_lymphocytes,Colon_Sigmoid,Colon_Transverse,Esophagus_Gastroesophageal_Junction,Esophagus_Mucosa,Esophagus_Muscularis,Heart_Atrial_Appendage,Heart_Left_Ventricle,Lun…
CHAF1A	19:4449287:T:C	-0.21914	6.61646e-16	7.7131e-12	7.11199e-11	43	Adipose_Subcutaneous,Adipose_Visceral_Omentum,Adrenal_Gland,Artery_Aorta,Artery_Coronary,Artery_Tibial,Brain_Amygdala,Brain_Anterior_cingulate_cortex_BA24,Brain_Caudate_basal_ganglia,Brain_Cerebellar_Hemisphere,Brain_Cerebellum,Brain_Cortex,Brain_Frontal_Cortex_BA9,Brain_Hippocampus,Brain_Hypothalamus,Brain_Nucleus_accumbens_basal_ganglia,Brain_Putamen_basal_ganglia,Brain_Spinal_cord_cervical_c-1…
C9orf78	9:132610738:A:G	-0.140957	2.15869e-15	7.77452e-12	7.15961e-11	17	Adipose_Subcutaneous,Artery_Aorta,Artery_Tibial,Colon_Sigmoid,Colon_Transverse,Esophagus_Gastroesophageal_Junction,Esophagus_Mucosa,Esophagus_Muscularis,Heart_Left_Ventricle,Lung,Nerve_Tibial,Prostate,Skin_Not_Sun_Exposed_Suprapubic,Skin_Sun_Exposed_Lower_leg,Spleen,Thyroid,Whole_Blood
FTMG041758	4:147443674:T:G	-0.444985	5.5934e-18	8.17728e-12	7.52105e-11	0	NA
PBG035163	20:62856121:C:T	-0.639296	4.48675e-17	8.18807e-12	7.52153e-11	0	NA
HI-LNC249	1:93707887:C:CAAGAG	-0.269797	3.08462e-16	8.45205e-12	7.75429e-11	0	NA
ZNF605	12:133522929:A:G	0.21798	1.41533e-15	9.66018e-12	8.85159e-11	44	Adipose_Subcutaneous,Adipose_Visceral_Omentum,Adrenal_Gland,Artery_Aorta,Artery_Coronary,Artery_Tibial,Brain_Anterior_cingulate_cortex_BA24,Brain_Caudate_basal_ganglia,Brain_Cerebellar_Hemisphere,Brain_Cerebellum,Brain_Cortex,Brain_Frontal_Cortex_BA9,Brain_Hypothalamus,Brain_Nucleus_accumbens_basal_ganglia,Brain_Putamen_basal_ganglia,Brain_Spinal_cord_cervical_c-1,Brain_Substantia_nigra,Breast_Ma…
RP11-458F8.1	7:66300326:A:G	-0.326009	2.57435e-16	9.72366e-12	8.89862e-11	22	Adipose_Subcutaneous,Adipose_Visceral_Omentum,Artery_Coronary,Artery_Tibial,Breast_Mammary_Tissue,Cells_Cultured_fibroblasts,Colon_Sigmoid,Colon_Transverse,Esophagus_Gastroesophageal_Junction,Esophagus_Mucosa,Esophagus_Muscularis,Muscle_Skeletal,Nerve_Tibial,Ovary,Pituitary,Prostate,Skin_Not_Sun_Exposed_Suprapubic,Skin_Sun_Exposed_Lower_leg,Small_Intestine_Terminal_Ileum,Stomach,Thyroid,Uterus
CCNT2-AS1	2:135673677:CT:C	-0.199984	5.31244e-16	9.83198e-12	8.98651e-11	6	Artery_Tibial,Brain_Cerebellar_Hemisphere,Brain_Cerebellum,Cells_Cultured_fibroblasts,Nerve_Tibial,Pituitary
CORO2A	9:100922687:C:G	0.327072	8.71448e-16	1.01554e-11	9.27055e-11	14	Adipose_Visceral_Omentum,Artery_Aorta,Brain_Cortex,Brain_Frontal_Cortex_BA9,Cells_Cultured_fibroblasts,Heart_Atrial_Appendage,Heart_Left_Ventricle,Muscle_Skeletal,Nerve_Tibial,Skin_Not_Sun_Exposed_Suprapubic,Skin_Sun_Exposed_Lower_leg,Spleen,Thyroid,Whole_Blood
BRWD1-AS1	21:40677046:T:C	-0.319166	3.12731e-16	1.07985e-11	9.84534e-11	0	NA
GSTM4	1:110212293:C:A	-0.249133	1.57637e-15	1.08693e-11	9.89756e-11	36	Adipose_Subcutaneous,Adipose_Visceral_Omentum,Adrenal_Gland,Artery_Aorta,Artery_Coronary,Artery_Tibial,Brain_Caudate_basal_ganglia,Brain_Hypothalamus,Brain_Nucleus_accumbens_basal_ganglia,Brain_Putamen_basal_ganglia,Brain_Spinal_cord_cervical_c-1,Breast_Mammary_Tissue,Cells_Cultured_fibroblasts,Cells_EBV-transformed_lymphocytes,Colon_Sigmoid,Colon_Transverse,Esophagus_Gastroesophageal_Junction,Es…
RAB7L1	1:205720483:G:A	0.195272	1.44668e-15	1.10812e-11	1.0078e-10	0	NA
ELP3	8:27950670:C:T	0.145502	6.28611e-16	1.11909e-11	1.01651e-10	43	Adipose_Subcutaneous,Adipose_Visceral_Omentum,Adrenal_Gland,Artery_Aorta,Artery_Coronary,Artery_Tibial,Brain_Amygdala,Brain_Anterior_cingulate_cortex_BA24,Brain_Caudate_basal_ganglia,Brain_Cerebellar_Hemisphere,Brain_Cerebellum,Brain_Cortex,Brain_Frontal_Cortex_BA9,Brain_Hippocampus,Brain_Hypothalamus,Brain_Nucleus_accumbens_basal_ganglia,Brain_Putamen_basal_ganglia,Brain_Spinal_cord_cervical_c-1…
ANXA5	4:122582065:G:A	-0.209818	7.55875e-19	1.19717e-11	1.08609e-10	43	Adipose_Subcutaneous,Adipose_Visceral_Omentum,Adrenal_Gland,Artery_Aorta,Artery_Coronary,Artery_Tibial,Brain_Amygdala,Brain_Anterior_cingulate_cortex_BA24,Brain_Caudate_basal_ganglia,Brain_Cerebellar_Hemisphere,Brain_Cerebellum,Brain_Cortex,Brain_Frontal_Cortex_BA9,Brain_Hippocampus,Brain_Hypothalamus,Brain_Nucleus_accumbens_basal_ganglia,Brain_Putamen_basal_ganglia,Brain_Spinal_cord_cervical_c-1…
PDIA2	16:334732:C:T	-0.627412	1.75244e-16	1.21777e-11	1.10341e-10	5	Brain_Spinal_cord_cervical_c-1,Heart_Atrial_Appendage,Heart_Left_Ventricle,Nerve_Tibial,Stomach
IFI27L1	14:94568638:G:GC	0.230995	8.48699e-16	1.23789e-11	1.11976e-10	39	Adipose_Subcutaneous,Adipose_Visceral_Omentum,Adrenal_Gland,Artery_Aorta,Artery_Tibial,Brain_Amygdala,Brain_Anterior_cingulate_cortex_BA24,Brain_Caudate_basal_ganglia,Brain_Cerebellar_Hemisphere,Brain_Cerebellum,Brain_Cortex,Brain_Frontal_Cortex_BA9,Brain_Hippocampus,Brain_Hypothalamus,Brain_Nucleus_accumbens_basal_ganglia,Brain_Putamen_basal_ganglia,Brain_Spinal_cord_cervical_c-1,Breast_Mammary_…
PNP	14:20936158:A:G	-0.249929	6.54006e-16	1.23887e-11	1.11976e-10	34	Adipose_Subcutaneous,Adipose_Visceral_Omentum,Adrenal_Gland,Artery_Aorta,Artery_Coronary,Artery_Tibial,Brain_Caudate_basal_ganglia,Brain_Nucleus_accumbens_basal_ganglia,Brain_Putamen_basal_ganglia,Breast_Mammary_Tissue,Cells_Cultured_fibroblasts,Colon_Sigmoid,Colon_Transverse,Esophagus_Gastroesophageal_Junction,Esophagus_Mucosa,Esophagus_Muscularis,Heart_Atrial_Appendage,Heart_Left_Ventricle,Live…
LINC00654	20:5508885:T:A	-0.439794	8.34557e-18	1.25744e-11	1.13514e-10	38	Adipose_Subcutaneous,Adipose_Visceral_Omentum,Artery_Aorta,Artery_Tibial,Brain_Anterior_cingulate_cortex_BA24,Brain_Caudate_basal_ganglia,Brain_Cerebellar_Hemisphere,Brain_Cerebellum,Brain_Cortex,Brain_Hippocampus,Brain_Hypothalamus,Brain_Nucleus_accumbens_basal_ganglia,Brain_Putamen_basal_ganglia,Brain_Spinal_cord_cervical_c-1,Brain_Substantia_nigra,Breast_Mammary_Tissue,Cells_Cultured_fibroblas…
METTL24	6:110669277:T:C	0.296745	6.61366e-17	1.26322e-11	1.13895e-10	11	Artery_Aorta,Artery_Tibial,Brain_Cerebellar_Hemisphere,Brain_Cerebellum,Brain_Nucleus_accumbens_basal_ganglia,Esophagus_Mucosa,Esophagus_Muscularis,Heart_Atrial_Appendage,Heart_Left_Ventricle,Nerve_Tibial,Thyroid
FTMG047751	6:110736610:T:C	0.34911	2.0061e-15	1.27772e-11	1.15061e-10	0	NA
TCTN3	10:97537612:G:A	0.12546	1.58423e-16	1.32307e-11	1.18998e-10	29	Adipose_Subcutaneous,Adipose_Visceral_Omentum,Adrenal_Gland,Artery_Aorta,Artery_Tibial,Brain_Caudate_basal_ganglia,Brain_Cortex,Brain_Frontal_Cortex_BA9,Brain_Nucleus_accumbens_basal_ganglia,Brain_Spinal_cord_cervical_c-1,Breast_Mammary_Tissue,Cells_Cultured_fibroblasts,Colon_Sigmoid,Colon_Transverse,Esophagus_Gastroesophageal_Junction,Esophagus_Muscularis,Heart_Atrial_Appendage,Heart_Left_Ventri…
AL354993.1	20:51621922:G:A	0.272712	6.28879e-15	1.35023e-11	1.21292e-10	0	NA
EBPL	13:50312107:C:T	-0.196464	1.02944e-15	1.36571e-11	1.22532e-10	46	Adipose_Subcutaneous,Adipose_Visceral_Omentum,Adrenal_Gland,Artery_Aorta,Artery_Coronary,Artery_Tibial,Brain_Amygdala,Brain_Anterior_cingulate_cortex_BA24,Brain_Caudate_basal_ganglia,Brain_Cerebellar_Hemisphere,Brain_Cerebellum,Brain_Cortex,Brain_Frontal_Cortex_BA9,Brain_Hippocampus,Brain_Hypothalamus,Brain_Nucleus_accumbens_basal_ganglia,Brain_Putamen_basal_ganglia,Brain_Spinal_cord_cervical_c-1…
SNX19	11:130768047:G:GT	-0.120584	4.01702e-15	1.37029e-11	1.22793e-10	43	Adipose_Subcutaneous,Adipose_Visceral_Omentum,Adrenal_Gland,Artery_Aorta,Artery_Coronary,Artery_Tibial,Brain_Amygdala,Brain_Anterior_cingulate_cortex_BA24,Brain_Caudate_basal_ganglia,Brain_Cerebellar_Hemisphere,Brain_Cerebellum,Brain_Cortex,Brain_Frontal_Cortex_BA9,Brain_Hippocampus,Brain_Hypothalamus,Brain_Nucleus_accumbens_basal_ganglia,Brain_Putamen_basal_ganglia,Brain_Spinal_cord_cervical_c-1…
SLFN5	17:33561165:C:CT	0.217974	1.00144e-15	1.37234e-11	1.22826e-10	43	Adipose_Subcutaneous,Adipose_Visceral_Omentum,Adrenal_Gland,Artery_Aorta,Artery_Coronary,Artery_Tibial,Brain_Amygdala,Brain_Anterior_cingulate_cortex_BA24,Brain_Caudate_basal_ganglia,Brain_Cerebellum,Brain_Cortex,Brain_Frontal_Cortex_BA9,Brain_Hippocampus,Brain_Hypothalamus,Brain_Nucleus_accumbens_basal_ganglia,Brain_Putamen_basal_ganglia,Brain_Spinal_cord_cervical_c-1,Brain_Substantia_nigra,Brea…
D2HGDH	2:242697998:C:G	-0.263776	8.06512e-16	1.45843e-11	1.30372e-10	46	Adipose_Subcutaneous,Adipose_Visceral_Omentum,Adrenal_Gland,Artery_Aorta,Artery_Coronary,Artery_Tibial,Brain_Amygdala,Brain_Anterior_cingulate_cortex_BA24,Brain_Caudate_basal_ganglia,Brain_Cerebellar_Hemisphere,Brain_Cerebellum,Brain_Cortex,Brain_Frontal_Cortex_BA9,Brain_Hippocampus,Brain_Hypothalamus,Brain_Nucleus_accumbens_basal_ganglia,Brain_Putamen_basal_ganglia,Brain_Spinal_cord_cervical_c-1…
TRIM31	6:30089280:C:T	-0.674794	1.35677e-17	1.46386e-11	1.30698e-10	8	Esophagus_Mucosa,Liver,Lung,Skin_Not_Sun_Exposed_Suprapubic,Skin_Sun_Exposed_Lower_leg,Small_Intestine_Terminal_Ileum,Stomach,Thyroid
NGDN	14:23932957:GCAAAA:G	0.167655	2.01971e-15	1.47031e-11	1.31114e-10	7	Adipose_Subcutaneous,Cells_Cultured_fibroblasts,Cells_EBV-transformed_lymphocytes,Esophagus_Mucosa,Muscle_Skeletal,Skin_Not_Sun_Exposed_Suprapubic,Skin_Sun_Exposed_Lower_leg
DCSTAMP	8:105350851:A:G	0.490738	1.52028e-15	1.62582e-11	1.44805e-10	8	Adipose_Subcutaneous,Adipose_Visceral_Omentum,Adrenal_Gland,Artery_Aorta,Cells_Cultured_fibroblasts,Lung,Spleen,Thyroid
TK2	16:66583647:A:G	0.235478	6.62711e-16	1.64792e-11	1.46595e-10	24	Adipose_Subcutaneous,Adipose_Visceral_Omentum,Artery_Aorta,Artery_Coronary,Artery_Tibial,Breast_Mammary_Tissue,Cells_Cultured_fibroblasts,Cells_EBV-transformed_lymphocytes,Colon_Transverse,Esophagus_Mucosa,Esophagus_Muscularis,Heart_Atrial_Appendage,Heart_Left_Ventricle,Lung,Minor_Salivary_Gland,Nerve_Tibial,Prostate,Skin_Not_Sun_Exposed_Suprapubic,Skin_Sun_Exposed_Lower_leg,Small_Intestine_Termi…
CCT8	21:30440230:C:A	0.16263	6.93675e-16	1.69517e-11	1.50615e-10	34	Adipose_Subcutaneous,Adipose_Visceral_Omentum,Adrenal_Gland,Artery_Aorta,Artery_Coronary,Artery_Tibial,Brain_Cerebellar_Hemisphere,Brain_Cerebellum,Brain_Hippocampus,Brain_Nucleus_accumbens_basal_ganglia,Brain_Spinal_cord_cervical_c-1,Breast_Mammary_Tissue,Cells_Cultured_fibroblasts,Cells_EBV-transformed_lymphocytes,Colon_Sigmoid,Colon_Transverse,Esophagus_Gastroesophageal_Junction,Esophagus_Muco…
TMEM173	5:138857340:T:C	-0.353633	2.16903e-15	1.71623e-11	1.52302e-10	25	Adipose_Subcutaneous,Adipose_Visceral_Omentum,Artery_Aorta,Artery_Coronary,Artery_Tibial,Breast_Mammary_Tissue,Cells_Cultured_fibroblasts,Colon_Sigmoid,Esophagus_Gastroesophageal_Junction,Esophagus_Mucosa,Esophagus_Muscularis,Heart_Atrial_Appendage,Heart_Left_Ventricle,Lung,Minor_Salivary_Gland,Muscle_Skeletal,Nerve_Tibial,Ovary,Pituitary,Skin_Not_Sun_Exposed_Suprapubic,Skin_Sun_Exposed_Lower_leg…
FTMG047482	6:73998343:T:TA	-0.480661	3.73853e-17	1.72597e-11	1.5298e-10	0	NA
NMUR1	2:232392684:G:GACACACAC	-0.358498	6.48343e-16	1.8208e-11	1.61191e-10	20	Adipose_Subcutaneous,Adipose_Visceral_Omentum,Artery_Tibial,Brain_Cerebellar_Hemisphere,Brain_Cerebellum,Brain_Cortex,Brain_Frontal_Cortex_BA9,Breast_Mammary_Tissue,Colon_Transverse,Esophagus_Mucosa,Esophagus_Muscularis,Heart_Atrial_Appendage,Lung,Muscle_Skeletal,Nerve_Tibial,Pituitary,Skin_Not_Sun_Exposed_Suprapubic,Skin_Sun_Exposed_Lower_leg,Stomach,Thyroid
OLFM4	13:53589368:A:G	-0.731142	3.09169e-15	1.83066e-11	1.61868e-10	2	Artery_Aorta,Colon_Transverse
KANSL1	17:44757058:C:CA	0.185787	1.26495e-15	1.87401e-11	1.65501e-10	43	Adipose_Subcutaneous,Adipose_Visceral_Omentum,Adrenal_Gland,Artery_Aorta,Artery_Coronary,Artery_Tibial,Brain_Amygdala,Brain_Anterior_cingulate_cortex_BA24,Brain_Caudate_basal_ganglia,Brain_Cerebellar_Hemisphere,Brain_Cerebellum,Brain_Cortex,Brain_Frontal_Cortex_BA9,Brain_Hippocampus,Brain_Hypothalamus,Brain_Nucleus_accumbens_basal_ganglia,Brain_Putamen_basal_ganglia,Breast_Mammary_Tissue,Cells_Cu…
PDE2A	11:72347988:A:T	0.462693	2.15416e-15	1.88236e-11	1.66038e-10	1	Pituitary
REG3A	2:79304602:G:T	0.504577	5.28261e-16	1.94505e-11	1.71361e-10	0	NA
ENSG00000261408	17:73997474:G:A	0.196167	4.47223e-15	1.97126e-11	1.73462e-10	0	NA
FTMG050882	7:102801748:C:T	-0.744846	7.30549e-16	1.97543e-11	1.7362e-10	0	NA
MPHOSPH6	16:82185762:G:A	-0.1858	4.41485e-17	2.04128e-11	1.79192e-10	32	Adipose_Subcutaneous,Adipose_Visceral_Omentum,Adrenal_Gland,Artery_Aorta,Artery_Tibial,Brain_Caudate_basal_ganglia,Brain_Cerebellar_Hemisphere,Brain_Cerebellum,Brain_Hippocampus,Brain_Putamen_basal_ganglia,Breast_Mammary_Tissue,Cells_EBV-transformed_lymphocytes,Colon_Sigmoid,Colon_Transverse,Esophagus_Gastroesophageal_Junction,Esophagus_Muscularis,Heart_Atrial_Appendage,Heart_Left_Ventricle,Liver…
ENSG00000255545	11:134331380:G:C	-0.351707	1.99114e-15	2.08147e-11	1.82501e-10	0	NA
BTN2A2	6:26391190:G:A	-0.204039	4.93558e-16	2.09746e-11	1.83506e-10	27	Adipose_Subcutaneous,Adipose_Visceral_Omentum,Artery_Aorta,Artery_Coronary,Artery_Tibial,Breast_Mammary_Tissue,Cells_Cultured_fibroblasts,Colon_Sigmoid,Colon_Transverse,Esophagus_Gastroesophageal_Junction,Esophagus_Mucosa,Esophagus_Muscularis,Heart_Atrial_Appendage,Heart_Left_Ventricle,Liver,Lung,Muscle_Skeletal,Nerve_Tibial,Ovary,Prostate,Skin_Not_Sun_Exposed_Suprapubic,Skin_Sun_Exposed_Lower_le…
FRK	6:116332253:TA:T	-0.216631	3.38308e-15	2.09794e-11	1.83506e-10	12	Adipose_Visceral_Omentum,Adrenal_Gland,Cells_Cultured_fibroblasts,Cells_EBV-transformed_lymphocytes,Colon_Transverse,Esophagus_Gastroesophageal_Junction,Esophagus_Muscularis,Muscle_Skeletal,Pituitary,Small_Intestine_Terminal_Ileum,Stomach,Thyroid
MMAA	4:146508851:C:CA	-0.20606	1.01837e-14	2.10758e-11	1.84019e-10	10	Artery_Tibial,Brain_Frontal_Cortex_BA9,Cells_Cultured_fibroblasts,Cells_EBV-transformed_lymphocytes,Esophagus_Mucosa,Heart_Atrial_Appendage,Heart_Left_Ventricle,Liver,Lung,Muscle_Skeletal
STAG3L1	7:75061419:A:G	-0.385378	3.27355e-15	2.10883e-11	1.84019e-10	0	NA
ALG6	1:63904294:T:C	-0.21848	4.62041e-16	2.15969e-11	1.88233e-10	2	Cells_Cultured_fibroblasts,Esophagus_Mucosa
NQO2	6:3032804:C:T	0.171193	1.28315e-15	2.18363e-11	1.90093e-10	46	Adipose_Subcutaneous,Adipose_Visceral_Omentum,Adrenal_Gland,Artery_Aorta,Artery_Coronary,Artery_Tibial,Brain_Amygdala,Brain_Anterior_cingulate_cortex_BA24,Brain_Caudate_basal_ganglia,Brain_Cerebellar_Hemisphere,Brain_Cerebellum,Brain_Cortex,Brain_Frontal_Cortex_BA9,Brain_Hippocampus,Brain_Hypothalamus,Brain_Nucleus_accumbens_basal_ganglia,Brain_Putamen_basal_ganglia,Brain_Spinal_cord_cervical_c-1…
IRF8	16:86009740:T:C	0.512128	2.35025e-15	2.23703e-11	1.9451e-10	4	Colon_Transverse,Liver,Nerve_Tibial,Stomach
AMIGO1	1:110052139:A:G	0.172468	4.08673e-15	2.25695e-11	1.95777e-10	36	Adipose_Subcutaneous,Adipose_Visceral_Omentum,Artery_Aorta,Artery_Coronary,Artery_Tibial,Brain_Amygdala,Brain_Caudate_basal_ganglia,Brain_Cerebellum,Brain_Cortex,Brain_Hippocampus,Brain_Hypothalamus,Brain_Putamen_basal_ganglia,Brain_Spinal_cord_cervical_c-1,Brain_Substantia_nigra,Breast_Mammary_Tissue,Cells_Cultured_fibroblasts,Cells_EBV-transformed_lymphocytes,Colon_Sigmoid,Colon_Transverse,Esop…
RP11-504P24.4	1:224203047:GAATGGAATGC:G	-0.255805	1.50347e-15	2.25436e-11	1.95777e-10	0	NA
ZNF155	19:44479845:A:G	-0.190716	3.79349e-15	2.25993e-11	1.95804e-10	32	Adipose_Subcutaneous,Adipose_Visceral_Omentum,Adrenal_Gland,Artery_Aorta,Artery_Coronary,Artery_Tibial,Brain_Cerebellar_Hemisphere,Brain_Cortex,Breast_Mammary_Tissue,Cells_Cultured_fibroblasts,Colon_Sigmoid,Colon_Transverse,Esophagus_Gastroesophageal_Junction,Esophagus_Mucosa,Esophagus_Muscularis,Heart_Atrial_Appendage,Heart_Left_Ventricle,Liver,Lung,Minor_Salivary_Gland,Muscle_Skeletal,Nerve_Tib…
LMF1	16:963315:T:C	0.153875	6.59158e-14	2.28262e-11	1.97536e-10	35	Adipose_Subcutaneous,Adipose_Visceral_Omentum,Artery_Aorta,Artery_Coronary,Artery_Tibial,Brain_Amygdala,Brain_Anterior_cingulate_cortex_BA24,Brain_Caudate_basal_ganglia,Brain_Cortex,Brain_Frontal_Cortex_BA9,Brain_Hippocampus,Brain_Nucleus_accumbens_basal_ganglia,Brain_Putamen_basal_ganglia,Breast_Mammary_Tissue,Cells_Cultured_fibroblasts,Cells_EBV-transformed_lymphocytes,Colon_Sigmoid,Colon_Trans…
CCDC103	17:42983095:G:A	0.409328	3.29876e-16	2.29585e-11	1.98446e-10	0	NA
ZNF138	7:64289659:CAAGT:C	0.20112	2.85964e-16	2.39716e-11	2.06959e-10	13	Adipose_Subcutaneous,Adipose_Visceral_Omentum,Artery_Tibial,Breast_Mammary_Tissue,Cells_Cultured_fibroblasts,Colon_Sigmoid,Esophagus_Mucosa,Heart_Atrial_Appendage,Minor_Salivary_Gland,Muscle_Skeletal,Nerve_Tibial,Thyroid,Whole_Blood
CTD-3148I10.9	19:49960479:T:G	-0.27944	5.5238e-16	2.41425e-11	2.08189e-10	0	NA
MCFD2	2:47149693:AG:A	-0.145965	7.19347e-16	2.52747e-11	2.17696e-10	39	Adipose_Subcutaneous,Adipose_Visceral_Omentum,Artery_Aorta,Artery_Coronary,Artery_Tibial,Brain_Amygdala,Brain_Anterior_cingulate_cortex_BA24,Brain_Caudate_basal_ganglia,Brain_Cerebellar_Hemisphere,Brain_Cerebellum,Brain_Cortex,Brain_Frontal_Cortex_BA9,Brain_Hippocampus,Brain_Hypothalamus,Brain_Nucleus_accumbens_basal_ganglia,Brain_Putamen_basal_ganglia,Brain_Spinal_cord_cervical_c-1,Brain_Substan…
PBG054023	8:119624556:A:G	-0.654596	6.68365e-16	2.68158e-11	2.30698e-10	0	NA
ZADH2	18:72907432:C:T	-0.12857	1.28406e-15	2.7957e-11	2.40234e-10	28	Adipose_Subcutaneous,Adipose_Visceral_Omentum,Adrenal_Gland,Artery_Aorta,Artery_Tibial,Brain_Anterior_cingulate_cortex_BA24,Brain_Cortex,Brain_Frontal_Cortex_BA9,Breast_Mammary_Tissue,Cells_Cultured_fibroblasts,Cells_EBV-transformed_lymphocytes,Colon_Sigmoid,Colon_Transverse,Esophagus_Gastroesophageal_Junction,Esophagus_Mucosa,Esophagus_Muscularis,Heart_Atrial_Appendage,Heart_Left_Ventricle,Liver…
BARD1	2:215674341:A:G	0.240644	2.07875e-15	2.88391e-11	2.47523e-10	37	Adipose_Subcutaneous,Adipose_Visceral_Omentum,Adrenal_Gland,Artery_Aorta,Artery_Coronary,Artery_Tibial,Brain_Caudate_basal_ganglia,Brain_Cerebellum,Brain_Cortex,Brain_Frontal_Cortex_BA9,Brain_Hippocampus,Brain_Hypothalamus,Brain_Nucleus_accumbens_basal_ganglia,Brain_Putamen_basal_ganglia,Breast_Mammary_Tissue,Cells_Cultured_fibroblasts,Colon_Sigmoid,Colon_Transverse,Esophagus_Gastroesophageal_Jun…
DSCC1	8:120868138:T:TC	-0.32983	1.24982e-15	2.90395e-11	2.48951e-10	42	Adipose_Subcutaneous,Adipose_Visceral_Omentum,Adrenal_Gland,Artery_Aorta,Artery_Coronary,Artery_Tibial,Brain_Amygdala,Brain_Anterior_cingulate_cortex_BA24,Brain_Caudate_basal_ganglia,Brain_Cerebellar_Hemisphere,Brain_Cerebellum,Brain_Cortex,Brain_Frontal_Cortex_BA9,Brain_Hippocampus,Brain_Hypothalamus,Brain_Nucleus_accumbens_basal_ganglia,Brain_Putamen_basal_ganglia,Brain_Spinal_cord_cervical_c-1…
PIGN	18:59850493:G:GA	-0.196447	3.42785e-16	2.93304e-11	2.51151e-10	39	Adipose_Subcutaneous,Adipose_Visceral_Omentum,Adrenal_Gland,Artery_Aorta,Artery_Coronary,Artery_Tibial,Brain_Caudate_basal_ganglia,Brain_Cerebellum,Brain_Cortex,Brain_Frontal_Cortex_BA9,Brain_Hippocampus,Brain_Hypothalamus,Brain_Nucleus_accumbens_basal_ganglia,Brain_Putamen_basal_ganglia,Brain_Spinal_cord_cervical_c-1,Breast_Mammary_Tissue,Cells_Cultured_fibroblasts,Cells_EBV-transformed_lymphocy…
LOXL1-AS1	15:74220000:C:T	0.587198	2.37334e-15	3.0398e-11	2.59988e-10	29	Adipose_Subcutaneous,Adipose_Visceral_Omentum,Adrenal_Gland,Artery_Aorta,Artery_Tibial,Brain_Anterior_cingulate_cortex_BA24,Brain_Cortex,Brain_Nucleus_accumbens_basal_ganglia,Breast_Mammary_Tissue,Cells_Cultured_fibroblasts,Colon_Sigmoid,Colon_Transverse,Esophagus_Gastroesophageal_Junction,Esophagus_Mucosa,Esophagus_Muscularis,Heart_Atrial_Appendage,Heart_Left_Ventricle,Lung,Minor_Salivary_Gland,…
RP11-173B14.5	13:76239667:A:AT	-0.382261	3.58391e-15	3.05806e-11	2.61245e-10	0	NA
AL353805.1	9:103063826:G:T	0.348833	3.56982e-16	3.10163e-11	2.64658e-10	0	NA
PBG054783	8:50827566:A:G	0.536718	3.55776e-15	3.23834e-11	2.76002e-10	0	NA
MFAP2	1:17331676:A:G	-0.281873	3.97076e-15	3.24262e-11	2.76045e-10	27	Adipose_Subcutaneous,Adipose_Visceral_Omentum,Adrenal_Gland,Artery_Aorta,Artery_Coronary,Artery_Tibial,Brain_Anterior_cingulate_cortex_BA24,Brain_Hippocampus,Brain_Putamen_basal_ganglia,Breast_Mammary_Tissue,Cells_Cultured_fibroblasts,Colon_Sigmoid,Colon_Transverse,Esophagus_Gastroesophageal_Junction,Esophagus_Mucosa,Esophagus_Muscularis,Heart_Atrial_Appendage,Heart_Left_Ventricle,Lung,Muscle_Ske…
ADAT1	16:75576037:A:G	0.128252	3.96973e-15	3.25097e-11	2.76435e-10	44	Adipose_Subcutaneous,Adipose_Visceral_Omentum,Adrenal_Gland,Artery_Aorta,Artery_Coronary,Artery_Tibial,Brain_Anterior_cingulate_cortex_BA24,Brain_Caudate_basal_ganglia,Brain_Cerebellar_Hemisphere,Brain_Cerebellum,Brain_Cortex,Brain_Frontal_Cortex_BA9,Brain_Hippocampus,Brain_Hypothalamus,Brain_Nucleus_accumbens_basal_ganglia,Brain_Putamen_basal_ganglia,Brain_Spinal_cord_cervical_c-1,Breast_Mammary…
DHX58	17:40264661:C:G	-0.419895	3.82804e-15	3.2917e-11	2.79573e-10	32	Adipose_Subcutaneous,Adipose_Visceral_Omentum,Artery_Aorta,Artery_Coronary,Artery_Tibial,Brain_Cerebellar_Hemisphere,Breast_Mammary_Tissue,Cells_Cultured_fibroblasts,Cells_EBV-transformed_lymphocytes,Colon_Sigmoid,Colon_Transverse,Esophagus_Gastroesophageal_Junction,Esophagus_Mucosa,Esophagus_Muscularis,Heart_Atrial_Appendage,Heart_Left_Ventricle,Lung,Minor_Salivary_Gland,Muscle_Skeletal,Nerve_Ti…
PHF19	9:123603469:A:C	-0.216266	1.42652e-15	3.33331e-11	2.82779e-10	2	Artery_Tibial,Cells_Cultured_fibroblasts
PTCHD3P1	10:29746853:CAA:C	0.152015	1.96664e-15	3.58027e-11	3.03097e-10	0	NA
SPATC1L	21:47595405:G:A	-0.467484	8.59028e-17	3.58109e-11	3.03097e-10	46	Adipose_Subcutaneous,Adipose_Visceral_Omentum,Adrenal_Gland,Artery_Aorta,Artery_Coronary,Artery_Tibial,Brain_Amygdala,Brain_Anterior_cingulate_cortex_BA24,Brain_Caudate_basal_ganglia,Brain_Cerebellar_Hemisphere,Brain_Cerebellum,Brain_Cortex,Brain_Frontal_Cortex_BA9,Brain_Hippocampus,Brain_Hypothalamus,Brain_Nucleus_accumbens_basal_ganglia,Brain_Putamen_basal_ganglia,Brain_Spinal_cord_cervical_c-1…
UBA7	3:49862418:C:CA	-0.23926	2.57669e-15	3.64371e-11	3.08041e-10	17	Artery_Aorta,Artery_Tibial,Cells_Cultured_fibroblasts,Colon_Sigmoid,Colon_Transverse,Esophagus_Mucosa,Esophagus_Muscularis,Liver,Lung,Nerve_Tibial,Skin_Not_Sun_Exposed_Suprapubic,Skin_Sun_Exposed_Lower_leg,Small_Intestine_Terminal_Ileum,Spleen,Stomach,Thyroid,Whole_Blood
AC002480.3	7:22610599:G:A	-0.475356	1.44608e-15	3.72756e-11	3.14766e-10	4	Artery_Aorta,Heart_Atrial_Appendage,Heart_Left_Ventricle,Lung
BTN2A3P	6:26410800:C:T	-0.307838	4.88199e-16	3.7908e-11	3.19078e-10	22	Adipose_Subcutaneous,Adipose_Visceral_Omentum,Artery_Aorta,Artery_Coronary,Artery_Tibial,Breast_Mammary_Tissue,Cells_Cultured_fibroblasts,Colon_Sigmoid,Colon_Transverse,Esophagus_Gastroesophageal_Junction,Esophagus_Mucosa,Esophagus_Muscularis,Minor_Salivary_Gland,Muscle_Skeletal,Nerve_Tibial,Ovary,Prostate,Skin_Not_Sun_Exposed_Suprapubic,Skin_Sun_Exposed_Lower_leg,Small_Intestine_Terminal_Ileum,S…
HI-LNC3931	15:41654801:T:G	0.171206	2.7701e-15	3.78322e-11	3.19078e-10	0	NA
SYT3	19:51136455:G:GT	-0.587018	3.18874e-15	3.7917e-11	3.19078e-10	23	Adipose_Visceral_Omentum,Adrenal_Gland,Artery_Aorta,Brain_Caudate_basal_ganglia,Brain_Cerebellar_Hemisphere,Brain_Cerebellum,Brain_Cortex,Brain_Frontal_Cortex_BA9,Cells_Cultured_fibroblasts,Colon_Sigmoid,Colon_Transverse,Esophagus_Gastroesophageal_Junction,Esophagus_Mucosa,Esophagus_Muscularis,Heart_Atrial_Appendage,Lung,Minor_Salivary_Gland,Nerve_Tibial,Pituitary,Skin_Not_Sun_Exposed_Suprapubic,…
ZFAND2A	7:1205719:A:AT	-0.205302	1.74737e-16	3.96945e-11	3.33653e-10	33	Adipose_Subcutaneous,Adipose_Visceral_Omentum,Adrenal_Gland,Artery_Aorta,Artery_Coronary,Artery_Tibial,Breast_Mammary_Tissue,Cells_Cultured_fibroblasts,Cells_EBV-transformed_lymphocytes,Colon_Sigmoid,Colon_Transverse,Esophagus_Gastroesophageal_Junction,Esophagus_Mucosa,Esophagus_Muscularis,Heart_Atrial_Appendage,Heart_Left_Ventricle,Liver,Lung,Minor_Salivary_Gland,Muscle_Skeletal,Nerve_Tibial,Ova…
PLA2G16	11:63375490:C:G	-0.204158	1.48664e-14	3.98949e-11	3.34953e-10	37	Adipose_Subcutaneous,Adipose_Visceral_Omentum,Adrenal_Gland,Artery_Aorta,Artery_Coronary,Artery_Tibial,Brain_Anterior_cingulate_cortex_BA24,Brain_Caudate_basal_ganglia,Brain_Cerebellar_Hemisphere,Brain_Cerebellum,Brain_Cortex,Brain_Nucleus_accumbens_basal_ganglia,Breast_Mammary_Tissue,Cells_Cultured_fibroblasts,Colon_Sigmoid,Colon_Transverse,Esophagus_Gastroesophageal_Junction,Esophagus_Mucosa,Es…
LRRC16A	6:25280119:C:A	-0.142852	1.47018e-15	4.13295e-11	3.466e-10	0	NA
C9orf152	9:112953435:G:A	-0.304885	2.67199e-14	4.21091e-11	3.52734e-10	10	Adipose_Visceral_Omentum,Artery_Tibial,Brain_Cerebellar_Hemisphere,Brain_Cerebellum,Cells_Cultured_fibroblasts,Colon_Transverse,Esophagus_Mucosa,Liver,Lung,Whole_Blood
LINC00667	18:5272516:G:T	0.106369	3.24634e-15	4.22174e-11	3.53237e-10	45	Adipose_Subcutaneous,Adipose_Visceral_Omentum,Adrenal_Gland,Artery_Aorta,Artery_Coronary,Artery_Tibial,Brain_Amygdala,Brain_Anterior_cingulate_cortex_BA24,Brain_Caudate_basal_ganglia,Brain_Cerebellar_Hemisphere,Brain_Cerebellum,Brain_Cortex,Brain_Frontal_Cortex_BA9,Brain_Hippocampus,Brain_Hypothalamus,Brain_Nucleus_accumbens_basal_ganglia,Brain_Putamen_basal_ganglia,Brain_Spinal_cord_cervical_c-1…
GAA	17:78076592:A:C	-0.189661	3.46531e-15	4.32558e-11	3.61512e-10	44	Adipose_Subcutaneous,Adipose_Visceral_Omentum,Adrenal_Gland,Artery_Aorta,Artery_Coronary,Artery_Tibial,Brain_Amygdala,Brain_Anterior_cingulate_cortex_BA24,Brain_Caudate_basal_ganglia,Brain_Cerebellar_Hemisphere,Brain_Cerebellum,Brain_Cortex,Brain_Frontal_Cortex_BA9,Brain_Hippocampus,Brain_Hypothalamus,Brain_Nucleus_accumbens_basal_ganglia,Brain_Putamen_basal_ganglia,Brain_Spinal_cord_cervical_c-1…
TOR1B	9:132570124:CAA:C	-0.138367	6.83821e-16	4.33741e-11	3.62088e-10	16	Adipose_Subcutaneous,Adipose_Visceral_Omentum,Adrenal_Gland,Artery_Aorta,Cells_Cultured_fibroblasts,Colon_Sigmoid,Colon_Transverse,Esophagus_Mucosa,Lung,Nerve_Tibial,Skin_Not_Sun_Exposed_Suprapubic,Skin_Sun_Exposed_Lower_leg,Small_Intestine_Terminal_Ileum,Stomach,Thyroid,Whole_Blood
NME5	5:137717902:C:T	-0.783748	2.23313e-15	4.34729e-11	3.62499e-10	32	Adipose_Subcutaneous,Adipose_Visceral_Omentum,Adrenal_Gland,Artery_Aorta,Artery_Coronary,Artery_Tibial,Brain_Amygdala,Brain_Anterior_cingulate_cortex_BA24,Brain_Caudate_basal_ganglia,Brain_Cerebellum,Brain_Cortex,Brain_Frontal_Cortex_BA9,Brain_Hippocampus,Brain_Hypothalamus,Brain_Nucleus_accumbens_basal_ganglia,Brain_Putamen_basal_ganglia,Breast_Mammary_Tissue,Cells_Cultured_fibroblasts,Colon_Sig…
RP1-152L7.5	6:52694489:G:A	0.244075	2.88946e-15	4.35436e-11	3.62675e-10	0	NA
SYCE3	22:51001271:G:A	0.96582	2.15223e-15	4.46378e-11	3.71367e-10	29	Adipose_Visceral_Omentum,Adrenal_Gland,Brain_Amygdala,Brain_Anterior_cingulate_cortex_BA24,Brain_Caudate_basal_ganglia,Brain_Cerebellar_Hemisphere,Brain_Cerebellum,Brain_Cortex,Brain_Frontal_Cortex_BA9,Brain_Hippocampus,Brain_Hypothalamus,Brain_Nucleus_accumbens_basal_ganglia,Brain_Putamen_basal_ganglia,Brain_Spinal_cord_cervical_c-1,Brain_Substantia_nigra,Breast_Mammary_Tissue,Cells_EBV-transfor…
RP11-141B14.1	2:114740635:C:A	0.537808	5.35322e-15	4.4885e-11	3.72999e-10	0	NA
AC003075.4	7:17338055:G:A	1.56109	6.12669e-16	4.55001e-11	3.77329e-10	42	Adipose_Subcutaneous,Adipose_Visceral_Omentum,Adrenal_Gland,Artery_Aorta,Artery_Coronary,Artery_Tibial,Brain_Amygdala,Brain_Anterior_cingulate_cortex_BA24,Brain_Caudate_basal_ganglia,Brain_Cerebellar_Hemisphere,Brain_Cerebellum,Brain_Cortex,Brain_Frontal_Cortex_BA9,Brain_Hippocampus,Brain_Hypothalamus,Brain_Nucleus_accumbens_basal_ganglia,Brain_Putamen_basal_ganglia,Brain_Spinal_cord_cervical_c-1…
SYK	9:93575786:C:T	0.216152	9.4813e-15	4.55091e-11	3.77329e-10	4	Lung,Skin_Not_Sun_Exposed_Suprapubic,Skin_Sun_Exposed_Lower_leg,Thyroid
STYXL1	7:75614557:G:A	0.349919	5.20046e-16	4.64369e-11	3.84586e-10	45	Adipose_Subcutaneous,Adipose_Visceral_Omentum,Adrenal_Gland,Artery_Aorta,Artery_Coronary,Artery_Tibial,Brain_Anterior_cingulate_cortex_BA24,Brain_Caudate_basal_ganglia,Brain_Cerebellar_Hemisphere,Brain_Cerebellum,Brain_Cortex,Brain_Frontal_Cortex_BA9,Brain_Hippocampus,Brain_Hypothalamus,Brain_Nucleus_accumbens_basal_ganglia,Brain_Putamen_basal_ganglia,Brain_Spinal_cord_cervical_c-1,Brain_Substant…
ANKRD36B	2:98207655:T:TCTTA	-0.346206	1.51902e-14	4.69295e-11	3.88227e-10	41	Adipose_Subcutaneous,Adipose_Visceral_Omentum,Adrenal_Gland,Artery_Aorta,Artery_Coronary,Artery_Tibial,Brain_Amygdala,Brain_Anterior_cingulate_cortex_BA24,Brain_Caudate_basal_ganglia,Brain_Cerebellar_Hemisphere,Brain_Cerebellum,Brain_Cortex,Brain_Frontal_Cortex_BA9,Brain_Nucleus_accumbens_basal_ganglia,Brain_Putamen_basal_ganglia,Breast_Mammary_Tissue,Cells_Cultured_fibroblasts,Colon_Sigmoid,Colo…
TMEM232	5:110033440:C:T	-0.249743	3.33251e-15	4.71385e-11	3.89516e-10	32	Adipose_Subcutaneous,Adipose_Visceral_Omentum,Adrenal_Gland,Artery_Aorta,Artery_Coronary,Artery_Tibial,Brain_Cerebellar_Hemisphere,Brain_Cerebellum,Brain_Spinal_cord_cervical_c-1,Breast_Mammary_Tissue,Cells_Cultured_fibroblasts,Cells_EBV-transformed_lymphocytes,Colon_Sigmoid,Colon_Transverse,Esophagus_Gastroesophageal_Junction,Esophagus_Mucosa,Esophagus_Muscularis,Heart_Atrial_Appendage,Heart_Lef…
C1RL-AS1	12:7270804:A:G	0.241892	5.25652e-15	4.7241e-11	3.89922e-10	22	Adipose_Subcutaneous,Adipose_Visceral_Omentum,Artery_Aorta,Artery_Coronary,Artery_Tibial,Breast_Mammary_Tissue,Cells_Cultured_fibroblasts,Colon_Sigmoid,Colon_Transverse,Esophagus_Gastroesophageal_Junction,Esophagus_Mucosa,Esophagus_Muscularis,Heart_Atrial_Appendage,Heart_Left_Ventricle,Lung,Muscle_Skeletal,Nerve_Tibial,Skin_Not_Sun_Exposed_Suprapubic,Skin_Sun_Exposed_Lower_leg,Stomach,Thyroid,Who…
RASA4CP	7:44066905:G:A	-0.271743	2.82296e-17	4.90032e-11	4.04012e-10	36	Adipose_Subcutaneous,Adipose_Visceral_Omentum,Artery_Aorta,Artery_Coronary,Artery_Tibial,Brain_Caudate_basal_ganglia,Brain_Cerebellar_Hemisphere,Brain_Cerebellum,Brain_Cortex,Brain_Frontal_Cortex_BA9,Brain_Nucleus_accumbens_basal_ganglia,Brain_Spinal_cord_cervical_c-1,Breast_Mammary_Tissue,Cells_Cultured_fibroblasts,Cells_EBV-transformed_lymphocytes,Colon_Sigmoid,Colon_Transverse,Esophagus_Gastro…
LINC00665	19:36753799:A:ACTGCAGGCATTCCTTGGC	-0.255488	7.8147e-15	5.12907e-11	4.22396e-10	40	Adipose_Subcutaneous,Adipose_Visceral_Omentum,Artery_Aorta,Artery_Coronary,Artery_Tibial,Brain_Amygdala,Brain_Anterior_cingulate_cortex_BA24,Brain_Caudate_basal_ganglia,Brain_Cerebellar_Hemisphere,Brain_Cerebellum,Brain_Cortex,Brain_Frontal_Cortex_BA9,Brain_Hippocampus,Brain_Hypothalamus,Brain_Nucleus_accumbens_basal_ganglia,Brain_Putamen_basal_ganglia,Breast_Mammary_Tissue,Cells_Cultured_fibrobl…
GUSBP1	5:21571148:C:T	0.359974	5.35654e-16	5.15228e-11	4.2383e-10	38	Adipose_Subcutaneous,Adipose_Visceral_Omentum,Adrenal_Gland,Artery_Aorta,Artery_Coronary,Artery_Tibial,Brain_Amygdala,Brain_Anterior_cingulate_cortex_BA24,Brain_Caudate_basal_ganglia,Brain_Cerebellar_Hemisphere,Brain_Cerebellum,Brain_Cortex,Brain_Frontal_Cortex_BA9,Brain_Hippocampus,Brain_Hypothalamus,Brain_Nucleus_accumbens_basal_ganglia,Brain_Putamen_basal_ganglia,Brain_Spinal_cord_cervical_c-1…
GREB1	2:11726414:T:C	0.493486	9.24164e-15	5.26157e-11	4.32335e-10	9	Brain_Caudate_basal_ganglia,Brain_Cerebellar_Hemisphere,Brain_Cerebellum,Brain_Cortex,Brain_Frontal_Cortex_BA9,Brain_Nucleus_accumbens_basal_ganglia,Brain_Putamen_basal_ganglia,Heart_Atrial_Appendage,Heart_Left_Ventricle
NFX1	9:33253605:C:G	0.176824	2.93757e-15	5.54436e-11	4.55061e-10	16	Adipose_Subcutaneous,Adipose_Visceral_Omentum,Adrenal_Gland,Artery_Aorta,Artery_Tibial,Cells_Cultured_fibroblasts,Cells_EBV-transformed_lymphocytes,Heart_Atrial_Appendage,Minor_Salivary_Gland,Muscle_Skeletal,Nerve_Tibial,Pituitary,Spleen,Stomach,Thyroid,Whole_Blood
SLC16A14	2:230996889:T:C	0.433578	3.47326e-15	6.14613e-11	5.03887e-10	4	Adrenal_Gland,Liver,Ovary,Pituitary
QSOX2	9:139112452:GCCTCACGCTGTCCTTCT:G	0.13869	5.88665e-15	6.20695e-11	5.08304e-10	23	Adipose_Subcutaneous,Adipose_Visceral_Omentum,Artery_Aorta,Artery_Coronary,Artery_Tibial,Brain_Cerebellar_Hemisphere,Brain_Cerebellum,Brain_Frontal_Cortex_BA9,Brain_Spinal_cord_cervical_c-1,Breast_Mammary_Tissue,Cells_Cultured_fibroblasts,Colon_Sigmoid,Esophagus_Gastroesophageal_Junction,Esophagus_Mucosa,Esophagus_Muscularis,Heart_Atrial_Appendage,Heart_Left_Ventricle,Lung,Muscle_Skeletal,Nerve_T…
FRMPD1	9:37665980:G:A	0.672032	2.32465e-15	6.28145e-11	5.1383e-10	3	Colon_Sigmoid,Heart_Atrial_Appendage,Heart_Left_Ventricle
ADAL	15:43621947:A:G	-0.201122	1.18546e-14	6.32585e-11	5.16885e-10	47	Adipose_Subcutaneous,Adipose_Visceral_Omentum,Adrenal_Gland,Artery_Aorta,Artery_Coronary,Artery_Tibial,Brain_Amygdala,Brain_Anterior_cingulate_cortex_BA24,Brain_Caudate_basal_ganglia,Brain_Cerebellar_Hemisphere,Brain_Cerebellum,Brain_Cortex,Brain_Frontal_Cortex_BA9,Brain_Hippocampus,Brain_Hypothalamus,Brain_Nucleus_accumbens_basal_ganglia,Brain_Putamen_basal_ganglia,Brain_Spinal_cord_cervical_c-1…
RP11-473M20.14	16:3181996:G:A	0.153155	7.13379e-15	6.68074e-11	5.45274e-10	0	NA
ADSSL1	14:105198822:C:T	-0.183041	6.80811e-15	6.78179e-11	5.52905e-10	23	Adipose_Subcutaneous,Adipose_Visceral_Omentum,Artery_Aorta,Artery_Coronary,Artery_Tibial,Brain_Cortex,Breast_Mammary_Tissue,Cells_Cultured_fibroblasts,Colon_Sigmoid,Colon_Transverse,Esophagus_Gastroesophageal_Junction,Esophagus_Mucosa,Esophagus_Muscularis,Lung,Nerve_Tibial,Ovary,Skin_Not_Sun_Exposed_Suprapubic,Skin_Sun_Exposed_Lower_leg,Small_Intestine_Terminal_Ileum,Stomach,Thyroid,Uterus,Vagina
REG3G	2:79313056:C:T	-0.701958	9.81588e-15	6.79149e-11	5.5308e-10	2	Adipose_Visceral_Omentum,Adrenal_Gland
NMNAT3	3:139393833:T:C	-0.182746	5.68603e-15	6.82898e-11	5.55515e-10	32	Adipose_Subcutaneous,Adipose_Visceral_Omentum,Adrenal_Gland,Artery_Aorta,Artery_Tibial,Brain_Caudate_basal_ganglia,Brain_Cerebellar_Hemisphere,Brain_Cerebellum,Brain_Cortex,Brain_Frontal_Cortex_BA9,Breast_Mammary_Tissue,Cells_Cultured_fibroblasts,Cells_EBV-transformed_lymphocytes,Colon_Sigmoid,Colon_Transverse,Esophagus_Gastroesophageal_Junction,Esophagus_Mucosa,Esophagus_Muscularis,Heart_Left_Ve…
PSMD5	9:123610288:C:T	-0.114703	4.04859e-14	6.97479e-11	5.66747e-10	21	Adipose_Subcutaneous,Adipose_Visceral_Omentum,Adrenal_Gland,Artery_Tibial,Brain_Caudate_basal_ganglia,Cells_Cultured_fibroblasts,Colon_Transverse,Esophagus_Mucosa,Heart_Atrial_Appendage,Heart_Left_Ventricle,Kidney_Cortex,Liver,Muscle_Skeletal,Ovary,Pituitary,Prostate,Skin_Not_Sun_Exposed_Suprapubic,Skin_Sun_Exposed_Lower_leg,Stomach,Thyroid,Whole_Blood
RP11-246K15.1	8:58414541:A:AT	0.384845	1.79461e-15	7.03107e-11	5.70686e-10	1	Lung
RP11-755F10.1	11:66056457:G:A	0.407792	4.89192e-15	7.11634e-11	5.76968e-10	44	Adipose_Subcutaneous,Adipose_Visceral_Omentum,Adrenal_Gland,Artery_Aorta,Artery_Coronary,Artery_Tibial,Brain_Amygdala,Brain_Anterior_cingulate_cortex_BA24,Brain_Caudate_basal_ganglia,Brain_Cerebellar_Hemisphere,Brain_Cerebellum,Brain_Cortex,Brain_Frontal_Cortex_BA9,Brain_Hippocampus,Brain_Hypothalamus,Brain_Nucleus_accumbens_basal_ganglia,Brain_Putamen_basal_ganglia,Brain_Spinal_cord_cervical_c-1…
RP11-326I11.4	4:185459093:G:GAA	-0.391728	1.71918e-15	7.18662e-11	5.82021e-10	41	Adipose_Subcutaneous,Adipose_Visceral_Omentum,Adrenal_Gland,Artery_Aorta,Artery_Coronary,Artery_Tibial,Brain_Amygdala,Brain_Anterior_cingulate_cortex_BA24,Brain_Caudate_basal_ganglia,Brain_Cerebellum,Brain_Cortex,Brain_Frontal_Cortex_BA9,Brain_Hippocampus,Brain_Hypothalamus,Brain_Nucleus_accumbens_basal_ganglia,Brain_Putamen_basal_ganglia,Brain_Spinal_cord_cervical_c-1,Brain_Substantia_nigra,Brea…
ZNF696	8:144390951:G:A	0.199847	7.61406e-15	7.60217e-11	6.14995e-10	7	Brain_Cortex,Cells_EBV-transformed_lymphocytes,Heart_Left_Ventricle,Muscle_Skeletal,Spleen,Thyroid,Whole_Blood
RAB19	7:140096203:C:T	-0.256943	2.41436e-14	7.99315e-11	6.45911e-10	3	Pituitary,Thyroid,Whole_Blood
SRGAP3	3:9425376:C:T	0.320439	2.16375e-14	8.04611e-11	6.49473e-10	16	Adipose_Subcutaneous,Adipose_Visceral_Omentum,Artery_Aorta,Artery_Coronary,Artery_Tibial,Breast_Mammary_Tissue,Cells_Cultured_fibroblasts,Colon_Sigmoid,Colon_Transverse,Esophagus_Gastroesophageal_Junction,Esophagus_Muscularis,Heart_Atrial_Appendage,Lung,Muscle_Skeletal,Nerve_Tibial,Spleen
RP11-277P12.20	12:10597311:A:T	-0.516913	1.337e-15	8.4279e-11	6.79542e-10	7	Cells_Cultured_fibroblasts,Esophagus_Mucosa,Skin_Not_Sun_Exposed_Suprapubic,Skin_Sun_Exposed_Lower_leg,Small_Intestine_Terminal_Ileum,Thyroid,Vagina
MRPL14	6:44070960:G:C	-0.131383	3.34105e-15	8.56491e-11	6.89829e-10	37	Adipose_Subcutaneous,Adipose_Visceral_Omentum,Adrenal_Gland,Artery_Aorta,Artery_Coronary,Artery_Tibial,Brain_Anterior_cingulate_cortex_BA24,Brain_Caudate_basal_ganglia,Brain_Cortex,Brain_Frontal_Cortex_BA9,Brain_Hippocampus,Brain_Hypothalamus,Brain_Nucleus_accumbens_basal_ganglia,Brain_Putamen_basal_ganglia,Brain_Spinal_cord_cervical_c-1,Brain_Substantia_nigra,Breast_Mammary_Tissue,Cells_Cultured…
PTGER3	1:71442206:C:T	0.390408	4.17796e-14	8.66012e-11	6.96731e-10	8	Adipose_Subcutaneous,Brain_Cortex,Brain_Frontal_Cortex_BA9,Breast_Mammary_Tissue,Heart_Atrial_Appendage,Minor_Salivary_Gland,Skin_Not_Sun_Exposed_Suprapubic,Skin_Sun_Exposed_Lower_leg
DNAAF3	19:55675476:C:T	0.383183	7.68679e-15	8.66976e-11	6.96741e-10	26	Adipose_Subcutaneous,Adipose_Visceral_Omentum,Adrenal_Gland,Artery_Aorta,Artery_Coronary,Artery_Tibial,Brain_Cerebellar_Hemisphere,Brain_Cerebellum,Breast_Mammary_Tissue,Cells_Cultured_fibroblasts,Colon_Sigmoid,Colon_Transverse,Esophagus_Gastroesophageal_Junction,Esophagus_Mucosa,Esophagus_Muscularis,Liver,Minor_Salivary_Gland,Nerve_Tibial,Pituitary,Skin_Not_Sun_Exposed_Suprapubic,Skin_Sun_Expose…
MXRA7	17:74668773:CTG:C	0.240894	1.2127e-15	8.70969e-11	6.99183e-10	47	Adipose_Subcutaneous,Adipose_Visceral_Omentum,Adrenal_Gland,Artery_Aorta,Artery_Coronary,Artery_Tibial,Brain_Amygdala,Brain_Anterior_cingulate_cortex_BA24,Brain_Caudate_basal_ganglia,Brain_Cerebellar_Hemisphere,Brain_Cerebellum,Brain_Cortex,Brain_Frontal_Cortex_BA9,Brain_Hippocampus,Brain_Hypothalamus,Brain_Nucleus_accumbens_basal_ganglia,Brain_Putamen_basal_ganglia,Brain_Spinal_cord_cervical_c-1…
DHRS4L2	14:24423090:A:G	-0.367999	1.47432e-15	8.81511e-11	7.0687e-10	42	Adipose_Subcutaneous,Adipose_Visceral_Omentum,Adrenal_Gland,Artery_Aorta,Artery_Coronary,Artery_Tibial,Brain_Amygdala,Brain_Anterior_cingulate_cortex_BA24,Brain_Caudate_basal_ganglia,Brain_Cerebellar_Hemisphere,Brain_Cerebellum,Brain_Cortex,Brain_Frontal_Cortex_BA9,Brain_Hippocampus,Brain_Hypothalamus,Brain_Nucleus_accumbens_basal_ganglia,Brain_Putamen_basal_ganglia,Brain_Spinal_cord_cervical_c-1…
TDRD9	14:104389117:G:A	0.422982	1.37834e-14	9.06414e-11	7.25476e-10	39	Adipose_Subcutaneous,Adipose_Visceral_Omentum,Adrenal_Gland,Artery_Aorta,Artery_Coronary,Artery_Tibial,Brain_Amygdala,Brain_Anterior_cingulate_cortex_BA24,Brain_Caudate_basal_ganglia,Brain_Cerebellar_Hemisphere,Brain_Cerebellum,Brain_Cortex,Brain_Frontal_Cortex_BA9,Brain_Hypothalamus,Brain_Nucleus_accumbens_basal_ganglia,Brain_Spinal_cord_cervical_c-1,Breast_Mammary_Tissue,Cells_Cultured_fibrobla…
TMEM86A	11:18690219:C:T	0.168632	3.09829e-15	9.06696e-11	7.25476e-10	0	NA
RP11-1E3.1	5:96500242:A:C	0.675038	1.4847e-14	9.21063e-11	7.36167e-10	0	NA
ENOSF1	18:709590:G:T	0.192654	8.60024e-15	9.27153e-11	7.40227e-10	26	Adipose_Subcutaneous,Adipose_Visceral_Omentum,Adrenal_Gland,Artery_Aorta,Brain_Caudate_basal_ganglia,Brain_Cerebellar_Hemisphere,Brain_Cerebellum,Brain_Hypothalamus,Brain_Nucleus_accumbens_basal_ganglia,Brain_Putamen_basal_ganglia,Breast_Mammary_Tissue,Cells_Cultured_fibroblasts,Colon_Transverse,Esophagus_Gastroesophageal_Junction,Esophagus_Mucosa,Esophagus_Muscularis,Liver,Lung,Minor_Salivary_Gl…
ALDH18A1	10:97390195:C:T	0.178593	2.20286e-15	1.01485e-10	8.0936e-10	11	Adipose_Subcutaneous,Adipose_Visceral_Omentum,Artery_Aorta,Artery_Tibial,Brain_Cerebellar_Hemisphere,Brain_Cerebellum,Cells_Cultured_fibroblasts,Heart_Atrial_Appendage,Liver,Lung,Whole_Blood
AS3MT	10:104979458:G:GTA	-0.364107	2.91847e-15	1.02945e-10	8.20111e-10	43	Adipose_Subcutaneous,Adipose_Visceral_Omentum,Adrenal_Gland,Artery_Aorta,Artery_Coronary,Artery_Tibial,Brain_Amygdala,Brain_Anterior_cingulate_cortex_BA24,Brain_Caudate_basal_ganglia,Brain_Cerebellar_Hemisphere,Brain_Cerebellum,Brain_Cortex,Brain_Frontal_Cortex_BA9,Brain_Hippocampus,Brain_Hypothalamus,Brain_Nucleus_accumbens_basal_ganglia,Brain_Putamen_basal_ganglia,Brain_Spinal_cord_cervical_c-1…
DNAH6	2:84709215:G:T	-0.236047	2.73619e-14	1.03877e-10	8.26366e-10	30	Adipose_Subcutaneous,Adipose_Visceral_Omentum,Adrenal_Gland,Artery_Aorta,Artery_Coronary,Artery_Tibial,Brain_Cerebellar_Hemisphere,Brain_Cerebellum,Brain_Spinal_cord_cervical_c-1,Brain_Substantia_nigra,Breast_Mammary_Tissue,Cells_Cultured_fibroblasts,Cells_EBV-transformed_lymphocytes,Colon_Sigmoid,Colon_Transverse,Esophagus_Gastroesophageal_Junction,Esophagus_Muscularis,Heart_Atrial_Appendage,Liv…
RP4-737E23.2	20:23216006:G:A	0.563061	1.04374e-14	1.03956e-10	8.26366e-10	21	Adipose_Subcutaneous,Adipose_Visceral_Omentum,Artery_Aorta,Artery_Tibial,Brain_Cortex,Brain_Frontal_Cortex_BA9,Breast_Mammary_Tissue,Colon_Sigmoid,Colon_Transverse,Esophagus_Gastroesophageal_Junction,Esophagus_Mucosa,Heart_Atrial_Appendage,Heart_Left_Ventricle,Lung,Muscle_Skeletal,Nerve_Tibial,Skin_Not_Sun_Exposed_Suprapubic,Skin_Sun_Exposed_Lower_leg,Spleen,Thyroid,Whole_Blood
C12orf36	12:13544241:G:A	-0.677964	2.30482e-14	1.08394e-10	8.6071e-10	0	NA
OR7E14P	11:17027555:G:A	-0.280969	2.49542e-14	1.09939e-10	8.72033e-10	13	Adipose_Subcutaneous,Colon_Transverse,Esophagus_Mucosa,Lung,Minor_Salivary_Gland,Nerve_Tibial,Pituitary,Skin_Not_Sun_Exposed_Suprapubic,Skin_Sun_Exposed_Lower_leg,Small_Intestine_Terminal_Ileum,Stomach,Thyroid,Whole_Blood
TSPYL5	8:98274321:T:C	0.183079	6.87694e-15	1.15454e-10	9.14786e-10	30	Adipose_Subcutaneous,Adipose_Visceral_Omentum,Adrenal_Gland,Artery_Aorta,Artery_Tibial,Brain_Cerebellar_Hemisphere,Brain_Cerebellum,Brain_Cortex,Breast_Mammary_Tissue,Cells_Cultured_fibroblasts,Colon_Sigmoid,Colon_Transverse,Esophagus_Gastroesophageal_Junction,Esophagus_Mucosa,Esophagus_Muscularis,Heart_Left_Ventricle,Lung,Minor_Salivary_Gland,Muscle_Skeletal,Nerve_Tibial,Ovary,Prostate,Skin_Not_…
RP11-420A23.1	4:129367178:G:A	0.313857	1.10197e-14	1.16104e-10	9.18942e-10	27	Adipose_Subcutaneous,Adipose_Visceral_Omentum,Adrenal_Gland,Artery_Aorta,Artery_Coronary,Artery_Tibial,Brain_Hippocampus,Brain_Nucleus_accumbens_basal_ganglia,Breast_Mammary_Tissue,Cells_Cultured_fibroblasts,Esophagus_Gastroesophageal_Junction,Esophagus_Mucosa,Esophagus_Muscularis,Heart_Atrial_Appendage,Heart_Left_Ventricle,Lung,Minor_Salivary_Gland,Muscle_Skeletal,Nerve_Tibial,Ovary,Prostate,Ski…
TRIM61	4:165912226:T:C	-0.736878	6.40047e-18	1.16909e-10	9.24314e-10	24	Adipose_Subcutaneous,Adipose_Visceral_Omentum,Adrenal_Gland,Artery_Aorta,Artery_Coronary,Artery_Tibial,Brain_Caudate_basal_ganglia,Brain_Hypothalamus,Breast_Mammary_Tissue,Cells_Cultured_fibroblasts,Colon_Sigmoid,Colon_Transverse,Esophagus_Gastroesophageal_Junction,Esophagus_Muscularis,Heart_Atrial_Appendage,Heart_Left_Ventricle,Lung,Nerve_Tibial,Pituitary,Prostate,Small_Intestine_Terminal_Ileum,…
C17orf100	17:6566940:G:A	-0.155366	8.44994e-15	1.17974e-10	9.31728e-10	16	Artery_Aorta,Artery_Tibial,Brain_Anterior_cingulate_cortex_BA24,Brain_Caudate_basal_ganglia,Brain_Cerebellar_Hemisphere,Brain_Cerebellum,Brain_Cortex,Brain_Frontal_Cortex_BA9,Brain_Hypothalamus,Brain_Nucleus_accumbens_basal_ganglia,Cells_Cultured_fibroblasts,Pituitary,Prostate,Skin_Sun_Exposed_Lower_leg,Stomach,Thyroid
RP11-705C15.2	12:9816703:A:C	-0.400267	4.78636e-15	1.20266e-10	9.48806e-10	37	Adipose_Subcutaneous,Adipose_Visceral_Omentum,Adrenal_Gland,Artery_Aorta,Artery_Coronary,Artery_Tibial,Brain_Amygdala,Brain_Caudate_basal_ganglia,Brain_Cerebellar_Hemisphere,Brain_Cortex,Brain_Hippocampus,Brain_Hypothalamus,Brain_Nucleus_accumbens_basal_ganglia,Brain_Putamen_basal_ganglia,Brain_Spinal_cord_cervical_c-1,Breast_Mammary_Tissue,Cells_Cultured_fibroblasts,Colon_Sigmoid,Colon_Transvers…
LCA5L	21:40836441:G:A	-0.192293	1.61008e-14	1.24168e-10	9.78536e-10	47	Adipose_Subcutaneous,Adipose_Visceral_Omentum,Adrenal_Gland,Artery_Aorta,Artery_Coronary,Artery_Tibial,Brain_Amygdala,Brain_Anterior_cingulate_cortex_BA24,Brain_Caudate_basal_ganglia,Brain_Cerebellar_Hemisphere,Brain_Cerebellum,Brain_Cortex,Brain_Frontal_Cortex_BA9,Brain_Hippocampus,Brain_Hypothalamus,Brain_Nucleus_accumbens_basal_ganglia,Brain_Putamen_basal_ganglia,Brain_Spinal_cord_cervical_c-1…
PLCH1	3:155284142:A:ATATATATACGTG	-0.24983	3.39949e-15	1.25065e-10	9.84545e-10	6	Artery_Tibial,Brain_Cerebellum,Esophagus_Muscularis,Muscle_Skeletal,Nerve_Tibial,Thyroid
FAM135A	6:71103675:T:C	-0.24126	8.59969e-15	1.25276e-10	9.85147e-10	1	Colon_Transverse
TMEM132B	12:125619883:C:T	0.812321	2.32878e-14	1.27486e-10	1.00145e-09	0	NA
MFSD4	1:205562202:G:A	-0.242477	2.0706e-14	1.27652e-10	1.00168e-09	0	NA
ST3GAL6	3:98416900:G:T	-0.215995	5.17629e-15	1.28278e-10	1.00551e-09	7	Cells_Cultured_fibroblasts,Esophagus_Mucosa,Esophagus_Muscularis,Lung,Muscle_Skeletal,Skin_Sun_Exposed_Lower_leg,Thyroid
NLRP1	17:5412912:A:C	0.234366	3.14271e-14	1.36315e-10	1.06737e-09	4	Brain_Cortex,Brain_Frontal_Cortex_BA9,Brain_Nucleus_accumbens_basal_ganglia,Colon_Sigmoid
RP11-137H2.4	10:82295398:G:A	-0.30292	3.92156e-15	1.39551e-10	1.09154e-09	21	Adipose_Subcutaneous,Adipose_Visceral_Omentum,Artery_Aorta,Artery_Coronary,Breast_Mammary_Tissue,Cells_EBV-transformed_lymphocytes,Colon_Sigmoid,Colon_Transverse,Esophagus_Mucosa,Liver,Lung,Minor_Salivary_Gland,Nerve_Tibial,Pituitary,Prostate,Skin_Sun_Exposed_Lower_leg,Small_Intestine_Terminal_Ileum,Spleen,Stomach,Thyroid,Whole_Blood
C12orf39	12:21713308:T:A	-0.506616	6.50273e-15	1.42135e-10	1.11057e-09	0	NA
GRAMD1C	3:113593984:G:GTT	0.185979	8.2425e-14	1.45789e-10	1.1379e-09	21	Adipose_Subcutaneous,Adipose_Visceral_Omentum,Artery_Aorta,Artery_Coronary,Artery_Tibial,Brain_Cerebellar_Hemisphere,Brain_Cerebellum,Breast_Mammary_Tissue,Cells_Cultured_fibroblasts,Colon_Sigmoid,Esophagus_Gastroesophageal_Junction,Esophagus_Muscularis,Heart_Atrial_Appendage,Heart_Left_Ventricle,Lung,Muscle_Skeletal,Nerve_Tibial,Spleen,Thyroid,Uterus,Whole_Blood
SLC24A2	9:19551840:T:G	0.898952	1.83258e-14	1.50079e-10	1.17014e-09	0	NA
BORA	13:73296812:G:T	-0.542953	5.84244e-15	1.50392e-10	1.17133e-09	26	Adipose_Subcutaneous,Adipose_Visceral_Omentum,Adrenal_Gland,Artery_Aorta,Artery_Tibial,Brain_Cortex,Breast_Mammary_Tissue,Cells_Cultured_fibroblasts,Colon_Sigmoid,Colon_Transverse,Esophagus_Gastroesophageal_Junction,Esophagus_Mucosa,Esophagus_Muscularis,Heart_Atrial_Appendage,Heart_Left_Ventricle,Lung,Minor_Salivary_Gland,Muscle_Skeletal,Nerve_Tibial,Prostate,Skin_Not_Sun_Exposed_Suprapubic,Skin_…
SMAD9	13:37486665:C:T	0.298603	5.27993e-14	1.53623e-10	1.19522e-09	25	Adipose_Subcutaneous,Adipose_Visceral_Omentum,Artery_Aorta,Artery_Tibial,Brain_Amygdala,Brain_Anterior_cingulate_cortex_BA24,Brain_Caudate_basal_ganglia,Brain_Cerebellum,Brain_Cortex,Brain_Frontal_Cortex_BA9,Brain_Hypothalamus,Brain_Nucleus_accumbens_basal_ganglia,Brain_Putamen_basal_ganglia,Breast_Mammary_Tissue,Cells_Cultured_fibroblasts,Colon_Sigmoid,Colon_Transverse,Esophagus_Mucosa,Heart_Atr…
GNAL	18:11697824:G:A	0.406603	4.48933e-15	1.54317e-10	1.19935e-09	24	Adipose_Subcutaneous,Adipose_Visceral_Omentum,Adrenal_Gland,Artery_Aorta,Artery_Coronary,Artery_Tibial,Breast_Mammary_Tissue,Cells_Cultured_fibroblasts,Colon_Sigmoid,Colon_Transverse,Esophagus_Gastroesophageal_Junction,Esophagus_Mucosa,Esophagus_Muscularis,Heart_Left_Ventricle,Liver,Lung,Minor_Salivary_Gland,Muscle_Skeletal,Nerve_Tibial,Skin_Not_Sun_Exposed_Suprapubic,Skin_Sun_Exposed_Lower_leg,S…
STK32C	10:134139339:A:C	-0.200968	7.55672e-14	1.55482e-10	1.20712e-09	8	Adipose_Subcutaneous,Adipose_Visceral_Omentum,Artery_Aorta,Artery_Tibial,Breast_Mammary_Tissue,Muscle_Skeletal,Nerve_Tibial,Whole_Blood
CDC14A	1:100846956:T:C	-0.231012	7.57478e-14	1.56513e-10	1.21384e-09	17	Adipose_Subcutaneous,Adipose_Visceral_Omentum,Adrenal_Gland,Artery_Aorta,Artery_Tibial,Cells_Cultured_fibroblasts,Colon_Sigmoid,Colon_Transverse,Esophagus_Mucosa,Liver,Muscle_Skeletal,Nerve_Tibial,Ovary,Skin_Not_Sun_Exposed_Suprapubic,Spleen,Thyroid,Whole_Blood
AC004012.1	7:95026408:G:A	0.37104	1.19493e-14	1.58494e-10	1.2279e-09	13	Adrenal_Gland,Brain_Caudate_basal_ganglia,Breast_Mammary_Tissue,Colon_Transverse,Liver,Lung,Minor_Salivary_Gland,Pituitary,Prostate,Skin_Not_Sun_Exposed_Suprapubic,Skin_Sun_Exposed_Lower_leg,Stomach,Thyroid
HSPA4	5:132426851:GTT:G	-0.203919	8.17499e-15	1.59095e-10	1.23126e-09	10	Adipose_Subcutaneous,Artery_Tibial,Breast_Mammary_Tissue,Cells_Cultured_fibroblasts,Esophagus_Mucosa,Esophagus_Muscularis,Lung,Skin_Not_Sun_Exposed_Suprapubic,Skin_Sun_Exposed_Lower_leg,Whole_Blood
SDHAP3	5:1600771:A:G	-0.163948	1.47051e-14	1.59351e-10	1.23193e-09	31	Adipose_Subcutaneous,Adipose_Visceral_Omentum,Adrenal_Gland,Artery_Aorta,Artery_Coronary,Artery_Tibial,Brain_Cerebellar_Hemisphere,Brain_Cerebellum,Brain_Cortex,Brain_Hippocampus,Brain_Spinal_cord_cervical_c-1,Breast_Mammary_Tissue,Cells_Cultured_fibroblasts,Colon_Sigmoid,Colon_Transverse,Esophagus_Gastroesophageal_Junction,Esophagus_Mucosa,Esophagus_Muscularis,Minor_Salivary_Gland,Nerve_Tibial,O…
TXNDC5	6:7911702:T:G	0.131846	4.20586e-15	1.64419e-10	1.26977e-09	21	Adipose_Subcutaneous,Adipose_Visceral_Omentum,Adrenal_Gland,Artery_Aorta,Artery_Coronary,Artery_Tibial,Breast_Mammary_Tissue,Cells_Cultured_fibroblasts,Esophagus_Gastroesophageal_Junction,Esophagus_Mucosa,Esophagus_Muscularis,Heart_Atrial_Appendage,Heart_Left_Ventricle,Lung,Muscle_Skeletal,Nerve_Tibial,Prostate,Skin_Not_Sun_Exposed_Suprapubic,Skin_Sun_Exposed_Lower_leg,Thyroid,Whole_Blood
MAP10	1:232944569:C:T	0.185803	6.67837e-14	1.65887e-10	1.27976e-09	12	Adipose_Subcutaneous,Adipose_Visceral_Omentum,Artery_Tibial,Brain_Cerebellum,Colon_Sigmoid,Colon_Transverse,Lung,Small_Intestine_Terminal_Ileum,Spleen,Stomach,Thyroid,Whole_Blood
UFL1-AS1	6:97032311:ATGTGTG:A	-0.427626	7.98615e-15	1.7852e-10	1.37577e-09	0	NA
ULBP3	6:150381640:A:G	-0.271342	1.05289e-14	1.82958e-10	1.40849e-09	6	Adrenal_Gland,Artery_Aorta,Artery_Tibial,Cells_Cultured_fibroblasts,Lung,Nerve_Tibial
SETDB2	13:50025495:T:A	-0.158095	1.5727e-14	1.83346e-10	1.40999e-09	17	Adipose_Subcutaneous,Brain_Caudate_basal_ganglia,Brain_Nucleus_accumbens_basal_ganglia,Breast_Mammary_Tissue,Cells_Cultured_fibroblasts,Colon_Transverse,Heart_Left_Ventricle,Liver,Muscle_Skeletal,Nerve_Tibial,Pituitary,Prostate,Skin_Not_Sun_Exposed_Suprapubic,Skin_Sun_Exposed_Lower_leg,Spleen,Stomach,Thyroid
2001-03-01	4:165353515:T:G	-0.324715	4.07238e-14	1.84514e-10	1.41749e-09	2	Minor_Salivary_Gland,Prostate
FTMG027406	19:37750100:C:G	0.422471	3.64086e-15	1.84985e-10	1.41962e-09	0	NA
MLH3	14:75607045:G:A	-0.117002	2.49021e-14	1.87437e-10	1.43574e-09	3	Cells_Cultured_fibroblasts,Muscle_Skeletal,Whole_Blood
ZNF514	2:95901265:A:G	0.199039	5.81691e-14	1.87478e-10	1.43574e-09	45	Adipose_Subcutaneous,Adipose_Visceral_Omentum,Adrenal_Gland,Artery_Aorta,Artery_Coronary,Artery_Tibial,Brain_Amygdala,Brain_Anterior_cingulate_cortex_BA24,Brain_Caudate_basal_ganglia,Brain_Cerebellar_Hemisphere,Brain_Cerebellum,Brain_Cortex,Brain_Frontal_Cortex_BA9,Brain_Hippocampus,Brain_Hypothalamus,Brain_Nucleus_accumbens_basal_ganglia,Brain_Putamen_basal_ganglia,Brain_Spinal_cord_cervical_c-1…
PBG022124	16:57640966:C:T	-0.348737	2.77663e-14	1.89217e-10	1.44754e-09	0	NA
COLGALT2	1:183941202:G:C	0.274023	6.37774e-14	1.93119e-10	1.47585e-09	27	Adipose_Visceral_Omentum,Adrenal_Gland,Brain_Amygdala,Brain_Caudate_basal_ganglia,Brain_Cerebellum,Brain_Cortex,Brain_Hippocampus,Brain_Hypothalamus,Brain_Nucleus_accumbens_basal_ganglia,Brain_Putamen_basal_ganglia,Brain_Spinal_cord_cervical_c-1,Brain_Substantia_nigra,Cells_Cultured_fibroblasts,Colon_Transverse,Esophagus_Mucosa,Esophagus_Muscularis,Heart_Atrial_Appendage,Liver,Lung,Nerve_Tibial,S…
GSTP1	11:67342580:G:A	-0.18663	2.14791e-14	1.98814e-10	1.51779e-09	31	Adipose_Subcutaneous,Adipose_Visceral_Omentum,Artery_Aorta,Artery_Coronary,Artery_Tibial,Brain_Amygdala,Brain_Anterior_cingulate_cortex_BA24,Brain_Caudate_basal_ganglia,Brain_Cerebellar_Hemisphere,Brain_Cerebellum,Brain_Cortex,Brain_Frontal_Cortex_BA9,Brain_Hippocampus,Brain_Hypothalamus,Brain_Nucleus_accumbens_basal_ganglia,Brain_Putamen_basal_ganglia,Brain_Spinal_cord_cervical_c-1,Brain_Substan…
LINC00969	3:195709662:G:A	0.425776	7.32435e-15	2.07452e-10	1.58208e-09	0	NA
FAM103A1	15:83721351:A:T	-0.742431	2.02258e-16	2.15982e-10	1.64542e-09	29	Adipose_Subcutaneous,Adipose_Visceral_Omentum,Adrenal_Gland,Artery_Aorta,Artery_Coronary,Artery_Tibial,Breast_Mammary_Tissue,Cells_Cultured_fibroblasts,Cells_EBV-transformed_lymphocytes,Colon_Sigmoid,Colon_Transverse,Esophagus_Gastroesophageal_Junction,Esophagus_Mucosa,Esophagus_Muscularis,Heart_Atrial_Appendage,Heart_Left_Ventricle,Liver,Lung,Muscle_Skeletal,Nerve_Tibial,Ovary,Prostate,Skin_Not_…
FAM131C	1:16389118:G:A	0.342938	4.81062e-15	2.20696e-10	1.67959e-09	17	Adrenal_Gland,Brain_Amygdala,Brain_Anterior_cingulate_cortex_BA24,Brain_Caudate_basal_ganglia,Brain_Cerebellum,Brain_Cortex,Brain_Frontal_Cortex_BA9,Brain_Hippocampus,Brain_Hypothalamus,Brain_Nucleus_accumbens_basal_ganglia,Brain_Putamen_basal_ganglia,Brain_Substantia_nigra,Esophagus_Mucosa,Heart_Left_Ventricle,Liver,Pituitary,Small_Intestine_Terminal_Ileum
MIR7-3HG	19:4768917:A:G	-0.321971	5.45499e-15	2.36278e-10	1.7963e-09	10	Brain_Amygdala,Brain_Anterior_cingulate_cortex_BA24,Brain_Cerebellar_Hemisphere,Brain_Cerebellum,Brain_Cortex,Brain_Frontal_Cortex_BA9,Brain_Hippocampus,Brain_Hypothalamus,Brain_Spinal_cord_cervical_c-1,Pituitary
ZNF470	19:57083144:AT:A	0.212048	6.35592e-14	2.4111e-10	1.83114e-09	31	Adipose_Subcutaneous,Adipose_Visceral_Omentum,Artery_Aorta,Artery_Tibial,Brain_Amygdala,Brain_Caudate_basal_ganglia,Brain_Cerebellum,Brain_Frontal_Cortex_BA9,Brain_Hippocampus,Brain_Putamen_basal_ganglia,Breast_Mammary_Tissue,Cells_Cultured_fibroblasts,Cells_EBV-transformed_lymphocytes,Colon_Sigmoid,Colon_Transverse,Esophagus_Gastroesophageal_Junction,Esophagus_Mucosa,Esophagus_Muscularis,Heart_A…
SMPDL3A	6:123125411:T:C	-0.174286	1.38839e-13	2.72545e-10	2.06773e-09	20	Adipose_Subcutaneous,Adipose_Visceral_Omentum,Adrenal_Gland,Artery_Aorta,Artery_Tibial,Brain_Cerebellum,Cells_Cultured_fibroblasts,Colon_Transverse,Esophagus_Mucosa,Esophagus_Muscularis,Heart_Atrial_Appendage,Liver,Lung,Muscle_Skeletal,Nerve_Tibial,Skin_Not_Sun_Exposed_Suprapubic,Skin_Sun_Exposed_Lower_leg,Spleen,Thyroid,Whole_Blood
LINC00941	12:30932900:A:G	-0.408864	1.48009e-14	2.81641e-10	2.13453e-09	21	Adipose_Subcutaneous,Adipose_Visceral_Omentum,Artery_Aorta,Artery_Coronary,Artery_Tibial,Breast_Mammary_Tissue,Cells_Cultured_fibroblasts,Colon_Sigmoid,Colon_Transverse,Esophagus_Gastroesophageal_Junction,Esophagus_Mucosa,Esophagus_Muscularis,Heart_Atrial_Appendage,Heart_Left_Ventricle,Lung,Nerve_Tibial,Skin_Not_Sun_Exposed_Suprapubic,Skin_Sun_Exposed_Lower_leg,Spleen,Thyroid,Uterus
YWHAB	20:43522174:C:G	-0.141291	4.58174e-14	2.92611e-10	2.21537e-09	21	Adipose_Subcutaneous,Artery_Aorta,Artery_Tibial,Brain_Cerebellar_Hemisphere,Breast_Mammary_Tissue,Cells_Cultured_fibroblasts,Cells_EBV-transformed_lymphocytes,Colon_Transverse,Esophagus_Gastroesophageal_Junction,Esophagus_Mucosa,Esophagus_Muscularis,Heart_Atrial_Appendage,Lung,Muscle_Skeletal,Nerve_Tibial,Pituitary,Skin_Not_Sun_Exposed_Suprapubic,Skin_Sun_Exposed_Lower_leg,Spleen,Thyroid,Whole_Bl…
RRP7B	22:42912136:G:T	0.371975	1.24989e-14	3.03099e-10	2.29241e-09	0	NA
MRPL34	19:17418311:G:A	0.240017	1.65277e-14	3.04914e-10	2.30376e-09	46	Adipose_Subcutaneous,Adipose_Visceral_Omentum,Adrenal_Gland,Artery_Aorta,Artery_Coronary,Artery_Tibial,Brain_Amygdala,Brain_Anterior_cingulate_cortex_BA24,Brain_Caudate_basal_ganglia,Brain_Cerebellar_Hemisphere,Brain_Cerebellum,Brain_Cortex,Brain_Frontal_Cortex_BA9,Brain_Hippocampus,Brain_Hypothalamus,Brain_Nucleus_accumbens_basal_ganglia,Brain_Putamen_basal_ganglia,Brain_Spinal_cord_cervical_c-1…
BDH2	4:104023840:A:G	0.178836	7.46661e-14	3.05808e-10	2.30813e-09	40	Adipose_Subcutaneous,Adipose_Visceral_Omentum,Adrenal_Gland,Artery_Aorta,Artery_Coronary,Artery_Tibial,Brain_Caudate_basal_ganglia,Brain_Cortex,Brain_Frontal_Cortex_BA9,Brain_Hippocampus,Brain_Hypothalamus,Brain_Nucleus_accumbens_basal_ganglia,Brain_Putamen_basal_ganglia,Brain_Spinal_cord_cervical_c-1,Breast_Mammary_Tissue,Cells_Cultured_fibroblasts,Colon_Sigmoid,Colon_Transverse,Esophagus_Gastro…
THSD7A	7:12155643:TA:T	0.469738	7.42907e-15	3.18937e-10	2.40474e-09	2	Brain_Cerebellum,Ovary
RP11-545I5.3	6:146140751:T:C	0.169017	8.8743e-15	3.22149e-10	2.42646e-09	42	Adipose_Subcutaneous,Adipose_Visceral_Omentum,Adrenal_Gland,Artery_Aorta,Artery_Coronary,Artery_Tibial,Brain_Amygdala,Brain_Anterior_cingulate_cortex_BA24,Brain_Caudate_basal_ganglia,Brain_Cerebellar_Hemisphere,Brain_Cortex,Brain_Frontal_Cortex_BA9,Brain_Hippocampus,Brain_Hypothalamus,Brain_Nucleus_accumbens_basal_ganglia,Brain_Putamen_basal_ganglia,Brain_Substantia_nigra,Breast_Mammary_Tissue,Ce…
RTCA	1:100727704:T:TTA	-0.168729	4.36075e-14	3.23342e-10	2.43294e-09	29	Adipose_Subcutaneous,Adipose_Visceral_Omentum,Artery_Aorta,Artery_Coronary,Artery_Tibial,Brain_Cerebellar_Hemisphere,Brain_Cerebellum,Brain_Cortex,Brain_Frontal_Cortex_BA9,Brain_Nucleus_accumbens_basal_ganglia,Breast_Mammary_Tissue,Cells_Cultured_fibroblasts,Cells_EBV-transformed_lymphocytes,Colon_Sigmoid,Colon_Transverse,Esophagus_Gastroesophageal_Junction,Esophagus_Muscularis,Heart_Atrial_Appen…
PTGER4	5:40371286:T:TA	0.281067	1.78514e-14	3.2455e-10	2.43953e-09	1	Cells_Cultured_fibroblasts
ZFP69	1:40942454:ATTG:A	-0.210878	9.9694e-15	3.3163e-10	2.49019e-09	43	Adipose_Subcutaneous,Adipose_Visceral_Omentum,Adrenal_Gland,Artery_Aorta,Artery_Coronary,Artery_Tibial,Brain_Amygdala,Brain_Anterior_cingulate_cortex_BA24,Brain_Caudate_basal_ganglia,Brain_Cerebellar_Hemisphere,Brain_Cerebellum,Brain_Cortex,Brain_Frontal_Cortex_BA9,Brain_Hippocampus,Brain_Hypothalamus,Brain_Nucleus_accumbens_basal_ganglia,Brain_Putamen_basal_ganglia,Brain_Spinal_cord_cervical_c-1…
PITRM1	10:3169464:G:A	0.226217	5.68467e-14	3.40093e-10	2.55112e-09	42	Adipose_Subcutaneous,Adipose_Visceral_Omentum,Adrenal_Gland,Artery_Aorta,Artery_Coronary,Artery_Tibial,Brain_Amygdala,Brain_Anterior_cingulate_cortex_BA24,Brain_Caudate_basal_ganglia,Brain_Cerebellar_Hemisphere,Brain_Cerebellum,Brain_Cortex,Brain_Frontal_Cortex_BA9,Brain_Hippocampus,Brain_Hypothalamus,Brain_Nucleus_accumbens_basal_ganglia,Brain_Putamen_basal_ganglia,Brain_Spinal_cord_cervical_c-1…
RNF6	13:26776999:A:G	-0.141991	5.74408e-14	3.43068e-10	2.5708e-09	4	Adrenal_Gland,Esophagus_Mucosa,Muscle_Skeletal,Thyroid
MSANTD3	9:103180271:A:T	-0.157614	5.04573e-14	3.45243e-10	2.58445e-09	6	Artery_Aorta,Esophagus_Mucosa,Heart_Left_Ventricle,Muscle_Skeletal,Thyroid,Whole_Blood
C17orf107	17:4807098:T:C	0.296744	1.66798e-14	3.54301e-10	2.64955e-09	30	Adipose_Subcutaneous,Adipose_Visceral_Omentum,Artery_Aorta,Artery_Coronary,Artery_Tibial,Brain_Caudate_basal_ganglia,Brain_Cerebellar_Hemisphere,Brain_Cerebellum,Brain_Cortex,Brain_Frontal_Cortex_BA9,Brain_Hypothalamus,Breast_Mammary_Tissue,Cells_Cultured_fibroblasts,Cells_EBV-transformed_lymphocytes,Colon_Sigmoid,Colon_Transverse,Esophagus_Gastroesophageal_Junction,Esophagus_Mucosa,Esophagus_Mus…
PLEKHB1	11:73358923:C:T	0.396801	3.20029e-14	3.58504e-10	2.67825e-09	20	Artery_Aorta,Brain_Cerebellum,Brain_Cortex,Brain_Putamen_basal_ganglia,Brain_Substantia_nigra,Breast_Mammary_Tissue,Colon_Transverse,Esophagus_Gastroesophageal_Junction,Esophagus_Mucosa,Esophagus_Muscularis,Heart_Atrial_Appendage,Lung,Nerve_Tibial,Pituitary,Prostate,Skin_Not_Sun_Exposed_Suprapubic,Skin_Sun_Exposed_Lower_leg,Stomach,Thyroid,Whole_Blood
AC093375.1	2:157146209:GC:G	0.433505	2.05123e-14	3.62809e-10	2.70765e-09	0	NA
SAA1	11:18287750:G:C	0.743775	4.32076e-14	3.6445e-10	2.71712e-09	5	Artery_Tibial,Cells_Cultured_fibroblasts,Esophagus_Mucosa,Lung,Nerve_Tibial
DTX4	11:59028585:C:A	-0.367009	2.87362e-13	3.66173e-10	2.72719e-09	24	Adipose_Subcutaneous,Adipose_Visceral_Omentum,Adrenal_Gland,Artery_Tibial,Brain_Cerebellar_Hemisphere,Brain_Cerebellum,Breast_Mammary_Tissue,Cells_Cultured_fibroblasts,Cells_EBV-transformed_lymphocytes,Colon_Transverse,Esophagus_Gastroesophageal_Junction,Esophagus_Mucosa,Esophagus_Muscularis,Heart_Atrial_Appendage,Heart_Left_Ventricle,Lung,Muscle_Skeletal,Nerve_Tibial,Ovary,Pituitary,Skin_Not_Sun…
SHB	9:38035665:C:A	0.187871	9.66272e-14	3.6896e-10	2.74516e-09	7	Adipose_Subcutaneous,Esophagus_Mucosa,Muscle_Skeletal,Skin_Not_Sun_Exposed_Suprapubic,Skin_Sun_Exposed_Lower_leg,Thyroid,Whole_Blood
ARL6IP5	3:69154343:C:G	-0.125261	3.94852e-14	3.91372e-10	2.90895e-09	36	Adipose_Subcutaneous,Adipose_Visceral_Omentum,Adrenal_Gland,Artery_Aorta,Artery_Coronary,Artery_Tibial,Brain_Amygdala,Brain_Anterior_cingulate_cortex_BA24,Brain_Caudate_basal_ganglia,Brain_Cerebellum,Brain_Hippocampus,Brain_Nucleus_accumbens_basal_ganglia,Brain_Putamen_basal_ganglia,Brain_Spinal_cord_cervical_c-1,Brain_Substantia_nigra,Breast_Mammary_Tissue,Cells_Cultured_fibroblasts,Colon_Sigmoi…
CTC-513N18.7	19:20825315:T:C	-0.185577	1.38444e-13	3.96265e-10	2.94233e-09	0	NA
KLHL42	12:27960443:A:AT	-0.198866	4.49334e-14	4.05227e-10	3.00583e-09	1	Esophagus_Muscularis
STON1	2:48760978:A:G	0.27029	1.00761e-13	4.07581e-10	3.02023e-09	14	Adipose_Subcutaneous,Adipose_Visceral_Omentum,Adrenal_Gland,Artery_Aorta,Artery_Tibial,Brain_Cortex,Brain_Putamen_basal_ganglia,Breast_Mammary_Tissue,Cells_Cultured_fibroblasts,Esophagus_Gastroesophageal_Junction,Esophagus_Muscularis,Skin_Sun_Exposed_Lower_leg,Thyroid,Whole_Blood
CTD-2017D11.1	19:24223972:C:G	0.233093	4.39287e-14	4.09322e-10	3.03006e-09	43	Adipose_Subcutaneous,Adipose_Visceral_Omentum,Adrenal_Gland,Artery_Aorta,Artery_Coronary,Artery_Tibial,Brain_Amygdala,Brain_Caudate_basal_ganglia,Brain_Cortex,Brain_Hippocampus,Brain_Hypothalamus,Brain_Nucleus_accumbens_basal_ganglia,Brain_Putamen_basal_ganglia,Brain_Spinal_cord_cervical_c-1,Brain_Substantia_nigra,Breast_Mammary_Tissue,Cells_Cultured_fibroblasts,Cells_EBV-transformed_lymphocytes,…
MSL3P1	2:234802321:T:A	0.28288	4.96932e-14	4.12323e-10	3.04919e-09	1	Esophagus_Mucosa
FADS1	11:61571348:C:G	-0.199911	2.60059e-14	4.26199e-10	3.14863e-09	25	Adipose_Subcutaneous,Adipose_Visceral_Omentum,Artery_Tibial,Brain_Anterior_cingulate_cortex_BA24,Brain_Caudate_basal_ganglia,Brain_Cerebellar_Hemisphere,Brain_Cerebellum,Brain_Cortex,Brain_Frontal_Cortex_BA9,Brain_Hippocampus,Brain_Hypothalamus,Brain_Putamen_basal_ganglia,Cells_Cultured_fibroblasts,Colon_Sigmoid,Esophagus_Gastroesophageal_Junction,Esophagus_Mucosa,Esophagus_Muscularis,Heart_Atria…
ASIC2	17:32259588:C:T	0.516504	7.29513e-14	4.29914e-10	3.17287e-09	0	NA
HLA-B	6:31331037:G:A	-0.25379	2.05654e-14	4.39534e-10	3.2406e-09	17	Adipose_Subcutaneous,Adipose_Visceral_Omentum,Artery_Aorta,Artery_Tibial,Brain_Cerebellar_Hemisphere,Brain_Cerebellum,Cells_Cultured_fibroblasts,Colon_Sigmoid,Esophagus_Gastroesophageal_Junction,Esophagus_Muscularis,Muscle_Skeletal,Nerve_Tibial,Skin_Not_Sun_Exposed_Suprapubic,Skin_Sun_Exposed_Lower_leg,Stomach,Thyroid,Whole_Blood
RFX8	2:102084183:G:C	0.44304	1.62615e-13	4.40467e-10	3.24422e-09	27	Adipose_Subcutaneous,Adipose_Visceral_Omentum,Adrenal_Gland,Artery_Aorta,Artery_Tibial,Breast_Mammary_Tissue,Cells_Cultured_fibroblasts,Colon_Sigmoid,Colon_Transverse,Esophagus_Gastroesophageal_Junction,Esophagus_Mucosa,Esophagus_Muscularis,Heart_Atrial_Appendage,Heart_Left_Ventricle,Lung,Muscle_Skeletal,Nerve_Tibial,Ovary,Pituitary,Prostate,Skin_Not_Sun_Exposed_Suprapubic,Skin_Sun_Exposed_Lower_…
TVP23C	17:15458722:T:C	-0.169494	4.00883e-14	4.41028e-10	3.24508e-09	29	Adipose_Subcutaneous,Adipose_Visceral_Omentum,Adrenal_Gland,Artery_Aorta,Artery_Tibial,Brain_Cerebellar_Hemisphere,Brain_Cerebellum,Brain_Hippocampus,Brain_Nucleus_accumbens_basal_ganglia,Brain_Spinal_cord_cervical_c-1,Brain_Substantia_nigra,Breast_Mammary_Tissue,Cells_Cultured_fibroblasts,Colon_Sigmoid,Colon_Transverse,Esophagus_Mucosa,Lung,Minor_Salivary_Gland,Muscle_Skeletal,Nerve_Tibial,Pitui…
TXNDC15	5:134223593:A:G	-0.187236	1.48675e-14	4.48585e-10	3.29737e-09	2	Cells_Cultured_fibroblasts,Muscle_Skeletal
ANXA6	5:150518532:A:G	0.1617	1.82273e-13	4.53444e-10	3.32975e-09	25	Adipose_Visceral_Omentum,Adrenal_Gland,Artery_Aorta,Artery_Tibial,Brain_Caudate_basal_ganglia,Brain_Cerebellum,Brain_Nucleus_accumbens_basal_ganglia,Brain_Putamen_basal_ganglia,Cells_Cultured_fibroblasts,Colon_Sigmoid,Colon_Transverse,Esophagus_Gastroesophageal_Junction,Esophagus_Mucosa,Esophagus_Muscularis,Heart_Atrial_Appendage,Heart_Left_Ventricle,Lung,Muscle_Skeletal,Nerve_Tibial,Pituitary,Sk…
SLC6A19	5:1184843:C:T	-0.704085	4.46047e-14	4.55266e-10	3.33978e-09	2	Liver,Whole_Blood
CRISPLD2	16:84843611:A:G	-0.363519	5.65636e-14	4.79537e-10	3.5143e-09	11	Adipose_Subcutaneous,Adipose_Visceral_Omentum,Breast_Mammary_Tissue,Cells_Cultured_fibroblasts,Heart_Atrial_Appendage,Heart_Left_Ventricle,Muscle_Skeletal,Nerve_Tibial,Skin_Not_Sun_Exposed_Suprapubic,Skin_Sun_Exposed_Lower_leg,Thyroid
ADPRH	3:119303054:C:CT	-0.465426	1.65913e-13	4.87378e-10	3.5682e-09	42	Adipose_Subcutaneous,Adipose_Visceral_Omentum,Adrenal_Gland,Artery_Aorta,Artery_Coronary,Artery_Tibial,Brain_Amygdala,Brain_Anterior_cingulate_cortex_BA24,Brain_Caudate_basal_ganglia,Brain_Cerebellar_Hemisphere,Brain_Cerebellum,Brain_Cortex,Brain_Frontal_Cortex_BA9,Brain_Hippocampus,Brain_Hypothalamus,Brain_Nucleus_accumbens_basal_ganglia,Brain_Putamen_basal_ganglia,Brain_Spinal_cord_cervical_c-1…
AC007228.11	19:57014071:T:G	0.261959	1.61594e-14	5.20848e-10	3.80943e-09	43	Adipose_Subcutaneous,Adipose_Visceral_Omentum,Adrenal_Gland,Artery_Aorta,Artery_Coronary,Artery_Tibial,Brain_Amygdala,Brain_Anterior_cingulate_cortex_BA24,Brain_Caudate_basal_ganglia,Brain_Cerebellar_Hemisphere,Brain_Cerebellum,Brain_Cortex,Brain_Frontal_Cortex_BA9,Brain_Hippocampus,Brain_Hypothalamus,Brain_Nucleus_accumbens_basal_ganglia,Brain_Putamen_basal_ganglia,Brain_Spinal_cord_cervical_c-1…
RP11-367J11.3	4:7104965:C:T	-0.824058	2.47581e-14	5.27183e-10	3.85191e-09	32	Adipose_Subcutaneous,Adipose_Visceral_Omentum,Adrenal_Gland,Artery_Aorta,Artery_Coronary,Artery_Tibial,Brain_Caudate_basal_ganglia,Brain_Hippocampus,Brain_Hypothalamus,Brain_Nucleus_accumbens_basal_ganglia,Brain_Putamen_basal_ganglia,Breast_Mammary_Tissue,Cells_Cultured_fibroblasts,Colon_Sigmoid,Colon_Transverse,Esophagus_Gastroesophageal_Junction,Esophagus_Mucosa,Esophagus_Muscularis,Heart_Atria…
EP400NL	12:132578762:G:A	-0.382549	7.22563e-14	5.30722e-10	3.8739e-09	45	Adipose_Subcutaneous,Adipose_Visceral_Omentum,Adrenal_Gland,Artery_Aorta,Artery_Coronary,Artery_Tibial,Brain_Amygdala,Brain_Caudate_basal_ganglia,Brain_Cerebellar_Hemisphere,Brain_Cerebellum,Brain_Cortex,Brain_Frontal_Cortex_BA9,Brain_Hippocampus,Brain_Hypothalamus,Brain_Nucleus_accumbens_basal_ganglia,Brain_Putamen_basal_ganglia,Brain_Spinal_cord_cervical_c-1,Brain_Substantia_nigra,Breast_Mammar…
FTMG054023	8:119624556:A:G	-0.638711	6.49699e-15	5.35921e-10	3.90796e-09	0	NA
LINC00261	20:22560689:A:G	-0.407588	7.10579e-14	5.44761e-10	3.96847e-09	0	NA
KIF16B	20:16555032:G:A	0.138645	3.54927e-14	5.45728e-10	3.97156e-09	33	Adipose_Subcutaneous,Adipose_Visceral_Omentum,Artery_Aorta,Artery_Coronary,Artery_Tibial,Brain_Caudate_basal_ganglia,Brain_Cerebellar_Hemisphere,Brain_Cerebellum,Brain_Cortex,Brain_Putamen_basal_ganglia,Breast_Mammary_Tissue,Cells_Cultured_fibroblasts,Cells_EBV-transformed_lymphocytes,Colon_Sigmoid,Esophagus_Gastroesophageal_Junction,Esophagus_Mucosa,Esophagus_Muscularis,Heart_Atrial_Appendage,He…
TMEM8A	16:424420:C:G	-0.170082	9.00993e-14	5.48236e-10	3.98585e-09	17	Artery_Aorta,Artery_Coronary,Artery_Tibial,Brain_Anterior_cingulate_cortex_BA24,Brain_Caudate_basal_ganglia,Brain_Frontal_Cortex_BA9,Brain_Nucleus_accumbens_basal_ganglia,Brain_Putamen_basal_ganglia,Cells_Cultured_fibroblasts,Esophagus_Gastroesophageal_Junction,Esophagus_Mucosa,Esophagus_Muscularis,Heart_Atrial_Appendage,Heart_Left_Ventricle,Liver,Muscle_Skeletal,Whole_Blood
CHKB-AS1	22:51031593:A:G	0.584903	4.63116e-17	5.66128e-10	4.11185e-09	27	Adipose_Subcutaneous,Adipose_Visceral_Omentum,Adrenal_Gland,Artery_Aorta,Artery_Tibial,Brain_Cerebellar_Hemisphere,Brain_Cerebellum,Brain_Hypothalamus,Breast_Mammary_Tissue,Cells_Cultured_fibroblasts,Colon_Transverse,Esophagus_Mucosa,Esophagus_Muscularis,Heart_Atrial_Appendage,Heart_Left_Ventricle,Liver,Lung,Muscle_Skeletal,Nerve_Tibial,Pituitary,Prostate,Skin_Not_Sun_Exposed_Suprapubic,Skin_Sun_…
HDHD2	18:44596497:C:T	0.285791	8.45454e-15	5.71955e-10	4.15005e-09	20	Adipose_Subcutaneous,Adipose_Visceral_Omentum,Artery_Aorta,Artery_Tibial,Brain_Spinal_cord_cervical_c-1,Breast_Mammary_Tissue,Cells_Cultured_fibroblasts,Cells_EBV-transformed_lymphocytes,Colon_Transverse,Esophagus_Mucosa,Esophagus_Muscularis,Heart_Atrial_Appendage,Lung,Muscle_Skeletal,Nerve_Tibial,Skin_Not_Sun_Exposed_Suprapubic,Skin_Sun_Exposed_Lower_leg,Stomach,Thyroid,Whole_Blood
ARHGAP42	11:100646117:CA:C	-0.248195	3.68899e-14	5.87953e-10	4.26191e-09	10	Artery_Aorta,Artery_Coronary,Artery_Tibial,Cells_Cultured_fibroblasts,Heart_Atrial_Appendage,Muscle_Skeletal,Nerve_Tibial,Skin_Sun_Exposed_Lower_leg,Stomach,Thyroid
XKR6	8:10974243:C:T	-0.162795	3.24343e-14	5.88591e-10	4.26231e-09	0	NA
ASNSD1	2:190690951:G:C	-0.144699	3.28434e-15	5.91957e-10	4.2784e-09	42	Adipose_Subcutaneous,Adipose_Visceral_Omentum,Adrenal_Gland,Artery_Aorta,Artery_Coronary,Artery_Tibial,Brain_Amygdala,Brain_Anterior_cingulate_cortex_BA24,Brain_Caudate_basal_ganglia,Brain_Cerebellar_Hemisphere,Brain_Cerebellum,Brain_Cortex,Brain_Frontal_Cortex_BA9,Brain_Hippocampus,Brain_Hypothalamus,Brain_Nucleus_accumbens_basal_ganglia,Brain_Putamen_basal_ganglia,Brain_Spinal_cord_cervical_c-1…
VAMP3	1:7841330:G:A	0.16549	3.36476e-14	5.91982e-10	4.2784e-09	26	Adipose_Visceral_Omentum,Adrenal_Gland,Artery_Aorta,Artery_Coronary,Artery_Tibial,Brain_Caudate_basal_ganglia,Brain_Hippocampus,Cells_Cultured_fibroblasts,Colon_Sigmoid,Colon_Transverse,Esophagus_Gastroesophageal_Junction,Esophagus_Mucosa,Esophagus_Muscularis,Heart_Atrial_Appendage,Heart_Left_Ventricle,Lung,Minor_Salivary_Gland,Muscle_Skeletal,Nerve_Tibial,Pituitary,Prostate,Skin_Not_Sun_Exposed_…
ZNF730	19:23307043:T:C	-1.05573	9.32098e-15	5.94454e-10	4.29203e-09	3	Breast_Mammary_Tissue,Lung,Ovary
ZNF37A	10:38382206:T:TC	-0.122719	1.67342e-13	5.98046e-10	4.31371e-09	5	Adipose_Visceral_Omentum,Brain_Hypothalamus,Cells_Cultured_fibroblasts,Esophagus_Mucosa,Stomach
CTD-2292P10.4	8:143820410:G:C	0.392277	1.19963e-13	6.12801e-10	4.41579e-09	40	Adipose_Subcutaneous,Adipose_Visceral_Omentum,Adrenal_Gland,Artery_Aorta,Artery_Coronary,Artery_Tibial,Brain_Amygdala,Brain_Anterior_cingulate_cortex_BA24,Brain_Caudate_basal_ganglia,Brain_Cerebellar_Hemisphere,Brain_Cerebellum,Brain_Cortex,Brain_Frontal_Cortex_BA9,Brain_Hippocampus,Brain_Hypothalamus,Brain_Nucleus_accumbens_basal_ganglia,Brain_Putamen_basal_ganglia,Brain_Spinal_cord_cervical_c-1…
FTMG000660	1:40249127:G:C	-0.483751	2.47977e-14	6.28611e-10	4.52526e-09	0	NA
RASAL1	12:113581611:A:AAAAAAT	0.663293	1.14434e-13	6.41832e-10	4.6159e-09	3	Adrenal_Gland,Lung,Whole_Blood
GEN1	2:17947215:AAT:A	-0.319368	2.85824e-14	6.45888e-10	4.64051e-09	40	Adipose_Subcutaneous,Adipose_Visceral_Omentum,Adrenal_Gland,Artery_Aorta,Artery_Coronary,Artery_Tibial,Brain_Amygdala,Brain_Anterior_cingulate_cortex_BA24,Brain_Caudate_basal_ganglia,Brain_Cerebellar_Hemisphere,Brain_Cerebellum,Brain_Cortex,Brain_Frontal_Cortex_BA9,Brain_Hippocampus,Brain_Nucleus_accumbens_basal_ganglia,Brain_Putamen_basal_ganglia,Brain_Substantia_nigra,Breast_Mammary_Tissue,Cell…
AC007879.1	2:208031315:G:T	-0.336035	5.28e-14	6.59418e-10	4.73307e-09	0	NA
UGT2B7	4:69941641:A:G	-0.418389	1.51896e-13	6.61887e-10	4.74614e-09	7	Breast_Mammary_Tissue,Lung,Minor_Salivary_Gland,Prostate,Skin_Not_Sun_Exposed_Suprapubic,Skin_Sun_Exposed_Lower_leg,Thyroid
FTMG035572	21:17011285:C:T	0.511103	1.16618e-12	6.72876e-10	4.82022e-09	0	NA
TUBGCP5	15:22834385:A:G	-0.210284	9.09679e-13	6.89311e-10	4.93313e-09	0	NA
PDLIM4	5:131592870:T:C	-0.247138	1.67005e-13	7.12361e-10	5.09311e-09	17	Adipose_Subcutaneous,Adipose_Visceral_Omentum,Brain_Anterior_cingulate_cortex_BA24,Brain_Cortex,Brain_Frontal_Cortex_BA9,Brain_Hypothalamus,Breast_Mammary_Tissue,Cells_Cultured_fibroblasts,Cells_EBV-transformed_lymphocytes,Heart_Left_Ventricle,Minor_Salivary_Gland,Muscle_Skeletal,Pituitary,Prostate,Skin_Not_Sun_Exposed_Suprapubic,Skin_Sun_Exposed_Lower_leg,Thyroid
LARS2	3:45511266:A:G	0.138313	8.73584e-14	7.22429e-10	5.16005e-09	42	Adipose_Subcutaneous,Adipose_Visceral_Omentum,Adrenal_Gland,Artery_Aorta,Artery_Coronary,Artery_Tibial,Brain_Amygdala,Brain_Anterior_cingulate_cortex_BA24,Brain_Caudate_basal_ganglia,Brain_Cerebellar_Hemisphere,Brain_Cerebellum,Brain_Cortex,Brain_Frontal_Cortex_BA9,Brain_Hippocampus,Brain_Hypothalamus,Brain_Nucleus_accumbens_basal_ganglia,Brain_Putamen_basal_ganglia,Brain_Spinal_cord_cervical_c-1…
ZNF860	3:32195127:A:C	-0.214283	9.38833e-14	7.31189e-10	5.21753e-09	0	NA
RP9P	7:32956881:A:G	-0.254757	4.2013e-14	7.69067e-10	5.48247e-09	40	Adipose_Subcutaneous,Adipose_Visceral_Omentum,Adrenal_Gland,Artery_Aorta,Artery_Coronary,Artery_Tibial,Brain_Amygdala,Brain_Anterior_cingulate_cortex_BA24,Brain_Caudate_basal_ganglia,Brain_Cerebellar_Hemisphere,Brain_Cerebellum,Brain_Cortex,Brain_Frontal_Cortex_BA9,Brain_Hippocampus,Brain_Hypothalamus,Brain_Nucleus_accumbens_basal_ganglia,Brain_Putamen_basal_ganglia,Brain_Spinal_cord_cervical_c-1…
COL15A1	9:101631998:C:T	0.272554	1.05065e-13	7.75276e-10	5.52136e-09	14	Adipose_Subcutaneous,Adipose_Visceral_Omentum,Artery_Aorta,Artery_Tibial,Cells_Cultured_fibroblasts,Colon_Transverse,Esophagus_Mucosa,Heart_Atrial_Appendage,Heart_Left_Ventricle,Lung,Muscle_Skeletal,Nerve_Tibial,Skin_Sun_Exposed_Lower_leg,Thyroid
RP11-502I4.3	15:67834551:A:G	0.258465	4.94592e-14	7.79538e-10	5.54632e-09	41	Adipose_Subcutaneous,Adipose_Visceral_Omentum,Adrenal_Gland,Artery_Aorta,Artery_Coronary,Artery_Tibial,Brain_Amygdala,Brain_Anterior_cingulate_cortex_BA24,Brain_Cerebellar_Hemisphere,Brain_Cerebellum,Brain_Cortex,Brain_Frontal_Cortex_BA9,Brain_Hippocampus,Brain_Hypothalamus,Brain_Nucleus_accumbens_basal_ganglia,Brain_Spinal_cord_cervical_c-1,Breast_Mammary_Tissue,Cells_Cultured_fibroblasts,Cells_…
PPFIA3	19:49649498:C:T	-0.153731	2.80165e-13	7.91625e-10	5.62685e-09	1	Pituitary
ENSG00000223829	7:46993805:C:T	0.455057	1.37329e-13	8.47386e-10	6.01191e-09	0	NA
HI-LNC1120	17:46013618:T:G	0.517471	1.82252e-13	8.47441e-10	6.01191e-09	0	NA
UBE2E2	3:23455582:T:C	-0.189895	3.64179e-14	8.53987e-10	6.05248e-09	7	Breast_Mammary_Tissue,Esophagus_Mucosa,Nerve_Tibial,Skin_Not_Sun_Exposed_Suprapubic,Skin_Sun_Exposed_Lower_leg,Thyroid,Whole_Blood
RPL8	8:146008168:A:G	0.137318	2.56916e-13	8.5761e-10	6.07228e-09	36	Adipose_Subcutaneous,Adipose_Visceral_Omentum,Artery_Aorta,Artery_Coronary,Artery_Tibial,Brain_Cerebellar_Hemisphere,Brain_Cerebellum,Brain_Cortex,Brain_Frontal_Cortex_BA9,Brain_Putamen_basal_ganglia,Breast_Mammary_Tissue,Cells_Cultured_fibroblasts,Cells_EBV-transformed_lymphocytes,Colon_Sigmoid,Colon_Transverse,Esophagus_Gastroesophageal_Junction,Esophagus_Mucosa,Esophagus_Muscularis,Heart_Atria…
HEATR6	17:58160568:TC:T	0.242627	3.52487e-13	8.61977e-10	6.09731e-09	37	Adipose_Subcutaneous,Adipose_Visceral_Omentum,Adrenal_Gland,Artery_Aorta,Artery_Tibial,Brain_Anterior_cingulate_cortex_BA24,Brain_Caudate_basal_ganglia,Brain_Cerebellar_Hemisphere,Brain_Cerebellum,Brain_Hippocampus,Brain_Hypothalamus,Brain_Putamen_basal_ganglia,Brain_Substantia_nigra,Breast_Mammary_Tissue,Cells_Cultured_fibroblasts,Cells_EBV-transformed_lymphocytes,Colon_Sigmoid,Colon_Transverse,…
B3GNT3	19:17901934:G:A	-0.367223	1.8329e-13	8.68066e-10	6.13445e-09	17	Adipose_Subcutaneous,Adipose_Visceral_Omentum,Artery_Aorta,Artery_Tibial,Breast_Mammary_Tissue,Colon_Transverse,Esophagus_Mucosa,Esophagus_Muscularis,Lung,Nerve_Tibial,Prostate,Skin_Not_Sun_Exposed_Suprapubic,Skin_Sun_Exposed_Lower_leg,Small_Intestine_Terminal_Ileum,Spleen,Stomach,Whole_Blood
FTMG040666	4:533399:G:A	0.455272	2.16843e-14	9.10949e-10	6.43129e-09	0	NA
TYW1	7:66694641:C:CAA	0.137382	1.04663e-13	9.3494e-10	6.59431e-09	45	Adipose_Subcutaneous,Adipose_Visceral_Omentum,Adrenal_Gland,Artery_Aorta,Artery_Coronary,Artery_Tibial,Brain_Amygdala,Brain_Anterior_cingulate_cortex_BA24,Brain_Caudate_basal_ganglia,Brain_Cerebellar_Hemisphere,Brain_Cerebellum,Brain_Cortex,Brain_Frontal_Cortex_BA9,Brain_Hippocampus,Brain_Hypothalamus,Brain_Nucleus_accumbens_basal_ganglia,Brain_Putamen_basal_ganglia,Brain_Spinal_cord_cervical_c-1…
RPSA	3:39469685:C:CATA	-0.214566	1.9079e-14	9.71692e-10	6.84693e-09	41	Adipose_Subcutaneous,Adipose_Visceral_Omentum,Adrenal_Gland,Artery_Aorta,Artery_Coronary,Artery_Tibial,Brain_Anterior_cingulate_cortex_BA24,Brain_Cerebellar_Hemisphere,Brain_Cerebellum,Brain_Cortex,Brain_Frontal_Cortex_BA9,Brain_Hippocampus,Brain_Nucleus_accumbens_basal_ganglia,Brain_Spinal_cord_cervical_c-1,Breast_Mammary_Tissue,Cells_Cultured_fibroblasts,Cells_EBV-transformed_lymphocytes,Colon_…
PEPD	19:33983156:C:T	0.259659	2.33971e-13	9.90347e-10	6.97167e-09	35	Adipose_Subcutaneous,Adipose_Visceral_Omentum,Adrenal_Gland,Artery_Aorta,Artery_Tibial,Brain_Amygdala,Brain_Anterior_cingulate_cortex_BA24,Brain_Caudate_basal_ganglia,Brain_Cerebellar_Hemisphere,Brain_Cerebellum,Brain_Cortex,Brain_Frontal_Cortex_BA9,Brain_Hippocampus,Brain_Hypothalamus,Brain_Nucleus_accumbens_basal_ganglia,Brain_Putamen_basal_ganglia,Brain_Spinal_cord_cervical_c-1,Breast_Mammary_…
FTMG052560	7:117833123:A:C	0.756401	4.42771e-13	1.0506e-09	7.38872e-09	0	NA
FTMG022124	16:57640966:C:T	-0.346698	9.33781e-14	1.06815e-09	7.50494e-09	0	NA
TMEM140	7:134719868:CTAACCTCCCCTTAAA:C	-0.14618	2.01732e-13	1.07808e-09	7.56745e-09	4	Cells_Cultured_fibroblasts,Esophagus_Mucosa,Nerve_Tibial,Skin_Not_Sun_Exposed_Suprapubic
MSH6	2:48021379:G:C	0.0967694	1.9017e-13	1.09112e-09	7.65164e-09	21	Adipose_Subcutaneous,Adipose_Visceral_Omentum,Artery_Aorta,Artery_Tibial,Brain_Cerebellar_Hemisphere,Breast_Mammary_Tissue,Cells_Cultured_fibroblasts,Esophagus_Mucosa,Esophagus_Muscularis,Heart_Atrial_Appendage,Lung,Muscle_Skeletal,Nerve_Tibial,Ovary,Pituitary,Skin_Not_Sun_Exposed_Suprapubic,Skin_Sun_Exposed_Lower_leg,Spleen,Stomach,Thyroid,Whole_Blood
USP40	2:234475415:G:A	0.155808	1.90176e-13	1.0978e-09	7.69112e-09	36	Adipose_Subcutaneous,Adipose_Visceral_Omentum,Adrenal_Gland,Artery_Aorta,Artery_Coronary,Artery_Tibial,Brain_Anterior_cingulate_cortex_BA24,Brain_Caudate_basal_ganglia,Brain_Cerebellar_Hemisphere,Brain_Cerebellum,Brain_Cortex,Brain_Frontal_Cortex_BA9,Brain_Hippocampus,Brain_Hypothalamus,Brain_Nucleus_accumbens_basal_ganglia,Brain_Putamen_basal_ganglia,Brain_Spinal_cord_cervical_c-1,Breast_Mammary…
SCGB2B2	19:35167690:T:G	-0.295254	1.86863e-13	1.1078e-09	7.75251e-09	17	Adipose_Subcutaneous,Adipose_Visceral_Omentum,Adrenal_Gland,Brain_Cerebellar_Hemisphere,Brain_Frontal_Cortex_BA9,Cells_Cultured_fibroblasts,Colon_Sigmoid,Colon_Transverse,Esophagus_Mucosa,Esophagus_Muscularis,Heart_Left_Ventricle,Liver,Lung,Muscle_Skeletal,Nerve_Tibial,Skin_Not_Sun_Exposed_Suprapubic,Thyroid
THEM4	1:151841944:AT:A	0.153491	7.50048e-14	1.10868e-09	7.75251e-09	40	Adipose_Subcutaneous,Adipose_Visceral_Omentum,Adrenal_Gland,Artery_Aorta,Artery_Coronary,Artery_Tibial,Brain_Amygdala,Brain_Anterior_cingulate_cortex_BA24,Brain_Caudate_basal_ganglia,Brain_Cerebellar_Hemisphere,Brain_Cerebellum,Brain_Cortex,Brain_Frontal_Cortex_BA9,Brain_Hypothalamus,Brain_Nucleus_accumbens_basal_ganglia,Brain_Spinal_cord_cervical_c-1,Breast_Mammary_Tissue,Cells_Cultured_fibrobla…
RP11-33B1.1	4:120421127:G:GTA	-0.185012	3.35599e-13	1.14692e-09	8.01225e-09	47	Adipose_Subcutaneous,Adipose_Visceral_Omentum,Adrenal_Gland,Artery_Aorta,Artery_Coronary,Artery_Tibial,Brain_Amygdala,Brain_Anterior_cingulate_cortex_BA24,Brain_Caudate_basal_ganglia,Brain_Cerebellar_Hemisphere,Brain_Cerebellum,Brain_Cortex,Brain_Frontal_Cortex_BA9,Brain_Hippocampus,Brain_Hypothalamus,Brain_Nucleus_accumbens_basal_ganglia,Brain_Putamen_basal_ganglia,Brain_Spinal_cord_cervical_c-1…
AC004540.4	7:26510916:A:G	-0.514989	1.11274e-13	1.2005e-09	8.37856e-09	0	NA
RP11-33B1.3	4:120287487:CT:C	-0.301417	8.27019e-14	1.21015e-09	8.43787e-09	0	NA
DNLZ	9:139260494:T:G	0.843134	6.59155e-13	1.23182e-09	8.58079e-09	47	Adipose_Subcutaneous,Adipose_Visceral_Omentum,Adrenal_Gland,Artery_Aorta,Artery_Coronary,Artery_Tibial,Brain_Amygdala,Brain_Anterior_cingulate_cortex_BA24,Brain_Caudate_basal_ganglia,Brain_Cerebellar_Hemisphere,Brain_Cerebellum,Brain_Cortex,Brain_Frontal_Cortex_BA9,Brain_Hippocampus,Brain_Hypothalamus,Brain_Nucleus_accumbens_basal_ganglia,Brain_Putamen_basal_ganglia,Brain_Spinal_cord_cervical_c-1…
MYO15B	17:73584441:G:C	0.616227	7.91375e-14	1.28025e-09	8.90967e-09	18	Adipose_Visceral_Omentum,Adrenal_Gland,Artery_Tibial,Cells_Cultured_fibroblasts,Cells_EBV-transformed_lymphocytes,Colon_Sigmoid,Colon_Transverse,Esophagus_Gastroesophageal_Junction,Esophagus_Mucosa,Esophagus_Muscularis,Heart_Atrial_Appendage,Heart_Left_Ventricle,Lung,Small_Intestine_Terminal_Ileum,Spleen,Stomach,Thyroid,Whole_Blood
FRA10AC1	10:95466934:G:A	-0.238709	6.81108e-14	1.31227e-09	9.12384e-09	43	Adipose_Subcutaneous,Adipose_Visceral_Omentum,Adrenal_Gland,Artery_Aorta,Artery_Coronary,Artery_Tibial,Brain_Amygdala,Brain_Anterior_cingulate_cortex_BA24,Brain_Caudate_basal_ganglia,Brain_Cerebellar_Hemisphere,Brain_Cerebellum,Brain_Cortex,Brain_Frontal_Cortex_BA9,Brain_Hippocampus,Brain_Hypothalamus,Brain_Nucleus_accumbens_basal_ganglia,Brain_Putamen_basal_ganglia,Brain_Spinal_cord_cervical_c-1…
RBM19	12:114256006:G:A	-0.137318	5.7361e-14	1.32148e-09	9.17915e-09	0	NA
PTPLAD2	9:20914100:C:CA	0.312156	2.10018e-14	1.32791e-09	9.21508e-09	0	NA
NCEH1	3:172406412:T:C	-0.252439	1.32898e-12	1.359e-09	9.42189e-09	16	Adipose_Subcutaneous,Adipose_Visceral_Omentum,Artery_Aorta,Artery_Coronary,Artery_Tibial,Brain_Cerebellar_Hemisphere,Brain_Cerebellum,Brain_Nucleus_accumbens_basal_ganglia,Esophagus_Mucosa,Esophagus_Muscularis,Heart_Atrial_Appendage,Lung,Muscle_Skeletal,Skin_Sun_Exposed_Lower_leg,Stomach,Thyroid
POLI	18:51787992:T:A	-0.139547	5.5684e-14	1.3703e-09	9.49125e-09	46	Adipose_Subcutaneous,Adipose_Visceral_Omentum,Adrenal_Gland,Artery_Aorta,Artery_Coronary,Artery_Tibial,Brain_Amygdala,Brain_Anterior_cingulate_cortex_BA24,Brain_Caudate_basal_ganglia,Brain_Cerebellar_Hemisphere,Brain_Cerebellum,Brain_Cortex,Brain_Frontal_Cortex_BA9,Brain_Hippocampus,Brain_Hypothalamus,Brain_Nucleus_accumbens_basal_ganglia,Brain_Putamen_basal_ganglia,Brain_Spinal_cord_cervical_c-1…
DRAM1	12:102282669:G:A	0.200138	2.24727e-14	1.38495e-09	9.58365e-09	24	Adipose_Subcutaneous,Adipose_Visceral_Omentum,Adrenal_Gland,Artery_Aorta,Artery_Tibial,Brain_Cortex,Brain_Hippocampus,Brain_Nucleus_accumbens_basal_ganglia,Cells_Cultured_fibroblasts,Colon_Sigmoid,Colon_Transverse,Esophagus_Gastroesophageal_Junction,Esophagus_Mucosa,Esophagus_Muscularis,Heart_Atrial_Appendage,Heart_Left_Ventricle,Lung,Muscle_Skeletal,Nerve_Tibial,Skin_Not_Sun_Exposed_Suprapubic,S…
HPS4	22:26884039:G:A	0.170609	4.38904e-13	1.41084e-09	9.75359e-09	28	Adipose_Subcutaneous,Adipose_Visceral_Omentum,Artery_Aorta,Artery_Tibial,Brain_Caudate_basal_ganglia,Brain_Cortex,Brain_Frontal_Cortex_BA9,Brain_Nucleus_accumbens_basal_ganglia,Brain_Putamen_basal_ganglia,Brain_Spinal_cord_cervical_c-1,Breast_Mammary_Tissue,Cells_Cultured_fibroblasts,Colon_Sigmoid,Colon_Transverse,Esophagus_Gastroesophageal_Junction,Esophagus_Mucosa,Esophagus_Muscularis,Heart_Atr…
SCNN1G	16:23194250:C:G	-0.520716	1.60899e-13	1.41523e-09	9.77471e-09	2	Brain_Cerebellar_Hemisphere,Brain_Cerebellum
RP11-789C1.1	4:171352195:G:A	-0.331142	2.00082e-13	1.41818e-09	9.77664e-09	0	NA
SPATA1	1:84951191:T:C	-0.307717	2.7999e-14	1.41802e-09	9.77664e-09	30	Adipose_Subcutaneous,Adipose_Visceral_Omentum,Artery_Aorta,Artery_Tibial,Brain_Caudate_basal_ganglia,Brain_Cerebellum,Brain_Cortex,Brain_Nucleus_accumbens_basal_ganglia,Breast_Mammary_Tissue,Cells_Cultured_fibroblasts,Cells_EBV-transformed_lymphocytes,Colon_Sigmoid,Colon_Transverse,Esophagus_Gastroesophageal_Junction,Esophagus_Mucosa,Esophagus_Muscularis,Heart_Atrial_Appendage,Lung,Minor_Salivary…
APOL4	22:36612697:C:T	0.855784	3.50182e-14	1.45506e-09	1.00214e-08	5	Esophagus_Mucosa,Lung,Prostate,Skin_Not_Sun_Exposed_Suprapubic,Skin_Sun_Exposed_Lower_leg
MTHFD1	14:64857096:T:G	-0.147167	7.35854e-14	1.46077e-09	1.00513e-08	28	Adipose_Subcutaneous,Adipose_Visceral_Omentum,Adrenal_Gland,Artery_Aorta,Artery_Coronary,Artery_Tibial,Brain_Cerebellar_Hemisphere,Breast_Mammary_Tissue,Cells_Cultured_fibroblasts,Colon_Sigmoid,Colon_Transverse,Esophagus_Gastroesophageal_Junction,Esophagus_Mucosa,Esophagus_Muscularis,Heart_Atrial_Appendage,Heart_Left_Ventricle,Lung,Muscle_Skeletal,Nerve_Tibial,Ovary,Pituitary,Prostate,Skin_Not_Su…
PDCD6IP	3:33914040:C:A	-0.102304	1.89103e-13	1.4793e-09	1.01693e-08	21	Adipose_Subcutaneous,Adipose_Visceral_Omentum,Adrenal_Gland,Artery_Aorta,Artery_Coronary,Artery_Tibial,Breast_Mammary_Tissue,Cells_EBV-transformed_lymphocytes,Colon_Transverse,Esophagus_Mucosa,Esophagus_Muscularis,Lung,Pituitary,Skin_Not_Sun_Exposed_Suprapubic,Skin_Sun_Exposed_Lower_leg,Small_Intestine_Terminal_Ileum,Spleen,Stomach,Thyroid,Uterus,Whole_Blood
RNF182	6:13918461:T:A	0.336442	6.17785e-14	1.49563e-09	1.02719e-08	8	Adipose_Subcutaneous,Artery_Tibial,Breast_Mammary_Tissue,Nerve_Tibial,Ovary,Skin_Sun_Exposed_Lower_leg,Spleen,Whole_Blood
SERPINA6	14:94789495:C:G	0.36275	2.17694e-13	1.50669e-09	1.03381e-08	2	Colon_Transverse,Ovary
PILRB	7:99953786:C:CA	0.353736	1.8276e-12	1.54787e-09	1.06107e-08	47	Adipose_Subcutaneous,Adipose_Visceral_Omentum,Adrenal_Gland,Artery_Aorta,Artery_Coronary,Artery_Tibial,Brain_Amygdala,Brain_Anterior_cingulate_cortex_BA24,Brain_Caudate_basal_ganglia,Brain_Cerebellar_Hemisphere,Brain_Cerebellum,Brain_Cortex,Brain_Frontal_Cortex_BA9,Brain_Hippocampus,Brain_Hypothalamus,Brain_Nucleus_accumbens_basal_ganglia,Brain_Putamen_basal_ganglia,Brain_Spinal_cord_cervical_c-1…
UPK3BL	7:102351847:A:T	-0.42018	5.6908e-13	1.55715e-09	1.06644e-08	42	Adipose_Subcutaneous,Adipose_Visceral_Omentum,Adrenal_Gland,Artery_Aorta,Artery_Coronary,Artery_Tibial,Brain_Amygdala,Brain_Anterior_cingulate_cortex_BA24,Brain_Caudate_basal_ganglia,Brain_Cerebellar_Hemisphere,Brain_Cerebellum,Brain_Cortex,Brain_Frontal_Cortex_BA9,Brain_Hippocampus,Brain_Hypothalamus,Brain_Nucleus_accumbens_basal_ganglia,Brain_Putamen_basal_ganglia,Brain_Spinal_cord_cervical_c-1…
KY	3:134386872:G:A	-0.422366	2.28808e-13	1.62034e-09	1.10768e-08	9	Adipose_Visceral_Omentum,Brain_Cerebellar_Hemisphere,Brain_Cerebellum,Brain_Spinal_cord_cervical_c-1,Cells_Cultured_fibroblasts,Esophagus_Mucosa,Esophagus_Muscularis,Nerve_Tibial,Ovary
SLC15A1	13:99490559:A:G	0.263116	1.23312e-13	1.62039e-09	1.10768e-08	2	Esophagus_Mucosa,Skin_Sun_Exposed_Lower_leg
TPM1	15:63165052:T:TG	0.214693	5.75363e-14	1.64259e-09	1.1218e-08	0	NA
HI-LNC4701	22:46436143:GTT:G	0.238215	2.9236e-13	1.67053e-09	1.13982e-08	0	NA
DGKB	7:15059272:A:C	0.415148	1.43645e-13	1.69632e-09	1.15634e-08	0	NA
PIP4K2B	17:36928444:G:A	0.154672	2.34842e-13	1.71772e-09	1.16984e-08	12	Adipose_Subcutaneous,Adipose_Visceral_Omentum,Artery_Aorta,Artery_Coronary,Artery_Tibial,Breast_Mammary_Tissue,Cells_Cultured_fibroblasts,Esophagus_Muscularis,Lung,Nerve_Tibial,Skin_Sun_Exposed_Lower_leg,Thyroid
RP11-244K5.8	6:150184882:G:C	0.547641	5.04753e-14	1.72654e-09	1.17475e-08	0	NA
IBTK	6:82960606:C:CAATA	-0.130095	1.99231e-13	1.76445e-09	1.19943e-08	7	Brain_Cerebellum,Colon_Transverse,Esophagus_Mucosa,Liver,Nerve_Tibial,Pituitary,Stomach
FAM47E	4:77182004:G:T	-0.13158	6.57371e-14	1.80066e-09	1.22291e-08	43	Adipose_Subcutaneous,Adipose_Visceral_Omentum,Adrenal_Gland,Artery_Aorta,Artery_Coronary,Artery_Tibial,Brain_Amygdala,Brain_Anterior_cingulate_cortex_BA24,Brain_Caudate_basal_ganglia,Brain_Cerebellar_Hemisphere,Brain_Cerebellum,Brain_Cortex,Brain_Frontal_Cortex_BA9,Brain_Hippocampus,Brain_Hypothalamus,Brain_Nucleus_accumbens_basal_ganglia,Brain_Putamen_basal_ganglia,Brain_Spinal_cord_cervical_c-1…
MFN1	3:179030056:T:TTTTA	0.158624	3.70806e-13	1.80281e-09	1.22324e-08	39	Adipose_Subcutaneous,Adipose_Visceral_Omentum,Adrenal_Gland,Artery_Aorta,Artery_Coronary,Artery_Tibial,Brain_Amygdala,Brain_Caudate_basal_ganglia,Brain_Cerebellar_Hemisphere,Brain_Cerebellum,Brain_Cortex,Brain_Frontal_Cortex_BA9,Brain_Hippocampus,Brain_Hypothalamus,Brain_Nucleus_accumbens_basal_ganglia,Brain_Putamen_basal_ganglia,Breast_Mammary_Tissue,Cells_Cultured_fibroblasts,Colon_Sigmoid,Colo…
NUPR1L	7:55828834:G:A	0.429509	1.52204e-13	1.80836e-09	1.22587e-08	0	NA
PDLIM1	10:97043321:G:A	-0.200832	4.53064e-13	1.8829e-09	1.27522e-08	2	Cells_Cultured_fibroblasts,Whole_Blood
RHCE	1:25580095:G:A	-0.323765	2.25126e-13	1.90546e-09	1.2893e-08	44	Adipose_Subcutaneous,Adipose_Visceral_Omentum,Adrenal_Gland,Artery_Aorta,Artery_Coronary,Artery_Tibial,Brain_Amygdala,Brain_Anterior_cingulate_cortex_BA24,Brain_Caudate_basal_ganglia,Brain_Cerebellar_Hemisphere,Brain_Cerebellum,Brain_Cortex,Brain_Frontal_Cortex_BA9,Brain_Hippocampus,Brain_Hypothalamus,Brain_Nucleus_accumbens_basal_ganglia,Brain_Putamen_basal_ganglia,Brain_Spinal_cord_cervical_c-1…
ALDH1B1	9:38380350:C:A	-0.311018	2.67578e-13	1.91519e-09	1.29469e-08	3	Heart_Atrial_Appendage,Muscle_Skeletal,Thyroid
NARG2	15:60770888:A:G	-0.117854	2.16963e-14	1.93938e-09	1.30983e-08	0	NA
CDC7	1:91966406:G:A	-0.287625	5.40547e-14	1.9459e-09	1.31303e-08	41	Adipose_Subcutaneous,Adipose_Visceral_Omentum,Adrenal_Gland,Artery_Aorta,Artery_Coronary,Artery_Tibial,Brain_Amygdala,Brain_Anterior_cingulate_cortex_BA24,Brain_Caudate_basal_ganglia,Brain_Cerebellar_Hemisphere,Brain_Cerebellum,Brain_Cortex,Brain_Frontal_Cortex_BA9,Brain_Hippocampus,Brain_Nucleus_accumbens_basal_ganglia,Brain_Putamen_basal_ganglia,Brain_Spinal_cord_cervical_c-1,Breast_Mammary_Tis…
DHRS1	14:24764186:G:C	-0.273143	8.80034e-14	1.96122e-09	1.32215e-08	42	Adipose_Subcutaneous,Adipose_Visceral_Omentum,Adrenal_Gland,Artery_Aorta,Artery_Coronary,Artery_Tibial,Brain_Amygdala,Brain_Anterior_cingulate_cortex_BA24,Brain_Caudate_basal_ganglia,Brain_Cerebellar_Hemisphere,Brain_Cerebellum,Brain_Cortex,Brain_Frontal_Cortex_BA9,Brain_Hippocampus,Brain_Hypothalamus,Brain_Nucleus_accumbens_basal_ganglia,Brain_Putamen_basal_ganglia,Brain_Spinal_cord_cervical_c-1…
EEF1DP3	13:32525538:C:T	-0.538095	6.53967e-14	1.9828e-09	1.33546e-08	0	NA
ZNF93	19:20058439:A:T	0.211236	8.92045e-14	2.00878e-09	1.35172e-08	29	Adipose_Subcutaneous,Adipose_Visceral_Omentum,Adrenal_Gland,Artery_Aorta,Artery_Coronary,Artery_Tibial,Brain_Amygdala,Brain_Caudate_basal_ganglia,Brain_Cerebellar_Hemisphere,Brain_Cerebellum,Brain_Hippocampus,Brain_Nucleus_accumbens_basal_ganglia,Brain_Putamen_basal_ganglia,Breast_Mammary_Tissue,Esophagus_Muscularis,Heart_Atrial_Appendage,Heart_Left_Ventricle,Kidney_Cortex,Muscle_Skeletal,Nerve_T…
PPM1F	22:22325664:A:AGG	-0.145252	1.14291e-12	2.01469e-09	1.35445e-08	23	Adipose_Subcutaneous,Adipose_Visceral_Omentum,Artery_Aorta,Artery_Tibial,Brain_Cerebellum,Brain_Nucleus_accumbens_basal_ganglia,Brain_Putamen_basal_ganglia,Breast_Mammary_Tissue,Cells_Cultured_fibroblasts,Cells_EBV-transformed_lymphocytes,Esophagus_Gastroesophageal_Junction,Esophagus_Mucosa,Esophagus_Muscularis,Heart_Atrial_Appendage,Muscle_Skeletal,Nerve_Tibial,Ovary,Skin_Not_Sun_Exposed_Suprapu…
WDR66	12:122367321:A:C	-0.334191	2.06807e-13	2.1187e-09	1.42307e-08	10	Adipose_Visceral_Omentum,Artery_Aorta,Artery_Tibial,Cells_EBV-transformed_lymphocytes,Esophagus_Mucosa,Esophagus_Muscularis,Muscle_Skeletal,Nerve_Tibial,Pituitary,Thyroid
PID1	2:229729917:G:A	-0.260581	1.15959e-12	2.13184e-09	1.43058e-08	0	NA
MTERFD2	2:242022371:T:C	-0.185175	3.88849e-13	2.14716e-09	1.43954e-08	0	NA
RAD51C	17:56968554:C:T	0.19992	1.14959e-12	2.16447e-09	1.44982e-08	22	Adipose_Subcutaneous,Adipose_Visceral_Omentum,Artery_Aorta,Breast_Mammary_Tissue,Cells_Cultured_fibroblasts,Cells_EBV-transformed_lymphocytes,Colon_Sigmoid,Colon_Transverse,Esophagus_Mucosa,Esophagus_Muscularis,Lung,Minor_Salivary_Gland,Muscle_Skeletal,Nerve_Tibial,Skin_Not_Sun_Exposed_Suprapubic,Skin_Sun_Exposed_Lower_leg,Small_Intestine_Terminal_Ileum,Spleen,Stomach,Thyroid,Vagina,Whole_Blood
RP11-803B1.8	3:75407818:T:C	-0.910094	3.25265e-16	2.18275e-09	1.46073e-08	0	NA
RP11-439K3.1	9:85834349:T:G	0.26089	3.27048e-13	2.19835e-09	1.46982e-08	1	Thyroid
CCT6P3	7:64436818:TA:T	0.271604	1.15851e-14	2.24074e-09	1.4968e-08	47	Adipose_Subcutaneous,Adipose_Visceral_Omentum,Adrenal_Gland,Artery_Aorta,Artery_Coronary,Artery_Tibial,Brain_Amygdala,Brain_Anterior_cingulate_cortex_BA24,Brain_Caudate_basal_ganglia,Brain_Cerebellar_Hemisphere,Brain_Cerebellum,Brain_Cortex,Brain_Frontal_Cortex_BA9,Brain_Hippocampus,Brain_Hypothalamus,Brain_Nucleus_accumbens_basal_ganglia,Brain_Putamen_basal_ganglia,Brain_Spinal_cord_cervical_c-1…
MRPS10	6:42168677:A:AT	0.128858	3.34207e-13	2.28738e-09	1.52656e-08	42	Adipose_Subcutaneous,Adipose_Visceral_Omentum,Adrenal_Gland,Artery_Aorta,Artery_Coronary,Artery_Tibial,Brain_Anterior_cingulate_cortex_BA24,Brain_Caudate_basal_ganglia,Brain_Cerebellar_Hemisphere,Brain_Cerebellum,Brain_Cortex,Brain_Frontal_Cortex_BA9,Brain_Nucleus_accumbens_basal_ganglia,Brain_Putamen_basal_ganglia,Brain_Spinal_cord_cervical_c-1,Breast_Mammary_Tissue,Cells_Cultured_fibroblasts,Ce…
ZNF879	5:178463054:A:G	0.177837	1.51059e-13	2.30364e-09	1.53601e-08	14	Adipose_Visceral_Omentum,Adrenal_Gland,Cells_Cultured_fibroblasts,Cells_EBV-transformed_lymphocytes,Colon_Transverse,Esophagus_Mucosa,Esophagus_Muscularis,Nerve_Tibial,Skin_Sun_Exposed_Lower_leg,Small_Intestine_Terminal_Ileum,Spleen,Stomach,Thyroid,Whole_Blood
LEPREL1	3:189839120:C:T	-0.287513	5.89761e-13	2.30673e-09	1.53667e-08	0	NA
C22orf29	22:19844492:A:G	-0.195037	4.24893e-13	2.32515e-09	1.54754e-08	35	Adipose_Subcutaneous,Adipose_Visceral_Omentum,Adrenal_Gland,Artery_Aorta,Artery_Tibial,Brain_Anterior_cingulate_cortex_BA24,Brain_Caudate_basal_ganglia,Brain_Cerebellar_Hemisphere,Brain_Cerebellum,Brain_Cortex,Brain_Frontal_Cortex_BA9,Brain_Hippocampus,Brain_Hypothalamus,Brain_Nucleus_accumbens_basal_ganglia,Brain_Putamen_basal_ganglia,Cells_Cultured_fibroblasts,Cells_EBV-transformed_lymphocytes,…
TNFRSF10C	8:22941818:A:T	0.465424	1.05451e-13	2.34638e-09	1.56025e-08	24	Adipose_Subcutaneous,Adipose_Visceral_Omentum,Adrenal_Gland,Artery_Aorta,Artery_Tibial,Brain_Anterior_cingulate_cortex_BA24,Brain_Cortex,Brain_Frontal_Cortex_BA9,Brain_Hypothalamus,Brain_Nucleus_accumbens_basal_ganglia,Brain_Putamen_basal_ganglia,Breast_Mammary_Tissue,Cells_Cultured_fibroblasts,Cells_EBV-transformed_lymphocytes,Esophagus_Gastroesophageal_Junction,Esophagus_Mucosa,Esophagus_Muscul…
MBL1P	10:81780241:T:C	-0.479229	2.72338e-13	2.35173e-09	1.56239e-08	39	Adipose_Subcutaneous,Adipose_Visceral_Omentum,Adrenal_Gland,Artery_Aorta,Artery_Coronary,Artery_Tibial,Brain_Amygdala,Brain_Anterior_cingulate_cortex_BA24,Brain_Caudate_basal_ganglia,Brain_Cerebellar_Hemisphere,Brain_Cerebellum,Brain_Cortex,Brain_Frontal_Cortex_BA9,Brain_Hippocampus,Brain_Hypothalamus,Brain_Nucleus_accumbens_basal_ganglia,Brain_Putamen_basal_ganglia,Brain_Spinal_cord_cervical_c-1…
ZNF34	8:146038700:CAAA:C	0.204358	8.71727e-14	2.38367e-09	1.58217e-08	42	Adipose_Subcutaneous,Adipose_Visceral_Omentum,Adrenal_Gland,Artery_Aorta,Artery_Coronary,Artery_Tibial,Brain_Anterior_cingulate_cortex_BA24,Brain_Caudate_basal_ganglia,Brain_Cerebellar_Hemisphere,Brain_Cerebellum,Brain_Cortex,Brain_Hippocampus,Brain_Nucleus_accumbens_basal_ganglia,Brain_Putamen_basal_ganglia,Brain_Spinal_cord_cervical_c-1,Brain_Substantia_nigra,Breast_Mammary_Tissue,Cells_Culture…
CTSS	1:150783985:T:C	0.224628	2.31608e-13	2.39785e-09	1.59014e-08	36	Adipose_Subcutaneous,Adipose_Visceral_Omentum,Adrenal_Gland,Artery_Aorta,Artery_Coronary,Artery_Tibial,Brain_Caudate_basal_ganglia,Brain_Cerebellar_Hemisphere,Brain_Cerebellum,Brain_Cortex,Brain_Putamen_basal_ganglia,Breast_Mammary_Tissue,Cells_Cultured_fibroblasts,Cells_EBV-transformed_lymphocytes,Colon_Sigmoid,Colon_Transverse,Esophagus_Gastroesophageal_Junction,Esophagus_Mucosa,Esophagus_Muscu…
CTC-241F20.3	19:48759365:A:T	-0.307884	2.15189e-14	2.43461e-09	1.61306e-08	0	NA
CLUAP1	16:3589024:AC:A	0.15232	6.42556e-13	2.49194e-09	1.64955e-08	45	Adipose_Subcutaneous,Adipose_Visceral_Omentum,Adrenal_Gland,Artery_Aorta,Artery_Coronary,Artery_Tibial,Brain_Amygdala,Brain_Anterior_cingulate_cortex_BA24,Brain_Caudate_basal_ganglia,Brain_Cerebellar_Hemisphere,Brain_Cerebellum,Brain_Cortex,Brain_Frontal_Cortex_BA9,Brain_Hippocampus,Brain_Hypothalamus,Brain_Nucleus_accumbens_basal_ganglia,Brain_Putamen_basal_ganglia,Brain_Spinal_cord_cervical_c-1…
STRG017679	1:121179057:G:A	0.384922	1.28073e-12	2.55083e-09	1.68701e-08	0	NA
NUDT7	16:77756098:AT:A	-0.244076	6.0398e-14	2.5714e-09	1.69908e-08	23	Adipose_Subcutaneous,Adipose_Visceral_Omentum,Artery_Aorta,Artery_Tibial,Breast_Mammary_Tissue,Cells_Cultured_fibroblasts,Cells_EBV-transformed_lymphocytes,Colon_Sigmoid,Colon_Transverse,Esophagus_Gastroesophageal_Junction,Esophagus_Mucosa,Esophagus_Muscularis,Heart_Atrial_Appendage,Heart_Left_Ventricle,Liver,Lung,Nerve_Tibial,Pituitary,Skin_Not_Sun_Exposed_Suprapubic,Skin_Sun_Exposed_Lower_leg,S…
PWP2	21:45562590:G:A	-0.19388	5.54326e-14	2.57842e-09	1.70218e-08	47	Adipose_Subcutaneous,Adipose_Visceral_Omentum,Adrenal_Gland,Artery_Aorta,Artery_Coronary,Artery_Tibial,Brain_Amygdala,Brain_Anterior_cingulate_cortex_BA24,Brain_Caudate_basal_ganglia,Brain_Cerebellar_Hemisphere,Brain_Cerebellum,Brain_Cortex,Brain_Frontal_Cortex_BA9,Brain_Hippocampus,Brain_Hypothalamus,Brain_Nucleus_accumbens_basal_ganglia,Brain_Putamen_basal_ganglia,Brain_Spinal_cord_cervical_c-1…
RRN3P2	16:29158597:A:G	-0.268074	8.74278e-13	2.6088e-09	1.72068e-08	39	Adipose_Subcutaneous,Adipose_Visceral_Omentum,Adrenal_Gland,Artery_Aorta,Artery_Coronary,Artery_Tibial,Brain_Anterior_cingulate_cortex_BA24,Brain_Cerebellar_Hemisphere,Brain_Cerebellum,Brain_Cortex,Brain_Frontal_Cortex_BA9,Brain_Hippocampus,Brain_Hypothalamus,Brain_Putamen_basal_ganglia,Brain_Spinal_cord_cervical_c-1,Brain_Substantia_nigra,Breast_Mammary_Tissue,Cells_Cultured_fibroblasts,Colon_Si…
GUF1	4:44700453:G:C	-0.126513	6.52416e-13	2.64226e-09	1.74118e-08	6	Adipose_Visceral_Omentum,Artery_Aorta,Artery_Tibial,Cells_Cultured_fibroblasts,Esophagus_Gastroesophageal_Junction,Thyroid
MTG1	10:135234580:C:T	0.19071	5.11678e-14	2.67414e-09	1.76061e-08	44	Adipose_Subcutaneous,Adipose_Visceral_Omentum,Adrenal_Gland,Artery_Aorta,Artery_Coronary,Artery_Tibial,Brain_Amygdala,Brain_Anterior_cingulate_cortex_BA24,Brain_Caudate_basal_ganglia,Brain_Cerebellar_Hemisphere,Brain_Cerebellum,Brain_Cortex,Brain_Frontal_Cortex_BA9,Brain_Hippocampus,Brain_Hypothalamus,Brain_Nucleus_accumbens_basal_ganglia,Brain_Putamen_basal_ganglia,Brain_Spinal_cord_cervical_c-1…
ELOVL4	6:80582366:C:T	-0.190629	1.97937e-13	2.70981e-09	1.78249e-08	4	Adipose_Subcutaneous,Cells_Cultured_fibroblasts,Esophagus_Mucosa,Esophagus_Muscularis
IVD	15:40700022:C:T	0.140622	4.22848e-13	2.71705e-09	1.78565e-08	39	Adipose_Subcutaneous,Adipose_Visceral_Omentum,Adrenal_Gland,Artery_Aorta,Artery_Coronary,Artery_Tibial,Brain_Anterior_cingulate_cortex_BA24,Brain_Caudate_basal_ganglia,Brain_Cerebellar_Hemisphere,Brain_Cerebellum,Brain_Cortex,Brain_Frontal_Cortex_BA9,Brain_Hippocampus,Brain_Nucleus_accumbens_basal_ganglia,Brain_Putamen_basal_ganglia,Breast_Mammary_Tissue,Cells_Cultured_fibroblasts,Cells_EBV-trans…
P4HA3	11:73778943:A:G	-0.317068	8.93783e-14	2.73291e-09	1.79446e-08	19	Adipose_Subcutaneous,Adipose_Visceral_Omentum,Artery_Aorta,Artery_Tibial,Brain_Cerebellar_Hemisphere,Brain_Cerebellum,Breast_Mammary_Tissue,Cells_Cultured_fibroblasts,Colon_Sigmoid,Colon_Transverse,Esophagus_Mucosa,Esophagus_Muscularis,Lung,Nerve_Tibial,Pituitary,Skin_Not_Sun_Exposed_Suprapubic,Skin_Sun_Exposed_Lower_leg,Stomach,Thyroid
PRSS45	3:46794170:C:G	0.53306	1.57885e-13	2.75638e-09	1.80825e-08	44	Adipose_Subcutaneous,Adipose_Visceral_Omentum,Adrenal_Gland,Artery_Aorta,Artery_Coronary,Artery_Tibial,Brain_Amygdala,Brain_Anterior_cingulate_cortex_BA24,Brain_Caudate_basal_ganglia,Brain_Cerebellar_Hemisphere,Brain_Cerebellum,Brain_Cortex,Brain_Frontal_Cortex_BA9,Brain_Hippocampus,Brain_Hypothalamus,Brain_Nucleus_accumbens_basal_ganglia,Brain_Putamen_basal_ganglia,Brain_Spinal_cord_cervical_c-1…
RP11-378J18.3	1:222719586:T:C	-0.340436	5.30497e-14	2.7608e-09	1.80952e-08	0	NA
SLC38A11	2:165791607:C:T	0.714141	2.65165e-13	2.82524e-09	1.8501e-08	20	Adipose_Subcutaneous,Adipose_Visceral_Omentum,Artery_Aorta,Artery_Tibial,Brain_Cortex,Breast_Mammary_Tissue,Cells_Cultured_fibroblasts,Esophagus_Mucosa,Esophagus_Muscularis,Heart_Atrial_Appendage,Heart_Left_Ventricle,Lung,Minor_Salivary_Gland,Muscle_Skeletal,Nerve_Tibial,Skin_Not_Sun_Exposed_Suprapubic,Skin_Sun_Exposed_Lower_leg,Small_Intestine_Terminal_Ileum,Stomach,Thyroid
IL17RA	22:17586583:C:G	0.135958	2.01609e-12	2.83554e-09	1.85379e-08	32	Adipose_Subcutaneous,Adipose_Visceral_Omentum,Adrenal_Gland,Artery_Aorta,Artery_Coronary,Artery_Tibial,Breast_Mammary_Tissue,Cells_Cultured_fibroblasts,Cells_EBV-transformed_lymphocytes,Colon_Sigmoid,Colon_Transverse,Esophagus_Gastroesophageal_Junction,Esophagus_Mucosa,Esophagus_Muscularis,Heart_Atrial_Appendage,Heart_Left_Ventricle,Lung,Minor_Salivary_Gland,Muscle_Skeletal,Nerve_Tibial,Ovary,Pit…
SCRN3	2:175294610:C:T	-0.122486	9.95828e-14	2.83593e-09	1.85379e-08	5	Adrenal_Gland,Esophagus_Mucosa,Esophagus_Muscularis,Liver,Stomach
ST6GALNAC1	17:74634684:C:T	-0.691973	4.07904e-13	2.93097e-09	1.91421e-08	4	Esophagus_Mucosa,Lung,Stomach,Whole_Blood
PREX1	20:47321393:T:C	0.163633	6.19598e-13	3.11748e-09	2.0342e-08	4	Artery_Aorta,Lung,Muscle_Skeletal,Thyroid
ZNF670	1:247213935:G:A	-0.258831	4.7005e-14	3.26406e-09	2.12795e-08	33	Adipose_Subcutaneous,Adipose_Visceral_Omentum,Adrenal_Gland,Artery_Aorta,Artery_Tibial,Brain_Anterior_cingulate_cortex_BA24,Brain_Caudate_basal_ganglia,Brain_Cerebellar_Hemisphere,Brain_Cerebellum,Brain_Frontal_Cortex_BA9,Brain_Hypothalamus,Brain_Nucleus_accumbens_basal_ganglia,Brain_Putamen_basal_ganglia,Breast_Mammary_Tissue,Cells_Cultured_fibroblasts,Cells_EBV-transformed_lymphocytes,Colon_Sig…
IL1R1	2:102752117:C:T	-0.186074	8.43592e-13	3.2769e-09	2.13442e-08	4	Artery_Aorta,Prostate,Skin_Sun_Exposed_Lower_leg,Stomach
ZNF610	19:52881854:C:G	0.118389	2.09333e-13	3.28212e-09	2.13592e-08	0	NA
HI-LNC664	7:30617474:T:C	-0.281478	3.26387e-12	3.32445e-09	2.16154e-08	0	NA
PBG036361	22:33970348:A:C	0.4112	1.66034e-13	3.47946e-09	2.26032e-08	0	NA
TMCO3	13:114133640:G:A	-0.141494	8.45455e-13	3.57026e-09	2.31725e-08	28	Adipose_Subcutaneous,Adipose_Visceral_Omentum,Artery_Aorta,Artery_Coronary,Artery_Tibial,Brain_Caudate_basal_ganglia,Brain_Cerebellar_Hemisphere,Brain_Cerebellum,Brain_Cortex,Brain_Frontal_Cortex_BA9,Brain_Hippocampus,Brain_Hypothalamus,Brain_Nucleus_accumbens_basal_ganglia,Brain_Putamen_basal_ganglia,Brain_Spinal_cord_cervical_c-1,Breast_Mammary_Tissue,Colon_Sigmoid,Esophagus_Gastroesophageal_Ju…
AC027763.2	17:6889884:T:A	0.161936	7.17997e-13	3.59301e-09	2.32917e-08	0	NA
PIBF1	13:73596617:A:G	-0.132714	5.85056e-13	3.59499e-09	2.32917e-08	26	Adipose_Visceral_Omentum,Artery_Aorta,Artery_Tibial,Brain_Amygdala,Brain_Caudate_basal_ganglia,Brain_Cerebellar_Hemisphere,Brain_Cerebellum,Brain_Cortex,Brain_Frontal_Cortex_BA9,Brain_Hippocampus,Brain_Hypothalamus,Brain_Nucleus_accumbens_basal_ganglia,Breast_Mammary_Tissue,Cells_Cultured_fibroblasts,Colon_Transverse,Esophagus_Mucosa,Esophagus_Muscularis,Heart_Atrial_Appendage,Heart_Left_Ventricl…
DHRS4	14:24423090:A:G	-0.325644	2.44389e-13	3.72892e-09	2.41381e-08	31	Adipose_Subcutaneous,Adipose_Visceral_Omentum,Adrenal_Gland,Artery_Aorta,Artery_Coronary,Artery_Tibial,Brain_Amygdala,Brain_Cerebellar_Hemisphere,Brain_Cerebellum,Brain_Cortex,Brain_Frontal_Cortex_BA9,Breast_Mammary_Tissue,Cells_Cultured_fibroblasts,Colon_Sigmoid,Esophagus_Gastroesophageal_Junction,Esophagus_Mucosa,Esophagus_Muscularis,Heart_Atrial_Appendage,Heart_Left_Ventricle,Liver,Lung,Muscle…
GPD1L	3:32196247:CT:C	-0.166388	1.01503e-12	3.73323e-09	2.41447e-08	20	Adipose_Visceral_Omentum,Artery_Aorta,Artery_Coronary,Brain_Caudate_basal_ganglia,Brain_Nucleus_accumbens_basal_ganglia,Colon_Sigmoid,Esophagus_Mucosa,Esophagus_Muscularis,Heart_Atrial_Appendage,Heart_Left_Ventricle,Lung,Muscle_Skeletal,Nerve_Tibial,Pituitary,Skin_Not_Sun_Exposed_Suprapubic,Skin_Sun_Exposed_Lower_leg,Spleen,Stomach,Thyroid,Whole_Blood
CCDC122	13:44396247:G:A	0.157064	8.56859e-13	3.74132e-09	2.41756e-08	40	Adipose_Subcutaneous,Adipose_Visceral_Omentum,Adrenal_Gland,Artery_Aorta,Artery_Coronary,Artery_Tibial,Brain_Caudate_basal_ganglia,Brain_Cerebellar_Hemisphere,Brain_Cerebellum,Brain_Hypothalamus,Brain_Nucleus_accumbens_basal_ganglia,Brain_Putamen_basal_ganglia,Brain_Spinal_cord_cervical_c-1,Breast_Mammary_Tissue,Cells_Cultured_fibroblasts,Cells_EBV-transformed_lymphocytes,Colon_Sigmoid,Colon_Tran…
LYRM4	6:5260694:C:T	0.245364	2.88442e-13	3.76129e-09	2.42832e-08	35	Adipose_Subcutaneous,Adipose_Visceral_Omentum,Artery_Aorta,Artery_Coronary,Artery_Tibial,Brain_Anterior_cingulate_cortex_BA24,Brain_Caudate_basal_ganglia,Brain_Cerebellar_Hemisphere,Brain_Cerebellum,Brain_Cortex,Brain_Frontal_Cortex_BA9,Brain_Nucleus_accumbens_basal_ganglia,Brain_Putamen_basal_ganglia,Breast_Mammary_Tissue,Cells_Cultured_fibroblasts,Cells_EBV-transformed_lymphocytes,Colon_Sigmoid…
FAIM2	12:50304949:G:A	0.48283	1.5505e-12	3.77956e-09	2.43797e-08	18	Adipose_Subcutaneous,Adipose_Visceral_Omentum,Adrenal_Gland,Artery_Aorta,Artery_Tibial,Breast_Mammary_Tissue,Cells_Cultured_fibroblasts,Esophagus_Gastroesophageal_Junction,Esophagus_Mucosa,Esophagus_Muscularis,Lung,Minor_Salivary_Gland,Muscle_Skeletal,Nerve_Tibial,Skin_Not_Sun_Exposed_Suprapubic,Skin_Sun_Exposed_Lower_leg,Spleen,Thyroid
MUL1	1:20834610:C:A	0.201316	6.13883e-13	3.80729e-09	2.45369e-08	43	Adipose_Subcutaneous,Adipose_Visceral_Omentum,Artery_Aorta,Artery_Coronary,Artery_Tibial,Brain_Amygdala,Brain_Anterior_cingulate_cortex_BA24,Brain_Caudate_basal_ganglia,Brain_Cerebellar_Hemisphere,Brain_Cerebellum,Brain_Cortex,Brain_Frontal_Cortex_BA9,Brain_Hippocampus,Brain_Hypothalamus,Brain_Nucleus_accumbens_basal_ganglia,Brain_Putamen_basal_ganglia,Brain_Spinal_cord_cervical_c-1,Brain_Substan…
CTC-203F4.2	5:134741393:A:G	-0.615153	7.25517e-13	4.07422e-09	2.62341e-08	37	Adipose_Subcutaneous,Adipose_Visceral_Omentum,Artery_Aorta,Artery_Coronary,Artery_Tibial,Brain_Amygdala,Brain_Caudate_basal_ganglia,Brain_Cerebellar_Hemisphere,Brain_Cerebellum,Brain_Cortex,Brain_Frontal_Cortex_BA9,Brain_Hippocampus,Brain_Hypothalamus,Brain_Nucleus_accumbens_basal_ganglia,Brain_Putamen_basal_ganglia,Brain_Spinal_cord_cervical_c-1,Breast_Mammary_Tissue,Cells_Cultured_fibroblasts,C…
TMEM161B-AS1	5:87700985:GA:G	0.199543	3.34234e-13	4.13368e-09	2.65936e-08	46	Adipose_Subcutaneous,Adipose_Visceral_Omentum,Adrenal_Gland,Artery_Aorta,Artery_Coronary,Artery_Tibial,Brain_Amygdala,Brain_Anterior_cingulate_cortex_BA24,Brain_Caudate_basal_ganglia,Brain_Cerebellar_Hemisphere,Brain_Cerebellum,Brain_Cortex,Brain_Frontal_Cortex_BA9,Brain_Hippocampus,Brain_Hypothalamus,Brain_Nucleus_accumbens_basal_ganglia,Brain_Putamen_basal_ganglia,Brain_Spinal_cord_cervical_c-1…
PCDHA11	5:140282931:A:G	0.533233	5.28927e-13	4.17093e-09	2.68097e-08	5	Brain_Cerebellar_Hemisphere,Brain_Cerebellum,Brain_Nucleus_accumbens_basal_ganglia,Nerve_Tibial,Pituitary
LINC01071	13:44981811:G:A	0.329626	7.99624e-13	4.4544e-09	2.86067e-08	0	NA
CENPV	17:16247100:T:C	0.194653	1.45471e-12	4.50256e-09	2.88906e-08	37	Adipose_Subcutaneous,Adipose_Visceral_Omentum,Adrenal_Gland,Artery_Aorta,Artery_Coronary,Artery_Tibial,Brain_Amygdala,Brain_Anterior_cingulate_cortex_BA24,Brain_Caudate_basal_ganglia,Brain_Cerebellar_Hemisphere,Brain_Cerebellum,Brain_Cortex,Brain_Frontal_Cortex_BA9,Brain_Hippocampus,Brain_Hypothalamus,Brain_Nucleus_accumbens_basal_ganglia,Brain_Putamen_basal_ganglia,Brain_Spinal_cord_cervical_c-1…
FAM229B	6:112435682:G:A	0.174116	3.8739e-13	4.54761e-09	2.91541e-08	38	Adipose_Subcutaneous,Adipose_Visceral_Omentum,Adrenal_Gland,Artery_Aorta,Artery_Coronary,Artery_Tibial,Brain_Amygdala,Brain_Anterior_cingulate_cortex_BA24,Brain_Caudate_basal_ganglia,Brain_Cerebellar_Hemisphere,Brain_Cerebellum,Brain_Cortex,Brain_Hippocampus,Brain_Hypothalamus,Brain_Nucleus_accumbens_basal_ganglia,Brain_Putamen_basal_ganglia,Brain_Spinal_cord_cervical_c-1,Brain_Substantia_nigra,B…
ARHGEF37	5:148974261:G:A	-0.169851	7.53297e-13	4.58535e-09	2.93703e-08	10	Adipose_Subcutaneous,Adipose_Visceral_Omentum,Brain_Cerebellar_Hemisphere,Brain_Cerebellum,Brain_Putamen_basal_ganglia,Breast_Mammary_Tissue,Cells_Cultured_fibroblasts,Lung,Nerve_Tibial,Thyroid
SMIM8	6:88059100:A:G	0.211624	7.66098e-13	4.65509e-09	2.9791e-08	43	Adipose_Subcutaneous,Adipose_Visceral_Omentum,Adrenal_Gland,Artery_Aorta,Artery_Tibial,Brain_Amygdala,Brain_Anterior_cingulate_cortex_BA24,Brain_Caudate_basal_ganglia,Brain_Cerebellar_Hemisphere,Brain_Cerebellum,Brain_Cortex,Brain_Frontal_Cortex_BA9,Brain_Hippocampus,Brain_Hypothalamus,Brain_Nucleus_accumbens_basal_ganglia,Brain_Putamen_basal_ganglia,Brain_Spinal_cord_cervical_c-1,Breast_Mammary_…
RP11-745O10.2	12:66508149:GA:G	-0.267251	3.38655e-14	4.75756e-09	3.04202e-08	0	NA
EDARADD	1:236449502:A:G	-0.21444	1.1887e-12	4.77216e-09	3.04869e-08	1	Thyroid
LINC00888	3:183179946:G:A	0.131051	1.5931e-12	4.83778e-09	3.08792e-08	18	Adrenal_Gland,Brain_Anterior_cingulate_cortex_BA24,Brain_Caudate_basal_ganglia,Brain_Cerebellar_Hemisphere,Brain_Cerebellum,Brain_Cortex,Brain_Frontal_Cortex_BA9,Brain_Hippocampus,Brain_Hypothalamus,Brain_Nucleus_accumbens_basal_ganglia,Brain_Putamen_basal_ganglia,Cells_Cultured_fibroblasts,Heart_Atrial_Appendage,Heart_Left_Ventricle,Liver,Muscle_Skeletal,Pituitary,Thyroid
ZNF736	7:63828541:T:G	0.164056	3.10221e-14	5.08625e-09	3.24368e-08	36	Adipose_Subcutaneous,Adipose_Visceral_Omentum,Adrenal_Gland,Artery_Aorta,Artery_Coronary,Artery_Tibial,Brain_Anterior_cingulate_cortex_BA24,Brain_Caudate_basal_ganglia,Brain_Cerebellum,Brain_Cortex,Brain_Nucleus_accumbens_basal_ganglia,Breast_Mammary_Tissue,Cells_Cultured_fibroblasts,Cells_EBV-transformed_lymphocytes,Colon_Sigmoid,Colon_Transverse,Esophagus_Gastroesophageal_Junction,Esophagus_Muc…
RP11-981P6.1	12:89938590:G:A	0.172261	2.01048e-12	5.10112e-09	3.25034e-08	31	Adipose_Subcutaneous,Adipose_Visceral_Omentum,Adrenal_Gland,Artery_Aorta,Artery_Coronary,Artery_Tibial,Brain_Cerebellar_Hemisphere,Brain_Cerebellum,Brain_Hypothalamus,Brain_Spinal_cord_cervical_c-1,Breast_Mammary_Tissue,Colon_Sigmoid,Colon_Transverse,Esophagus_Gastroesophageal_Junction,Esophagus_Mucosa,Esophagus_Muscularis,Heart_Atrial_Appendage,Liver,Lung,Minor_Salivary_Gland,Nerve_Tibial,Ovary,…
MAP3K7CL	21:30416768:CT:C	-0.217613	5.66446e-13	5.11851e-09	3.25858e-08	11	Artery_Tibial,Brain_Caudate_basal_ganglia,Brain_Hypothalamus,Brain_Nucleus_accumbens_basal_ganglia,Esophagus_Muscularis,Heart_Atrial_Appendage,Nerve_Tibial,Pituitary,Skin_Not_Sun_Exposed_Suprapubic,Skin_Sun_Exposed_Lower_leg,Thyroid
PROC	2:128180872:G:T	0.347709	3.56044e-13	5.15911e-09	3.28157e-08	8	Colon_Transverse,Esophagus_Mucosa,Liver,Pituitary,Skin_Sun_Exposed_Lower_leg,Small_Intestine_Terminal_Ileum,Stomach,Thyroid
CSE1L	20:47663382:A:G	-0.11794	9.13218e-13	5.19119e-09	3.29911e-08	29	Adipose_Subcutaneous,Adipose_Visceral_Omentum,Adrenal_Gland,Artery_Aorta,Artery_Coronary,Artery_Tibial,Brain_Cortex,Breast_Mammary_Tissue,Colon_Sigmoid,Colon_Transverse,Esophagus_Gastroesophageal_Junction,Esophagus_Mucosa,Esophagus_Muscularis,Heart_Atrial_Appendage,Heart_Left_Ventricle,Liver,Lung,Minor_Salivary_Gland,Muscle_Skeletal,Nerve_Tibial,Ovary,Pituitary,Prostate,Skin_Not_Sun_Exposed_Supra…
PELO	5:52036709:G:C	-0.161767	1.58943e-13	5.35616e-09	3.401e-08	1	Skin_Not_Sun_Exposed_Suprapubic
RILPL2	12:123932679:C:A	0.144404	2.32234e-12	5.37865e-09	3.41232e-08	5	Artery_Tibial,Cells_Cultured_fibroblasts,Colon_Transverse,Heart_Atrial_Appendage,Minor_Salivary_Gland
CNTLN	9:17273731:A:G	0.177945	4.70175e-12	5.44504e-09	3.45145e-08	34	Adipose_Subcutaneous,Adipose_Visceral_Omentum,Adrenal_Gland,Artery_Aorta,Artery_Coronary,Artery_Tibial,Brain_Caudate_basal_ganglia,Brain_Cortex,Brain_Frontal_Cortex_BA9,Brain_Hippocampus,Brain_Hypothalamus,Brain_Putamen_basal_ganglia,Breast_Mammary_Tissue,Cells_Cultured_fibroblasts,Colon_Sigmoid,Colon_Transverse,Esophagus_Gastroesophageal_Junction,Esophagus_Mucosa,Esophagus_Muscularis,Heart_Atria…
RSPH3	6:159384348:CCTCT:C	-0.414841	9.31954e-14	5.47136e-09	3.46514e-08	26	Adipose_Subcutaneous,Adipose_Visceral_Omentum,Artery_Aorta,Artery_Coronary,Artery_Tibial,Breast_Mammary_Tissue,Cells_Cultured_fibroblasts,Colon_Sigmoid,Colon_Transverse,Esophagus_Gastroesophageal_Junction,Esophagus_Mucosa,Esophagus_Muscularis,Heart_Atrial_Appendage,Heart_Left_Ventricle,Lung,Minor_Salivary_Gland,Nerve_Tibial,Ovary,Prostate,Skin_Not_Sun_Exposed_Suprapubic,Skin_Sun_Exposed_Lower_leg…
METTL10	10:126493243:GT:G	-0.10904	1.85417e-12	5.6589e-09	3.58081e-08	42	Adipose_Subcutaneous,Adipose_Visceral_Omentum,Adrenal_Gland,Artery_Aorta,Artery_Coronary,Artery_Tibial,Brain_Amygdala,Brain_Anterior_cingulate_cortex_BA24,Brain_Caudate_basal_ganglia,Brain_Cortex,Brain_Frontal_Cortex_BA9,Brain_Hippocampus,Brain_Hypothalamus,Brain_Nucleus_accumbens_basal_ganglia,Brain_Putamen_basal_ganglia,Brain_Substantia_nigra,Breast_Mammary_Tissue,Cells_Cultured_fibroblasts,Cel…
HIBADH	7:27712758:C:T	0.129701	4.37936e-13	5.7459e-09	3.63185e-08	22	Adipose_Subcutaneous,Adipose_Visceral_Omentum,Adrenal_Gland,Artery_Aorta,Artery_Tibial,Breast_Mammary_Tissue,Cells_Cultured_fibroblasts,Cells_EBV-transformed_lymphocytes,Colon_Sigmoid,Colon_Transverse,Esophagus_Gastroesophageal_Junction,Esophagus_Mucosa,Esophagus_Muscularis,Heart_Atrial_Appendage,Heart_Left_Ventricle,Liver,Lung,Muscle_Skeletal,Nerve_Tibial,Skin_Not_Sun_Exposed_Suprapubic,Skin_Sun…
LRP11	6:150169320:AAAAAC:A	-0.125891	1.08545e-12	5.74948e-09	3.63185e-08	10	Adipose_Subcutaneous,Adipose_Visceral_Omentum,Adrenal_Gland,Artery_Tibial,Breast_Mammary_Tissue,Colon_Sigmoid,Esophagus_Muscularis,Heart_Atrial_Appendage,Nerve_Tibial,Stomach
C15orf38	15:90473690:T:C	-0.194065	4.33932e-12	5.84054e-09	3.68619e-08	0	NA
RNF157-AS1	17:74134628:C:G	0.182404	1.00759e-12	5.93979e-09	3.7456e-08	3	Brain_Anterior_cingulate_cortex_BA24,Esophagus_Mucosa,Thyroid
LINC00847	5:180258246:C:G	0.414028	2.38394e-13	6.04099e-09	3.80614e-08	33	Adipose_Subcutaneous,Adipose_Visceral_Omentum,Adrenal_Gland,Artery_Aorta,Artery_Coronary,Artery_Tibial,Brain_Cerebellar_Hemisphere,Brain_Cortex,Brain_Frontal_Cortex_BA9,Breast_Mammary_Tissue,Cells_Cultured_fibroblasts,Cells_EBV-transformed_lymphocytes,Colon_Sigmoid,Colon_Transverse,Esophagus_Gastroesophageal_Junction,Esophagus_Mucosa,Esophagus_Muscularis,Heart_Atrial_Appendage,Heart_Left_Ventricl…
ORMDL1	2:190533189:C:T	-0.136801	2.14749e-12	6.04655e-09	3.80637e-08	45	Adipose_Subcutaneous,Adipose_Visceral_Omentum,Adrenal_Gland,Artery_Aorta,Artery_Coronary,Artery_Tibial,Brain_Amygdala,Brain_Anterior_cingulate_cortex_BA24,Brain_Caudate_basal_ganglia,Brain_Cerebellar_Hemisphere,Brain_Cerebellum,Brain_Cortex,Brain_Frontal_Cortex_BA9,Brain_Hippocampus,Brain_Hypothalamus,Brain_Nucleus_accumbens_basal_ganglia,Brain_Putamen_basal_ganglia,Brain_Spinal_cord_cervical_c-1…
CPT1B	22:51024542:C:T	-0.657763	2.03248e-13	6.19274e-09	3.89505e-08	44	Adipose_Subcutaneous,Adipose_Visceral_Omentum,Adrenal_Gland,Artery_Aorta,Artery_Coronary,Artery_Tibial,Brain_Amygdala,Brain_Anterior_cingulate_cortex_BA24,Brain_Caudate_basal_ganglia,Brain_Cerebellar_Hemisphere,Brain_Cerebellum,Brain_Cortex,Brain_Frontal_Cortex_BA9,Brain_Hippocampus,Brain_Hypothalamus,Brain_Nucleus_accumbens_basal_ganglia,Brain_Putamen_basal_ganglia,Brain_Spinal_cord_cervical_c-1…
ZUFSP	6:116944788:T:A	-0.156897	2.9332e-13	6.36786e-09	4.00175e-08	5	Brain_Cerebellar_Hemisphere,Brain_Cerebellum,Brain_Cortex,Esophagus_Mucosa,Whole_Blood
APOE	19:45449199:C:G	0.395562	1.53267e-12	6.37759e-09	4.00443e-08	3	Esophagus_Mucosa,Lung,Prostate
PNPLA7	9:140444078:T:C	0.243628	4.79268e-12	6.60034e-09	4.14074e-08	41	Adipose_Subcutaneous,Adipose_Visceral_Omentum,Adrenal_Gland,Artery_Aorta,Artery_Tibial,Brain_Amygdala,Brain_Anterior_cingulate_cortex_BA24,Brain_Caudate_basal_ganglia,Brain_Cerebellar_Hemisphere,Brain_Cerebellum,Brain_Cortex,Brain_Frontal_Cortex_BA9,Brain_Hippocampus,Brain_Hypothalamus,Brain_Nucleus_accumbens_basal_ganglia,Brain_Putamen_basal_ganglia,Brain_Spinal_cord_cervical_c-1,Brain_Substanti…
RP5-966M1.6	3:52849549:T:C	-0.444463	2.51788e-12	6.75734e-09	4.23561e-08	0	NA
SCAPER	15:77168268:C:G	0.15817	9.75991e-13	6.88436e-09	4.31153e-08	42	Adipose_Subcutaneous,Adipose_Visceral_Omentum,Adrenal_Gland,Artery_Aorta,Artery_Coronary,Artery_Tibial,Brain_Caudate_basal_ganglia,Brain_Cerebellar_Hemisphere,Brain_Cerebellum,Brain_Cortex,Brain_Hippocampus,Brain_Nucleus_accumbens_basal_ganglia,Brain_Putamen_basal_ganglia,Brain_Substantia_nigra,Breast_Mammary_Tissue,Cells_Cultured_fibroblasts,Cells_EBV-transformed_lymphocytes,Colon_Sigmoid,Colon_…
SNX11	17:46197097:A:AGCCACTGT	0.152098	3.44057e-12	6.92997e-09	4.33639e-08	34	Adipose_Subcutaneous,Adipose_Visceral_Omentum,Adrenal_Gland,Artery_Aorta,Artery_Tibial,Brain_Caudate_basal_ganglia,Brain_Cerebellar_Hemisphere,Brain_Cerebellum,Brain_Cortex,Brain_Nucleus_accumbens_basal_ganglia,Brain_Putamen_basal_ganglia,Breast_Mammary_Tissue,Cells_Cultured_fibroblasts,Colon_Sigmoid,Colon_Transverse,Esophagus_Gastroesophageal_Junction,Esophagus_Mucosa,Esophagus_Muscularis,Heart_…
GBAS	7:56119730:T:A	-0.115901	3.55528e-13	7.11297e-09	4.4471e-08	28	Adipose_Subcutaneous,Adipose_Visceral_Omentum,Adrenal_Gland,Artery_Aorta,Artery_Tibial,Brain_Amygdala,Brain_Caudate_basal_ganglia,Brain_Cerebellar_Hemisphere,Brain_Cerebellum,Brain_Cortex,Brain_Hippocampus,Brain_Nucleus_accumbens_basal_ganglia,Brain_Putamen_basal_ganglia,Breast_Mammary_Tissue,Cells_Cultured_fibroblasts,Colon_Sigmoid,Colon_Transverse,Esophagus_Mucosa,Esophagus_Muscularis,Lung,Musc…
PACRGL	4:20758861:A:G	-0.185274	8.16475e-13	7.15302e-09	4.46832e-08	39	Adipose_Subcutaneous,Adipose_Visceral_Omentum,Adrenal_Gland,Artery_Aorta,Artery_Coronary,Artery_Tibial,Brain_Amygdala,Brain_Anterior_cingulate_cortex_BA24,Brain_Caudate_basal_ganglia,Brain_Cerebellar_Hemisphere,Brain_Cerebellum,Brain_Cortex,Brain_Frontal_Cortex_BA9,Brain_Hippocampus,Brain_Hypothalamus,Brain_Nucleus_accumbens_basal_ganglia,Brain_Putamen_basal_ganglia,Brain_Substantia_nigra,Breast_…
GTF2H4	6:30796772:T:A	0.551978	1.08134e-13	7.50437e-09	4.68381e-08	36	Adipose_Subcutaneous,Adipose_Visceral_Omentum,Adrenal_Gland,Artery_Aorta,Artery_Tibial,Brain_Caudate_basal_ganglia,Brain_Cerebellar_Hemisphere,Brain_Cerebellum,Brain_Cortex,Brain_Hippocampus,Brain_Hypothalamus,Brain_Nucleus_accumbens_basal_ganglia,Brain_Substantia_nigra,Breast_Mammary_Tissue,Cells_Cultured_fibroblasts,Cells_EBV-transformed_lymphocytes,Colon_Sigmoid,Colon_Transverse,Esophagus_Gast…
PRKCDBP	11:6342582:G:C	0.472584	1.81853e-12	7.58373e-09	4.72931e-08	33	Adipose_Subcutaneous,Adipose_Visceral_Omentum,Adrenal_Gland,Artery_Aorta,Artery_Coronary,Artery_Tibial,Brain_Caudate_basal_ganglia,Brain_Cerebellar_Hemisphere,Brain_Cerebellum,Brain_Hippocampus,Brain_Hypothalamus,Breast_Mammary_Tissue,Cells_Cultured_fibroblasts,Colon_Sigmoid,Colon_Transverse,Esophagus_Gastroesophageal_Junction,Esophagus_Mucosa,Esophagus_Muscularis,Heart_Atrial_Appendage,Heart_Lef…
FTMG051148	7:134719868:CTAACCTCCCCTTAAA:C	-0.280058	7.43201e-13	8.11147e-09	5.05411e-08	0	NA
ZNF554	19:2784756:CAA:C	0.421825	3.56558e-13	8.17247e-09	5.08778e-08	30	Adipose_Subcutaneous,Adipose_Visceral_Omentum,Adrenal_Gland,Artery_Aorta,Artery_Tibial,Brain_Cerebellar_Hemisphere,Brain_Cerebellum,Breast_Mammary_Tissue,Cells_Cultured_fibroblasts,Cells_EBV-transformed_lymphocytes,Colon_Sigmoid,Colon_Transverse,Esophagus_Gastroesophageal_Junction,Esophagus_Mucosa,Esophagus_Muscularis,Heart_Atrial_Appendage,Heart_Left_Ventricle,Liver,Lung,Muscle_Skeletal,Nerve_Ti…
SDHAP1	3:195479748:G:A	0.210091	1.24902e-12	8.36489e-09	5.20315e-08	40	Adipose_Subcutaneous,Adipose_Visceral_Omentum,Adrenal_Gland,Artery_Aorta,Artery_Coronary,Artery_Tibial,Brain_Anterior_cingulate_cortex_BA24,Brain_Caudate_basal_ganglia,Brain_Cerebellar_Hemisphere,Brain_Cerebellum,Brain_Cortex,Brain_Frontal_Cortex_BA9,Brain_Hippocampus,Brain_Hypothalamus,Brain_Nucleus_accumbens_basal_ganglia,Brain_Putamen_basal_ganglia,Breast_Mammary_Tissue,Cells_Cultured_fibrobla…
FER1L6	8:124917775:C:G	0.712423	3.47909e-12	8.37359e-09	5.20414e-08	1	Cells_Cultured_fibroblasts
C7orf49	7:134854979:G:A	-0.106887	2.02198e-12	8.43113e-09	5.23546e-08	22	Adipose_Subcutaneous,Adipose_Visceral_Omentum,Artery_Aorta,Artery_Tibial,Brain_Nucleus_accumbens_basal_ganglia,Cells_EBV-transformed_lymphocytes,Colon_Transverse,Esophagus_Gastroesophageal_Junction,Esophagus_Mucosa,Esophagus_Muscularis,Heart_Atrial_Appendage,Liver,Lung,Pituitary,Prostate,Skin_Not_Sun_Exposed_Suprapubic,Skin_Sun_Exposed_Lower_leg,Small_Intestine_Terminal_Ileum,Spleen,Stomach,Thyro…
GLB1L2	11:134201864:T:C	-0.21998	6.34321e-13	8.47293e-09	5.25696e-08	19	Adipose_Subcutaneous,Adrenal_Gland,Artery_Aorta,Artery_Coronary,Artery_Tibial,Breast_Mammary_Tissue,Colon_Sigmoid,Colon_Transverse,Esophagus_Mucosa,Esophagus_Muscularis,Heart_Atrial_Appendage,Heart_Left_Ventricle,Lung,Muscle_Skeletal,Nerve_Tibial,Skin_Not_Sun_Exposed_Suprapubic,Skin_Sun_Exposed_Lower_leg,Spleen,Thyroid
MGAT4C	12:86909273:C:G	0.449667	9.813e-13	8.90103e-09	5.51789e-08	3	Heart_Atrial_Appendage,Heart_Left_Ventricle,Pituitary
ABHD4	14:23067931:C:T	0.19276	1.91719e-12	9.29405e-09	5.75666e-08	21	Adrenal_Gland,Artery_Aorta,Artery_Tibial,Cells_Cultured_fibroblasts,Cells_EBV-transformed_lymphocytes,Colon_Transverse,Esophagus_Gastroesophageal_Junction,Esophagus_Mucosa,Esophagus_Muscularis,Liver,Lung,Minor_Salivary_Gland,Muscle_Skeletal,Nerve_Tibial,Pituitary,Prostate,Skin_Not_Sun_Exposed_Suprapubic,Skin_Sun_Exposed_Lower_leg,Stomach,Thyroid,Whole_Blood
C7orf50	7:1212241:GT:G	-0.182723	3.92352e-13	9.36466e-09	5.79549e-08	14	Adipose_Visceral_Omentum,Artery_Tibial,Brain_Caudate_basal_ganglia,Brain_Cortex,Brain_Frontal_Cortex_BA9,Brain_Nucleus_accumbens_basal_ganglia,Brain_Putamen_basal_ganglia,Colon_Sigmoid,Esophagus_Muscularis,Heart_Left_Ventricle,Muscle_Skeletal,Skin_Not_Sun_Exposed_Suprapubic,Skin_Sun_Exposed_Lower_leg,Thyroid
LIPT1	2:99723016:TA:T	0.107268	1.3357e-12	9.46099e-09	5.84522e-08	44	Adipose_Subcutaneous,Adipose_Visceral_Omentum,Adrenal_Gland,Artery_Aorta,Artery_Coronary,Artery_Tibial,Brain_Amygdala,Brain_Anterior_cingulate_cortex_BA24,Brain_Caudate_basal_ganglia,Brain_Cerebellar_Hemisphere,Brain_Cerebellum,Brain_Cortex,Brain_Frontal_Cortex_BA9,Brain_Hippocampus,Brain_Hypothalamus,Brain_Nucleus_accumbens_basal_ganglia,Brain_Putamen_basal_ganglia,Breast_Mammary_Tissue,Cells_Cu…
PBG029349	2:13950758:A:G	-0.574625	3.57154e-12	9.45638e-09	5.84522e-08	0	NA
SUMO2P17	17:46993948:T:TTTTTG	-0.237923	8.22719e-13	9.5548e-09	5.8982e-08	32	Adrenal_Gland,Artery_Coronary,Artery_Tibial,Brain_Amygdala,Brain_Anterior_cingulate_cortex_BA24,Brain_Caudate_basal_ganglia,Brain_Cerebellar_Hemisphere,Brain_Cerebellum,Brain_Cortex,Brain_Frontal_Cortex_BA9,Brain_Hippocampus,Brain_Hypothalamus,Brain_Nucleus_accumbens_basal_ganglia,Brain_Putamen_basal_ganglia,Brain_Spinal_cord_cervical_c-1,Brain_Substantia_nigra,Breast_Mammary_Tissue,Cells_Culture…
EPHX1	1:225991093:A:G	-0.165266	1.74261e-12	9.95986e-09	6.14307e-08	1	Muscle_Skeletal
C6orf89	6:36894685:G:A	0.113302	1.95015e-12	1.00594e-08	6.18362e-08	0	NA
ENSG00000197085	7:34800760:C:T	-0.615425	7.38656e-13	1.0054e-08	6.18362e-08	0	NA
RASGRF1	15:79237293:C:T	-0.293513	2.19115e-12	1.00389e-08	6.18362e-08	2	Adipose_Visceral_Omentum,Nerve_Tibial
TAMM41	3:11889365:G:A	-0.156543	5.30005e-13	1.00523e-08	6.18362e-08	14	Adipose_Subcutaneous,Adipose_Visceral_Omentum,Artery_Aorta,Artery_Tibial,Brain_Frontal_Cortex_BA9,Cells_Cultured_fibroblasts,Cells_EBV-transformed_lymphocytes,Esophagus_Mucosa,Heart_Atrial_Appendage,Heart_Left_Ventricle,Muscle_Skeletal,Nerve_Tibial,Skin_Not_Sun_Exposed_Suprapubic,Whole_Blood
DGCR6	22:18923713:G:A	-0.408823	8.04863e-13	1.01252e-08	6.21885e-08	36	Adipose_Subcutaneous,Adipose_Visceral_Omentum,Adrenal_Gland,Artery_Aorta,Artery_Coronary,Artery_Tibial,Brain_Amygdala,Brain_Caudate_basal_ganglia,Brain_Cerebellum,Brain_Frontal_Cortex_BA9,Brain_Hippocampus,Brain_Hypothalamus,Brain_Nucleus_accumbens_basal_ganglia,Brain_Putamen_basal_ganglia,Brain_Spinal_cord_cervical_c-1,Breast_Mammary_Tissue,Cells_Cultured_fibroblasts,Colon_Sigmoid,Colon_Transver…
AC009961.3	2:160646606:A:G	0.391241	1.01436e-12	1.03134e-08	6.32913e-08	33	Adipose_Subcutaneous,Adipose_Visceral_Omentum,Adrenal_Gland,Artery_Aorta,Artery_Coronary,Artery_Tibial,Brain_Caudate_basal_ganglia,Brain_Cortex,Breast_Mammary_Tissue,Cells_Cultured_fibroblasts,Colon_Sigmoid,Colon_Transverse,Esophagus_Gastroesophageal_Junction,Esophagus_Mucosa,Esophagus_Muscularis,Heart_Atrial_Appendage,Heart_Left_Ventricle,Liver,Lung,Minor_Salivary_Gland,Muscle_Skeletal,Nerve_Tib…
MADD	11:47293799:G:C	-0.133784	1.16292e-12	1.03529e-08	6.34805e-08	33	Adipose_Subcutaneous,Adrenal_Gland,Artery_Aorta,Artery_Coronary,Artery_Tibial,Brain_Amygdala,Brain_Caudate_basal_ganglia,Brain_Cerebellar_Hemisphere,Brain_Cerebellum,Brain_Cortex,Brain_Frontal_Cortex_BA9,Brain_Hypothalamus,Brain_Nucleus_accumbens_basal_ganglia,Brain_Putamen_basal_ganglia,Breast_Mammary_Tissue,Cells_Cultured_fibroblasts,Colon_Sigmoid,Colon_Transverse,Esophagus_Gastroesophageal_Jun…
FTMG009130	11:65962592:G:A	-0.289226	2.4615e-12	1.03944e-08	6.36816e-08	0	NA
ZNF883	9:115854670:C:G	0.813888	1.01635e-12	1.0496e-08	6.42503e-08	14	Adipose_Subcutaneous,Artery_Aorta,Artery_Tibial,Breast_Mammary_Tissue,Cells_Cultured_fibroblasts,Colon_Transverse,Esophagus_Mucosa,Esophagus_Muscularis,Lung,Nerve_Tibial,Skin_Not_Sun_Exposed_Suprapubic,Skin_Sun_Exposed_Lower_leg,Thyroid,Whole_Blood
NEK3	13:52716189:G:C	0.157298	9.38596e-13	1.0674e-08	6.52854e-08	26	Adipose_Subcutaneous,Adipose_Visceral_Omentum,Artery_Aorta,Artery_Coronary,Artery_Tibial,Brain_Anterior_cingulate_cortex_BA24,Brain_Hypothalamus,Brain_Putamen_basal_ganglia,Breast_Mammary_Tissue,Cells_Cultured_fibroblasts,Colon_Sigmoid,Colon_Transverse,Esophagus_Gastroesophageal_Junction,Esophagus_Mucosa,Esophagus_Muscularis,Heart_Atrial_Appendage,Heart_Left_Ventricle,Lung,Muscle_Skeletal,Nerve_T…
KIAA1919	6:111580561:C:A	-0.203238	6.83357e-13	1.08334e-08	6.6205e-08	0	NA
ADI1	2:3516085:C:T	0.166083	6.17026e-13	1.09003e-08	6.65583e-08	12	Adipose_Subcutaneous,Brain_Anterior_cingulate_cortex_BA24,Brain_Caudate_basal_ganglia,Brain_Cerebellar_Hemisphere,Brain_Cortex,Brain_Frontal_Cortex_BA9,Brain_Hypothalamus,Brain_Nucleus_accumbens_basal_ganglia,Brain_Putamen_basal_ganglia,Breast_Mammary_Tissue,Skin_Sun_Exposed_Lower_leg,Thyroid
NFYC-AS1	1:41236837:CT:C	-0.174767	2.98313e-12	1.09404e-08	6.67474e-08	0	NA
EFHD1	2:233523099:AGCCT:A	-0.341353	2.7285e-12	1.11759e-08	6.81275e-08	0	NA
FTMG003235	1:22744822:C:T	-0.619138	1.42887e-12	1.122e-08	6.83394e-08	0	NA
TMEM108	3:133133095:G:C	0.525305	5.1967e-12	1.13564e-08	6.91127e-08	0	NA
FTMG048912	6:44353447:G:A	0.46932	2.23738e-14	1.18654e-08	7.21504e-08	0	NA
RP11-555M1.3	3:156905553:T:C	-0.345581	2.04829e-16	1.19101e-08	7.23621e-08	7	Brain_Anterior_cingulate_cortex_BA24,Brain_Cerebellar_Hemisphere,Brain_Cerebellum,Brain_Cortex,Brain_Frontal_Cortex_BA9,Brain_Nucleus_accumbens_basal_ganglia,Liver
POLR1E	9:37500113:T:C	-0.139492	2.27621e-12	1.22119e-08	7.41342e-08	8	Artery_Aorta,Artery_Tibial,Cells_Cultured_fibroblasts,Cells_EBV-transformed_lymphocytes,Esophagus_Muscularis,Muscle_Skeletal,Stomach,Whole_Blood
IL1RL2	2:102778461:T:C	-0.305969	1.68929e-12	1.24559e-08	7.55528e-08	2	Brain_Caudate_basal_ganglia,Brain_Nucleus_accumbens_basal_ganglia
NUP54	4:77040830:T:C	0.141493	1.72395e-14	1.26167e-08	7.64648e-08	41	Adipose_Subcutaneous,Adipose_Visceral_Omentum,Adrenal_Gland,Artery_Aorta,Artery_Coronary,Artery_Tibial,Brain_Amygdala,Brain_Caudate_basal_ganglia,Brain_Cerebellar_Hemisphere,Brain_Cerebellum,Brain_Cortex,Brain_Hippocampus,Brain_Putamen_basal_ganglia,Brain_Spinal_cord_cervical_c-1,Brain_Substantia_nigra,Breast_Mammary_Tissue,Cells_Cultured_fibroblasts,Colon_Sigmoid,Colon_Transverse,Esophagus_Gastr…
ZNF177	19:9400194:T:C	-0.553528	1.55496e-11	1.26669e-08	7.67055e-08	26	Adipose_Subcutaneous,Adipose_Visceral_Omentum,Adrenal_Gland,Brain_Caudate_basal_ganglia,Brain_Cerebellar_Hemisphere,Brain_Cerebellum,Brain_Cortex,Brain_Frontal_Cortex_BA9,Brain_Hypothalamus,Brain_Nucleus_accumbens_basal_ganglia,Breast_Mammary_Tissue,Colon_Sigmoid,Colon_Transverse,Esophagus_Gastroesophageal_Junction,Esophagus_Muscularis,Heart_Atrial_Appendage,Heart_Left_Ventricle,Lung,Nerve_Tibial…
EDEM2	20:33866028:A:G	0.126306	5.526e-13	1.27311e-08	7.70306e-08	2	Adipose_Subcutaneous,Cells_Cultured_fibroblasts
KCNC2	12:75567915:C:CT	0.542647	2.41064e-12	1.2862e-08	7.77584e-08	0	NA
RPL7L1	6:42860740:T:G	-0.109953	8.44774e-14	1.28945e-08	7.78905e-08	31	Adipose_Subcutaneous,Adipose_Visceral_Omentum,Artery_Aorta,Artery_Tibial,Brain_Caudate_basal_ganglia,Brain_Cerebellar_Hemisphere,Brain_Cerebellum,Brain_Cortex,Brain_Frontal_Cortex_BA9,Brain_Hippocampus,Brain_Hypothalamus,Brain_Nucleus_accumbens_basal_ganglia,Brain_Putamen_basal_ganglia,Breast_Mammary_Tissue,Cells_Cultured_fibroblasts,Colon_Sigmoid,Colon_Transverse,Esophagus_Gastroesophageal_Junct…
ARHGDIG	16:392373:C:T	-0.383867	2.15397e-11	1.2957e-08	7.82035e-08	14	Adipose_Subcutaneous,Adipose_Visceral_Omentum,Artery_Aorta,Artery_Tibial,Brain_Spinal_cord_cervical_c-1,Cells_Cultured_fibroblasts,Esophagus_Muscularis,Heart_Atrial_Appendage,Heart_Left_Ventricle,Lung,Muscle_Skeletal,Nerve_Tibial,Stomach,Thyroid
PBG046369	5:151174605:C:G	-0.251164	4.50255e-13	1.31418e-08	7.92536e-08	0	NA
SUMF1	3:4467371:A:C	-0.140996	9.5637e-12	1.35168e-08	8.1448e-08	13	Adipose_Subcutaneous,Adrenal_Gland,Artery_Aorta,Artery_Tibial,Breast_Mammary_Tissue,Cells_Cultured_fibroblasts,Esophagus_Muscularis,Heart_Atrial_Appendage,Muscle_Skeletal,Skin_Not_Sun_Exposed_Suprapubic,Skin_Sun_Exposed_Lower_leg,Thyroid,Whole_Blood
GTF2H2	5:70671482:A:G	-1.40527	2.25054e-13	1.38609e-08	8.34527e-08	13	Adipose_Visceral_Omentum,Artery_Aorta,Artery_Tibial,Brain_Hypothalamus,Esophagus_Mucosa,Esophagus_Muscularis,Liver,Lung,Muscle_Skeletal,Nerve_Tibial,Pituitary,Stomach,Whole_Blood
CPA2	7:129922498:T:C	-0.303212	7.15357e-12	1.40198e-08	8.42768e-08	1	Stomach
RNF166	16:88757755:C:T	-0.200236	2.80866e-12	1.40208e-08	8.42768e-08	28	Adipose_Subcutaneous,Adipose_Visceral_Omentum,Adrenal_Gland,Artery_Aorta,Artery_Tibial,Breast_Mammary_Tissue,Cells_Cultured_fibroblasts,Cells_EBV-transformed_lymphocytes,Colon_Sigmoid,Colon_Transverse,Esophagus_Gastroesophageal_Junction,Esophagus_Mucosa,Esophagus_Muscularis,Heart_Left_Ventricle,Liver,Lung,Minor_Salivary_Gland,Muscle_Skeletal,Nerve_Tibial,Pituitary,Prostate,Skin_Not_Sun_Exposed_Su…
IL1RN	2:113836526:A:AG	-0.326971	3.87831e-12	1.41502e-08	8.49849e-08	5	Adipose_Subcutaneous,Breast_Mammary_Tissue,Colon_Transverse,Thyroid,Whole_Blood
SPTLC1	9:94835310:C:T	0.0929472	2.34584e-12	1.4397e-08	8.63962e-08	23	Adipose_Subcutaneous,Adipose_Visceral_Omentum,Adrenal_Gland,Artery_Aorta,Artery_Tibial,Brain_Caudate_basal_ganglia,Brain_Cortex,Brain_Frontal_Cortex_BA9,Brain_Nucleus_accumbens_basal_ganglia,Brain_Putamen_basal_ganglia,Breast_Mammary_Tissue,Cells_Cultured_fibroblasts,Colon_Transverse,Esophagus_Mucosa,Esophagus_Muscularis,Liver,Lung,Muscle_Skeletal,Nerve_Tibial,Skin_Not_Sun_Exposed_Suprapubic,Skin…
PIGZ	3:196676158:T:C	0.194262	4.70052e-12	1.44235e-08	8.64844e-08	44	Adipose_Subcutaneous,Adipose_Visceral_Omentum,Adrenal_Gland,Artery_Aorta,Artery_Coronary,Artery_Tibial,Brain_Amygdala,Brain_Anterior_cingulate_cortex_BA24,Brain_Caudate_basal_ganglia,Brain_Cerebellar_Hemisphere,Brain_Cerebellum,Brain_Cortex,Brain_Frontal_Cortex_BA9,Brain_Hippocampus,Brain_Hypothalamus,Brain_Nucleus_accumbens_basal_ganglia,Brain_Putamen_basal_ganglia,Brain_Spinal_cord_cervical_c-1…
CORO2B	15:68912093:C:CGT	-0.54897	8.18859e-12	1.44791e-08	8.67467e-08	0	NA
RP11-17M24.1	17:32296606:A:T	0.497083	8.76316e-12	1.47866e-08	8.85166e-08	0	NA
ANK2	4:114032304:T:C	-0.28193	1.54421e-12	1.52059e-08	9.09522e-08	0	NA
AC097468.4	2:219879482:C:T	-0.707232	4.76817e-12	1.55553e-08	9.29662e-08	1	Pituitary
MUC20	3:195724651:C:T	0.378877	1.64864e-12	1.56284e-08	9.33269e-08	40	Adipose_Subcutaneous,Adipose_Visceral_Omentum,Adrenal_Gland,Artery_Aorta,Artery_Coronary,Artery_Tibial,Brain_Anterior_cingulate_cortex_BA24,Brain_Caudate_basal_ganglia,Brain_Cerebellar_Hemisphere,Brain_Cerebellum,Brain_Cortex,Brain_Frontal_Cortex_BA9,Brain_Hippocampus,Brain_Hypothalamus,Brain_Nucleus_accumbens_basal_ganglia,Brain_Putamen_basal_ganglia,Breast_Mammary_Tissue,Cells_Cultured_fibrobla…
C12orf60	12:14925724:G:C	-0.220895	1.48706e-12	1.5703e-08	9.36959e-08	37	Adipose_Subcutaneous,Adipose_Visceral_Omentum,Artery_Aorta,Artery_Tibial,Brain_Amygdala,Brain_Anterior_cingulate_cortex_BA24,Brain_Caudate_basal_ganglia,Brain_Cerebellar_Hemisphere,Brain_Cerebellum,Brain_Cortex,Brain_Frontal_Cortex_BA9,Brain_Hippocampus,Brain_Hypothalamus,Brain_Nucleus_accumbens_basal_ganglia,Brain_Putamen_basal_ganglia,Brain_Spinal_cord_cervical_c-1,Brain_Substantia_nigra,Breast…
CHRNA7	15:32396721:G:A	-0.278736	6.85033e-12	1.5851e-08	9.4502e-08	0	NA
ITGA1	5:52036709:G:C	-0.176558	8.26234e-13	1.62128e-08	9.65804e-08	3	Adrenal_Gland,Ovary,Whole_Blood
ZNF772	19:57970237:CT:C	0.176013	6.34673e-13	1.65935e-08	9.87678e-08	30	Adipose_Subcutaneous,Adipose_Visceral_Omentum,Adrenal_Gland,Artery_Aorta,Artery_Coronary,Artery_Tibial,Breast_Mammary_Tissue,Cells_Cultured_fibroblasts,Cells_EBV-transformed_lymphocytes,Colon_Sigmoid,Colon_Transverse,Esophagus_Gastroesophageal_Junction,Esophagus_Mucosa,Esophagus_Muscularis,Heart_Atrial_Appendage,Lung,Minor_Salivary_Gland,Muscle_Skeletal,Nerve_Tibial,Ovary,Prostate,Skin_Not_Sun_Ex…
ST3GAL4	11:126221298:G:T	0.375025	5.77215e-13	1.69805e-08	1.00989e-07	12	Artery_Tibial,Cells_Cultured_fibroblasts,Cells_EBV-transformed_lymphocytes,Esophagus_Gastroesophageal_Junction,Esophagus_Muscularis,Heart_Left_Ventricle,Liver,Muscle_Skeletal,Nerve_Tibial,Pituitary,Stomach,Thyroid
HLA-H	6:29909769:AAAC:A	0.46719	8.00657e-13	1.75904e-08	1.04532e-07	44	Adipose_Subcutaneous,Adipose_Visceral_Omentum,Adrenal_Gland,Artery_Aorta,Artery_Coronary,Artery_Tibial,Brain_Amygdala,Brain_Anterior_cingulate_cortex_BA24,Brain_Caudate_basal_ganglia,Brain_Cerebellar_Hemisphere,Brain_Cerebellum,Brain_Cortex,Brain_Frontal_Cortex_BA9,Brain_Hippocampus,Brain_Hypothalamus,Brain_Nucleus_accumbens_basal_ganglia,Brain_Putamen_basal_ganglia,Brain_Substantia_nigra,Breast_…
FTMG030858	2:186260685:A:G	0.586401	9.05814e-13	1.78775e-08	1.06152e-07	0	NA
FTMG048536	6:26953545:A:G	0.183324	3.56971e-12	1.81572e-08	1.07725e-07	0	NA
CCT6P1	7:65443014:G:C	0.219011	5.82318e-12	1.82327e-08	1.08085e-07	29	Adipose_Subcutaneous,Adipose_Visceral_Omentum,Adrenal_Gland,Artery_Aorta,Artery_Tibial,Brain_Cerebellar_Hemisphere,Brain_Nucleus_accumbens_basal_ganglia,Breast_Mammary_Tissue,Cells_Cultured_fibroblasts,Colon_Sigmoid,Colon_Transverse,Esophagus_Mucosa,Heart_Atrial_Appendage,Heart_Left_Ventricle,Liver,Lung,Minor_Salivary_Gland,Muscle_Skeletal,Nerve_Tibial,Ovary,Pituitary,Prostate,Skin_Not_Sun_Expose…
DIS3L	15:66554870:C:T	-0.186347	8.43554e-12	1.83017e-08	1.08407e-07	42	Adipose_Subcutaneous,Adipose_Visceral_Omentum,Adrenal_Gland,Artery_Aorta,Artery_Coronary,Artery_Tibial,Brain_Anterior_cingulate_cortex_BA24,Brain_Caudate_basal_ganglia,Brain_Cerebellar_Hemisphere,Brain_Cerebellum,Brain_Cortex,Brain_Frontal_Cortex_BA9,Brain_Hippocampus,Brain_Hypothalamus,Brain_Nucleus_accumbens_basal_ganglia,Brain_Putamen_basal_ganglia,Brain_Spinal_cord_cervical_c-1,Breast_Mammary…
FTMG048617	6:29918587:T:C	-0.434341	4.48429e-13	1.83587e-08	1.08656e-07	0	NA
[truncated: 2,196 more rows]
