# Supplementary material for: Genetic regulation of RNA splicing in human pancreatic islets
Source: Genome Biol. 2022 Sep 15;23:196. doi: 10.1186/s13059-022-02757-0 (PMC9479353; doi:10.1186/s13059-022-02757-0)
Supplement: Supplementary file 3 — Additional file 3: Table S2. Significant lead sQTLs. [file 13059_2022_2757_MOESM3_ESM.xlsx]

## Sheet: Supplementary Table 2
Gene	Junction	Lead variant id	Slope	Nominal p-value	Permutation pass p-value	Q-value	Number of GTEx a Junction is shared with	GTEx Tissues a Junction is shared with
TOR1AIP1	1:179853904:179858445:clu_3453_NA_ENSG00000143337	1:179863237:G:T	-0.451988	2.63904e-257	4.47405e-220	1.94609e-215	34	Adipose_Subcutaneous,Adipose_Visceral_Omentum,Adrenal_Gland,Artery_Aorta,Brain_Anterior_cingulate_cortex_BA24,Brain_Caudate_basal_ganglia,Brain_Cerebellar_Hemisphere,Brain_Cerebellum,Brain_Cortex,Brain_Frontal_Cortex_BA9,Brain_Hippocampus,Brain_Hypothalamus,Breast_Mammary_Tissue,Cells_Cultured_fibroblasts,Cells_EBV-transformed_lymphocytes,Colon_Sigmoid,Colon_Transverse,Esophagus_Gastroesophageal_…
TOR1AIP1	1:179853904:179858448:clu_3453_NA_ENSG00000143337	1:179863237:G:T	0.447411	8.71248e-257	2.16229e-213	4.7027e-209	12	Artery_Coronary,Brain_Amygdala,Brain_Nucleus_accumbens_basal_ganglia,Brain_Putamen_basal_ganglia,Brain_Spinal_cord_cervical_c-1,Brain_Substantia_nigra,Liver,Minor_Salivary_Gland,Prostate,Small_Intestine_Terminal_Ileum,Spleen,Stomach
NDUFS5	1:39492070:39494395:clu_2289_NA_ENSG00000168653	1:39520501:A:T	-0.25454	9.25723e-233	4.63991e-198	5.0456e-194	6	Brain_Cortex,Brain_Spinal_cord_cervical_c-1,Liver,Minor_Salivary_Gland,Ovary,Vagina
NDUFS5	1:39492074:39494395:clu_2289_NA_ENSG00000168653	1:39520501:A:T	0.254602	5.51974e-231	3.69262e-198	5.0456e-194	41	Adipose_Subcutaneous,Adipose_Visceral_Omentum,Adrenal_Gland,Artery_Aorta,Artery_Coronary,Artery_Tibial,Brain_Amygdala,Brain_Anterior_cingulate_cortex_BA24,Brain_Caudate_basal_ganglia,Brain_Cerebellar_Hemisphere,Brain_Cerebellum,Brain_Frontal_Cortex_BA9,Brain_Hippocampus,Brain_Hypothalamus,Brain_Nucleus_accumbens_basal_ganglia,Brain_Putamen_basal_ganglia,Brain_Substantia_nigra,Breast_Mammary_Tissu…
TMEM216	11:61165447:61165742:clu_6686_NA_ENSG00000187049	11:61198728:A:C	-0.482481	1.99298e-198	7.87643e-190	6.85208e-186	0	NA
CAST	5:96075822:96076970:clu_10215_NA_ENSG00000153113	5:96071780:A:G	0.439428	1.26935e-229	6.3712e-189	4.61884e-185	47	Adipose_Subcutaneous,Adipose_Visceral_Omentum,Adrenal_Gland,Artery_Aorta,Artery_Coronary,Artery_Tibial,Brain_Amygdala,Brain_Anterior_cingulate_cortex_BA24,Brain_Caudate_basal_ganglia,Brain_Cerebellar_Hemisphere,Brain_Cerebellum,Brain_Cortex,Brain_Frontal_Cortex_BA9,Brain_Hippocampus,Brain_Hypothalamus,Brain_Nucleus_accumbens_basal_ganglia,Brain_Putamen_basal_ganglia,Brain_Spinal_cord_cervical_c-1…
CAST	5:96076487:96076970:clu_10215_NA_ENSG00000153113	5:96072162:AAAAC:A	-0.23955	1.22843e-222	8.52824e-188	5.29937e-184	0	NA
GSKIP	14:96846092:96848584:clu_5584_NA_ENSG00000100744	14:96846092:G:A	-0.289565	9.34599e-229	7.1472e-181	3.88605e-177	0	NA
TMEM216	11:61165447:61165733:clu_6686_NA_ENSG00000187049	11:61198728:A:C	0.481484	1.02897e-198	6.8648e-180	3.31779e-176	46	Adipose_Subcutaneous,Adipose_Visceral_Omentum,Adrenal_Gland,Artery_Aorta,Artery_Coronary,Artery_Tibial,Brain_Amygdala,Brain_Anterior_cingulate_cortex_BA24,Brain_Caudate_basal_ganglia,Brain_Cerebellar_Hemisphere,Brain_Cerebellum,Brain_Cortex,Brain_Frontal_Cortex_BA9,Brain_Hippocampus,Brain_Hypothalamus,Brain_Nucleus_accumbens_basal_ganglia,Brain_Putamen_basal_ganglia,Brain_Spinal_cord_cervical_c-1…
ULK3	15:75129776:75130092:clu_13362_NA_ENSG00000140474	15:75132490:C:G	-0.466491	6.92936e-192	8.87122e-176	3.85875e-172	28	Adipose_Subcutaneous,Adipose_Visceral_Omentum,Adrenal_Gland,Artery_Aorta,Artery_Coronary,Artery_Tibial,Brain_Cerebellar_Hemisphere,Brain_Cerebellum,Brain_Cortex,Cells_EBV-transformed_lymphocytes,Colon_Sigmoid,Colon_Transverse,Esophagus_Gastroesophageal_Junction,Esophagus_Mucosa,Esophagus_Muscularis,Heart_Atrial_Appendage,Kidney_Cortex,Lung,Minor_Salivary_Gland,Muscle_Skeletal,Pituitary,Prostate,S…
ULK3	15:75129776:75130098:clu_13362_NA_ENSG00000140474	15:75132490:C:G	0.46737	7.58985e-196	4.08451e-174	1.61514e-170	18	Brain_Amygdala,Brain_Anterior_cingulate_cortex_BA24,Brain_Caudate_basal_ganglia,Brain_Frontal_Cortex_BA9,Brain_Hippocampus,Brain_Hypothalamus,Brain_Nucleus_accumbens_basal_ganglia,Brain_Putamen_basal_ganglia,Brain_Spinal_cord_cervical_c-1,Brain_Substantia_nigra,Breast_Mammary_Tissue,Cells_Cultured_fibroblasts,Heart_Left_Ventricle,Liver,Ovary,Uterus,Vagina,Whole_Blood
PARP2	14:20813246:20813553:clu_4890_NA_ENSG00000129484	14:20813289:G:A	-0.46419	1.03809e-189	1.94176e-161	7.03845e-158	15	Adrenal_Gland,Brain_Frontal_Cortex_BA9,Brain_Hypothalamus,Brain_Spinal_cord_cervical_c-1,Brain_Substantia_nigra,Cells_EBV-transformed_lymphocytes,Colon_Sigmoid,Esophagus_Mucosa,Esophagus_Muscularis,Heart_Left_Ventricle,Kidney_Cortex,Liver,Skin_Sun_Exposed_Lower_leg,Small_Intestine_Terminal_Ileum,Uterus
MUC1	1:155162074:155162577:clu_3208_NA_ENSG00000185499	1:155162067:C:T	0.444023	1.76589e-180	1.36227e-156	4.55809e-153	11	Adipose_Subcutaneous,Adrenal_Gland,Artery_Coronary,Artery_Tibial,Breast_Mammary_Tissue,Minor_Salivary_Gland,Ovary,Prostate,Small_Intestine_Terminal_Ileum,Thyroid,Uterus
PPIG	2:170441007:170460152:clu_1096_NA_ENSG00000138398	2:170440314:T:C	0.28971	8.5422e-188	2.81643e-155	8.75052e-152	0	NA
DDX60L	4:169317275:169321977:clu_16097_NA_ENSG00000181381	4:169317279:C:T	0.468478	1.78697e-179	5.32199e-152	1.54328e-148	21	Adrenal_Gland,Artery_Aorta,Artery_Coronary,Brain_Amygdala,Brain_Anterior_cingulate_cortex_BA24,Brain_Frontal_Cortex_BA9,Brain_Hypothalamus,Brain_Substantia_nigra,Esophagus_Gastroesophageal_Junction,Esophagus_Muscularis,Heart_Left_Ventricle,Liver,Nerve_Tibial,Ovary,Pituitary,Prostate,Skin_Sun_Exposed_Lower_leg,Small_Intestine_Terminal_Ileum,Spleen,Stomach,Vagina
DDX60L	4:169317278:169321977:clu_16097_NA_ENSG00000181381	4:169317279:C:T	-0.471124	2.58352e-179	2.13809e-151	5.81258e-148	16	Adipose_Subcutaneous,Adipose_Visceral_Omentum,Brain_Spinal_cord_cervical_c-1,Breast_Mammary_Tissue,Cells_Cultured_fibroblasts,Cells_EBV-transformed_lymphocytes,Colon_Sigmoid,Colon_Transverse,Heart_Atrial_Appendage,Kidney_Cortex,Lung,Minor_Salivary_Gland,Skin_Not_Sun_Exposed_Suprapubic,Thyroid,Uterus,Whole_Blood
PARP2	14:20813285:20813553:clu_4890_NA_ENSG00000129484	14:20813289:G:A	0.462849	2.79004e-187	8.11555e-151	2.0765e-147	31	Adipose_Subcutaneous,Adipose_Visceral_Omentum,Artery_Aorta,Artery_Coronary,Artery_Tibial,Brain_Amygdala,Brain_Anterior_cingulate_cortex_BA24,Brain_Caudate_basal_ganglia,Brain_Cerebellar_Hemisphere,Brain_Cerebellum,Brain_Cortex,Brain_Hippocampus,Brain_Nucleus_accumbens_basal_ganglia,Brain_Putamen_basal_ganglia,Breast_Mammary_Tissue,Cells_Cultured_fibroblasts,Colon_Transverse,Esophagus_Gastroesopha…
C14orf105	14:57948378:57949783:clu_5226_NA_ENSG00000100557	14:57947046:G:A	0.35666	7.84887e-149	6.16831e-147	1.49058e-143	0	NA
MUC1	1:155162101:155162577:clu_3208_NA_ENSG00000185499	1:155162067:C:T	-0.431743	1.6127e-178	1.657e-146	3.79343e-143	18	Adipose_Visceral_Omentum,Artery_Aorta,Cells_Cultured_fibroblasts,Cells_EBV-transformed_lymphocytes,Colon_Sigmoid,Colon_Transverse,Esophagus_Gastroesophageal_Junction,Esophagus_Mucosa,Esophagus_Muscularis,Heart_Atrial_Appendage,Kidney_Cortex,Lung,Nerve_Tibial,Pituitary,Skin_Not_Sun_Exposed_Suprapubic,Skin_Sun_Exposed_Lower_leg,Spleen,Stomach
DRAM2	1:111680208:111682660:clu_2873_NA_ENSG00000156171	1:111682118:C:T	0.30772	2.79811e-170	8.76796e-146	1.90692e-142	19	Adipose_Subcutaneous,Artery_Aorta,Artery_Tibial,Brain_Caudate_basal_ganglia,Brain_Putamen_basal_ganglia,Cells_Cultured_fibroblasts,Colon_Transverse,Esophagus_Gastroesophageal_Junction,Esophagus_Muscularis,Kidney_Cortex,Minor_Salivary_Gland,Nerve_Tibial,Ovary,Pituitary,Skin_Not_Sun_Exposed_Suprapubic,Skin_Sun_Exposed_Lower_leg,Small_Intestine_Terminal_Ileum,Stomach,Vagina
DIDO1	20:61545758:61557791:clu_20156_NA_ENSG00000101191	20:61557782:ACCGCAGG:A	0.310879	5.15933e-180	2.44356e-145	5.06135e-142	0	NA
STXBP4	17:53076812:53076987:clu_16999_NA_ENSG00000166263	17:53076986:G:A	-0.434639	1.05868e-154	1.16244e-144	2.29832e-141	0	NA
STXBP4	17:53076812:53076993:clu_16999_NA_ENSG00000166263	17:53076986:G:A	0.435924	5.72148e-153	7.88876e-140	1.49191e-136	10	Artery_Coronary,Artery_Tibial,Cells_Cultured_fibroblasts,Cells_EBV-transformed_lymphocytes,Kidney_Cortex,Ovary,Pituitary,Prostate,Uterus,Vagina
SH3YL1	2:234272:247538:clu_5_NA_ENSG00000035115	2:242793:G:C	-0.321822	1.66342e-163	2.55493e-138	4.63053e-135	39	Adipose_Subcutaneous,Adipose_Visceral_Omentum,Adrenal_Gland,Artery_Aorta,Artery_Coronary,Artery_Tibial,Brain_Amygdala,Brain_Hippocampus,Brain_Hypothalamus,Brain_Putamen_basal_ganglia,Brain_Substantia_nigra,Breast_Mammary_Tissue,Cells_Cultured_fibroblasts,Cells_EBV-transformed_lymphocytes,Colon_Sigmoid,Colon_Transverse,Esophagus_Gastroesophageal_Junction,Esophagus_Mucosa,Esophagus_Muscularis,Heart…
C8orf59	8:86129731:86131465:clu_20641_NA_ENSG00000176731	8:86130628:A:G	-0.164363	2.16581e-148	3.81226e-136	6.63293e-133	13	Brain_Amygdala,Brain_Anterior_cingulate_cortex_BA24,Brain_Caudate_basal_ganglia,Brain_Cerebellum,Brain_Hippocampus,Brain_Hypothalamus,Brain_Nucleus_accumbens_basal_ganglia,Brain_Putamen_basal_ganglia,Brain_Spinal_cord_cervical_c-1,Brain_Substantia_nigra,Breast_Mammary_Tissue,Heart_Left_Ventricle,Minor_Salivary_Gland
HLA-A	6:29912411:29912836:clu_17598_NA_ENSG00000206503	6:29919220:T:G	0.251827	5.34444e-200	5.30477e-135	8.87475e-132	1	Cells_EBV-transformed_lymphocytes
C14orf105	14:57948375:57949783:clu_5226_NA_ENSG00000100557	14:57947046:G:A	-0.359321	1.29356e-155	8.74978e-134	1.4096e-130	3	Cells_EBV-transformed_lymphocytes,Kidney_Cortex,Liver
SH3YL1	2:234272:242798:clu_5_NA_ENSG00000035115	2:242793:G:C	0.122132	5.86308e-151	5.77049e-132	8.96432e-129	0	NA
CAST	5:96075822:96076449:clu_10215_NA_ENSG00000153113	5:96071780:A:G	-0.199107	1.12154e-153	1.19793e-131	1.79679e-128	0	NA
HLA-C	6:31237862:31237987:clu_17644_NA_ENSG00000204525	6:31240307:TACCTC:T	-0.289624	5.0227e-167	9.56306e-130	1.38656e-126	15	Brain_Amygdala,Brain_Anterior_cingulate_cortex_BA24,Brain_Caudate_basal_ganglia,Brain_Cerebellar_Hemisphere,Brain_Cerebellum,Brain_Cortex,Brain_Frontal_Cortex_BA9,Brain_Hippocampus,Brain_Hypothalamus,Brain_Nucleus_accumbens_basal_ganglia,Brain_Putamen_basal_ganglia,Brain_Substantia_nigra,Cells_Cultured_fibroblasts,Muscle_Skeletal,Ovary
C14orf159	14:91636530:91639633:clu_5503_NA_ENSG00000133943	14:91636395:C:T	0.473462	2.71673e-143	1.66772e-124	2.34005e-121	37	Adipose_Subcutaneous,Adipose_Visceral_Omentum,Adrenal_Gland,Artery_Aorta,Artery_Coronary,Artery_Tibial,Brain_Cerebellar_Hemisphere,Brain_Cerebellum,Brain_Cortex,Brain_Hippocampus,Brain_Hypothalamus,Brain_Nucleus_accumbens_basal_ganglia,Brain_Putamen_basal_ganglia,Brain_Spinal_cord_cervical_c-1,Brain_Substantia_nigra,Breast_Mammary_Tissue,Cells_Cultured_fibroblasts,Cells_EBV-transformed_lymphocyte…
C14orf159	14:91636545:91639633:clu_5503_NA_ENSG00000133943	14:91636395:C:T	-0.485137	7.80641e-140	5.46336e-123	7.4263e-120	10	Brain_Amygdala,Brain_Anterior_cingulate_cortex_BA24,Brain_Caudate_basal_ganglia,Brain_Frontal_Cortex_BA9,Heart_Atrial_Appendage,Heart_Left_Ventricle,Kidney_Cortex,Muscle_Skeletal,Spleen,Whole_Blood
C15orf57	15:40855226:40857175:clu_13001_NA_ENSG00000128891	15:40806502:A:T	0.259493	1.08627e-149	8.45652e-122	1.11466e-118	30	Adipose_Subcutaneous,Adipose_Visceral_Omentum,Artery_Aorta,Artery_Coronary,Artery_Tibial,Brain_Anterior_cingulate_cortex_BA24,Brain_Hypothalamus,Brain_Spinal_cord_cervical_c-1,Brain_Substantia_nigra,Breast_Mammary_Tissue,Cells_EBV-transformed_lymphocytes,Colon_Sigmoid,Colon_Transverse,Esophagus_Gastroesophageal_Junction,Esophagus_Muscularis,Heart_Atrial_Appendage,Heart_Left_Ventricle,Liver,Lung,M…
SNX19	11:130749606:130773150:clu_7381_NA_ENSG00000120451	11:130739848:A:G	-0.136575	4.32263e-140	1.29568e-120	1.65761e-117	1	Lung
UQCRH	1:46769492:46775827:clu_2439_NA_ENSG00000173660	1:46780007:C:A	0.0585356	2.72687e-152	3.42814e-118	4.26043e-115	47	Adipose_Subcutaneous,Adipose_Visceral_Omentum,Adrenal_Gland,Artery_Aorta,Artery_Coronary,Artery_Tibial,Brain_Amygdala,Brain_Anterior_cingulate_cortex_BA24,Brain_Caudate_basal_ganglia,Brain_Cerebellar_Hemisphere,Brain_Cerebellum,Brain_Cortex,Brain_Frontal_Cortex_BA9,Brain_Hippocampus,Brain_Hypothalamus,Brain_Nucleus_accumbens_basal_ganglia,Brain_Putamen_basal_ganglia,Brain_Spinal_cord_cervical_c-1…
CTRB2	16:75238220:75239231:clu_12760_NA_ENSG00000168928	16:75234872:C:A	0.395947	8.25094e-158	3.03372e-117	3.66552e-114	0	NA
XRCC4	5:82554496:82648950:clu_10161_NA_ENSG00000152422	5:82639670:T:C	0.435982	1.38331e-140	5.01216e-116	5.89232e-113	0	NA
CD46	1:207940540:207943666:clu_3649_NA_ENSG00000117335	1:207941191:G:T	-0.0960502	1.65795e-130	7.77416e-116	8.89883e-113	43	Adipose_Subcutaneous,Adipose_Visceral_Omentum,Adrenal_Gland,Artery_Aorta,Artery_Coronary,Artery_Tibial,Brain_Amygdala,Brain_Anterior_cingulate_cortex_BA24,Brain_Caudate_basal_ganglia,Brain_Cerebellar_Hemisphere,Brain_Cortex,Brain_Frontal_Cortex_BA9,Brain_Hippocampus,Brain_Hypothalamus,Brain_Nucleus_accumbens_basal_ganglia,Brain_Putamen_basal_ganglia,Brain_Spinal_cord_cervical_c-1,Brain_Substantia…
MMAB	12:109998909:109999225:clu_14804_NA_ENSG00000139428	12:109993298:C:T	-0.350265	9.36836e-129	1.11266e-115	1.24097e-112	12	Adipose_Subcutaneous,Artery_Aorta,Cells_EBV-transformed_lymphocytes,Esophagus_Mucosa,Liver,Lung,Muscle_Skeletal,Nerve_Tibial,Ovary,Skin_Not_Sun_Exposed_Suprapubic,Skin_Sun_Exposed_Lower_leg,Stomach
C15orf57	15:40855226:40856990:clu_13001_NA_ENSG00000128891	15:40806502:A:T	-0.256901	6.85563e-134	2.40085e-114	2.61077e-111	0	NA
SH3YL1	2:242871:243503:clu_5_NA_ENSG00000035115	2:242793:G:C	0.0987918	3.17522e-135	1.23972e-112	1.31523e-109	0	NA
NTPCR	1:233086490:233092093:clu_3837_NA_ENSG00000135778	1:233091463:T:A	0.216519	4.26453e-143	2.35823e-112	2.4423e-109	47	Adipose_Subcutaneous,Adipose_Visceral_Omentum,Adrenal_Gland,Artery_Aorta,Artery_Coronary,Artery_Tibial,Brain_Amygdala,Brain_Anterior_cingulate_cortex_BA24,Brain_Caudate_basal_ganglia,Brain_Cerebellar_Hemisphere,Brain_Cerebellum,Brain_Cortex,Brain_Frontal_Cortex_BA9,Brain_Hippocampus,Brain_Hypothalamus,Brain_Nucleus_accumbens_basal_ganglia,Brain_Putamen_basal_ganglia,Brain_Spinal_cord_cervical_c-1…
KCNJ16	17:68071531:68127020:clu_17161_NA_ENSG00000153822	17:68084373:G:C	-0.323493	1.07113e-136	4.03043e-110	4.07705e-107	0	NA
RPS9	19:54704761:54705028:clu_11784_NA_ENSG00000170889	19:54704233:T:TA	-0.0445544	1.85963e-120	2.82309e-104	2.72882e-101	0	NA
XRCC4	5:82554496:82648944:clu_10161_NA_ENSG00000152422	5:82639670:T:C	-0.435575	1.90212e-115	2.76367e-104	2.72882e-101	47	Adipose_Subcutaneous,Adipose_Visceral_Omentum,Adrenal_Gland,Artery_Aorta,Artery_Coronary,Artery_Tibial,Brain_Amygdala,Brain_Anterior_cingulate_cortex_BA24,Brain_Caudate_basal_ganglia,Brain_Cerebellar_Hemisphere,Brain_Cerebellum,Brain_Cortex,Brain_Frontal_Cortex_BA9,Brain_Hippocampus,Brain_Hypothalamus,Brain_Nucleus_accumbens_basal_ganglia,Brain_Putamen_basal_ganglia,Brain_Spinal_cord_cervical_c-1…
WARS	14:100835595:100840473:clu_5603_NA_ENSG00000140105	14:100840596:G:C	-0.0945774	3.11296e-127	4.11638e-104	3.89243e-101	23	Adipose_Visceral_Omentum,Adrenal_Gland,Artery_Aorta,Artery_Coronary,Brain_Caudate_basal_ganglia,Brain_Cortex,Brain_Hypothalamus,Breast_Mammary_Tissue,Cells_Cultured_fibroblasts,Cells_EBV-transformed_lymphocytes,Colon_Sigmoid,Colon_Transverse,Heart_Atrial_Appendage,Heart_Left_Ventricle,Kidney_Cortex,Lung,Minor_Salivary_Gland,Muscle_Skeletal,Pituitary,Small_Intestine_Terminal_Ileum,Spleen,Stomach,T…
DRAM2	1:111680208:111682123:clu_2873_NA_ENSG00000156171	1:111682118:C:T	-0.22862	2.4447e-120	1.15767e-103	1.0714e-100	25	Adipose_Visceral_Omentum,Adrenal_Gland,Artery_Coronary,Brain_Amygdala,Brain_Anterior_cingulate_cortex_BA24,Brain_Cerebellar_Hemisphere,Brain_Cortex,Brain_Frontal_Cortex_BA9,Brain_Hippocampus,Brain_Hypothalamus,Brain_Nucleus_accumbens_basal_ganglia,Brain_Spinal_cord_cervical_c-1,Breast_Mammary_Tissue,Cells_EBV-transformed_lymphocytes,Colon_Sigmoid,Esophagus_Mucosa,Heart_Atrial_Appendage,Heart_Left…
ZNF204P	6:27331081:27337915:clu_17569_NA_ENSG00000204789	6:27341571:C:T	0.406854	2.18293e-139	7.96632e-103	7.21904e-100	0	NA
CTRB2	16:75238220:75238671:clu_12760_NA_ENSG00000168928	16:75234872:C:A	-0.33572	7.43933e-129	3.60216e-101	3.19764e-98	2	Artery_Aorta,Brain_Cortex
OAS1	12:113355505:113357194:clu_14876_NA_ENSG00000089127	12:113357193:G:A	-0.465755	1.65407e-111	7.33263e-100	6.379e-97	43	Adipose_Subcutaneous,Adipose_Visceral_Omentum,Adrenal_Gland,Artery_Aorta,Artery_Coronary,Artery_Tibial,Brain_Amygdala,Brain_Anterior_cingulate_cortex_BA24,Brain_Caudate_basal_ganglia,Brain_Cerebellum,Brain_Cortex,Brain_Frontal_Cortex_BA9,Brain_Hippocampus,Brain_Hypothalamus,Brain_Nucleus_accumbens_basal_ganglia,Brain_Putamen_basal_ganglia,Brain_Spinal_cord_cervical_c-1,Brain_Substantia_nigra,Brea…
SH3YL1	2:243562:247538:clu_5_NA_ENSG00000035115	2:242793:G:C	0.077485	1.62739e-116	8.1892e-100	6.98448e-97	0	NA
APIP	11:34912099:34937775:clu_6519_NA_ENSG00000149089	11:34949198:G:T	0.105491	3.63667e-119	4.06932e-99	3.40394e-96	32	Adipose_Subcutaneous,Adipose_Visceral_Omentum,Adrenal_Gland,Artery_Aorta,Artery_Tibial,Brain_Amygdala,Brain_Anterior_cingulate_cortex_BA24,Brain_Caudate_basal_ganglia,Brain_Cerebellar_Hemisphere,Brain_Cerebellum,Brain_Cortex,Brain_Frontal_Cortex_BA9,Brain_Hippocampus,Brain_Hypothalamus,Brain_Putamen_basal_ganglia,Brain_Spinal_cord_cervical_c-1,Brain_Substantia_nigra,Breast_Mammary_Tissue,Cells_Cu…
GSKIP	14:96846125:96848584:clu_5584_NA_ENSG00000100744	14:96846092:G:A	0.29198	4.18768e-115	1.34973e-94	1.10773e-91	47	Adipose_Subcutaneous,Adipose_Visceral_Omentum,Adrenal_Gland,Artery_Aorta,Artery_Coronary,Artery_Tibial,Brain_Amygdala,Brain_Anterior_cingulate_cortex_BA24,Brain_Caudate_basal_ganglia,Brain_Cerebellar_Hemisphere,Brain_Cerebellum,Brain_Cortex,Brain_Frontal_Cortex_BA9,Brain_Hippocampus,Brain_Hypothalamus,Brain_Nucleus_accumbens_basal_ganglia,Brain_Putamen_basal_ganglia,Brain_Spinal_cord_cervical_c-1…
LPP	3:188059507:188123900:clu_9699_NA_ENSG00000145012	3:188058716:T:C	0.201822	6.35266e-109	4.7205e-94	3.80239e-91	30	Adipose_Subcutaneous,Adipose_Visceral_Omentum,Adrenal_Gland,Artery_Aorta,Artery_Coronary,Artery_Tibial,Breast_Mammary_Tissue,Cells_Cultured_fibroblasts,Colon_Sigmoid,Colon_Transverse,Esophagus_Gastroesophageal_Junction,Esophagus_Mucosa,Esophagus_Muscularis,Heart_Atrial_Appendage,Heart_Left_Ventricle,Lung,Minor_Salivary_Gland,Muscle_Skeletal,Nerve_Tibial,Ovary,Prostate,Skin_Not_Sun_Exposed_Suprapu…
KANSL1	17:44230332:44248221:clu_16896_NA_ENSG00000120071	17:44242606:C:CTTAT	0.165782	7.52291e-107	5.41066e-94	4.27908e-91	0	NA
HSD17B7P2	10:38654557:38654838:clu_4174_NA_ENSG00000099251	10:38692597:G:A	0.40671	3.71079e-101	1.12051e-93	8.70343e-91	0	NA
COA1	7:43695752:43769028:clu_21248_NA_ENSG00000106603	7:43682493:T:C	0.1108	2.54285e-116	2.75972e-93	2.10597e-90	0	NA
ZNF506	19:19910259:19916840:clu_11182_NA_ENSG00000081665	19:19886410:C:G	0.126294	4.84545e-108	3.57158e-93	2.67852e-90	1	Brain_Nucleus_accumbens_basal_ganglia
MT1G	16:56701289:56701878:clu_12522_NA_ENSG00000125144	16:56701294:T:A	0.213776	2.11842e-120	4.85987e-93	3.58291e-90	44	Adipose_Subcutaneous,Adipose_Visceral_Omentum,Adrenal_Gland,Artery_Aorta,Artery_Coronary,Artery_Tibial,Brain_Amygdala,Brain_Anterior_cingulate_cortex_BA24,Brain_Caudate_basal_ganglia,Brain_Cerebellar_Hemisphere,Brain_Cerebellum,Brain_Cortex,Brain_Frontal_Cortex_BA9,Brain_Hippocampus,Brain_Hypothalamus,Brain_Nucleus_accumbens_basal_ganglia,Brain_Putamen_basal_ganglia,Brain_Spinal_cord_cervical_c-1…
HSD17B7P2	10:38654557:38658881:clu_4174_NA_ENSG00000099251	10:38692597:G:A	-0.407481	3.0921e-107	1.59134e-92	1.15365e-89	45	Adipose_Subcutaneous,Adipose_Visceral_Omentum,Adrenal_Gland,Artery_Aorta,Artery_Coronary,Artery_Tibial,Brain_Amygdala,Brain_Anterior_cingulate_cortex_BA24,Brain_Caudate_basal_ganglia,Brain_Cerebellar_Hemisphere,Brain_Cerebellum,Brain_Cortex,Brain_Frontal_Cortex_BA9,Brain_Hippocampus,Brain_Hypothalamus,Brain_Nucleus_accumbens_basal_ganglia,Brain_Putamen_basal_ganglia,Brain_Spinal_cord_cervical_c-1…
DIDO1	20:61545758:61557784:clu_20156_NA_ENSG00000101191	20:61557782:ACCGCAGG:A	-0.308254	3.53802e-105	2.1059e-92	1.50166e-89	47	Adipose_Subcutaneous,Adipose_Visceral_Omentum,Adrenal_Gland,Artery_Aorta,Artery_Coronary,Artery_Tibial,Brain_Amygdala,Brain_Anterior_cingulate_cortex_BA24,Brain_Caudate_basal_ganglia,Brain_Cerebellar_Hemisphere,Brain_Cerebellum,Brain_Cortex,Brain_Frontal_Cortex_BA9,Brain_Hippocampus,Brain_Hypothalamus,Brain_Nucleus_accumbens_basal_ganglia,Brain_Putamen_basal_ganglia,Brain_Spinal_cord_cervical_c-1…
AVPI1	10:99439672:99446523:clu_4576_NA_ENSG00000119986	10:99435006:G:T	-0.397754	3.84649e-108	4.91265e-92	3.44657e-89	46	Adipose_Subcutaneous,Adipose_Visceral_Omentum,Adrenal_Gland,Artery_Aorta,Artery_Coronary,Artery_Tibial,Brain_Amygdala,Brain_Anterior_cingulate_cortex_BA24,Brain_Caudate_basal_ganglia,Brain_Cerebellar_Hemisphere,Brain_Cerebellum,Brain_Cortex,Brain_Frontal_Cortex_BA9,Brain_Hippocampus,Brain_Hypothalamus,Brain_Nucleus_accumbens_basal_ganglia,Brain_Putamen_basal_ganglia,Brain_Spinal_cord_cervical_c-1…
TRPT1	11:63991439:63991757:clu_6747_NA_ENSG00000149743	11:63991581:G:A	0.127102	1.7226e-118	5.85995e-92	4.04591e-89	15	Cells_Cultured_fibroblasts,Cells_EBV-transformed_lymphocytes,Colon_Transverse,Esophagus_Mucosa,Heart_Atrial_Appendage,Kidney_Cortex,Minor_Salivary_Gland,Pituitary,Prostate,Skin_Not_Sun_Exposed_Suprapubic,Skin_Sun_Exposed_Lower_leg,Small_Intestine_Terminal_Ileum,Spleen,Stomach,Thyroid
UnAnnotated	17:74134601:74149214:clu_17269_NA_UnAnnotated	17:74149203:CA:C	0.382155	1.78387e-108	8.21376e-92	5.58245e-89	0	NA
UnAnnotated	22:32340806:32352126:clu_5952_NA_UnAnnotated	22:32341669:A:G	-0.0562694	7.36273e-106	2.2749e-90	1.52234e-87	47	Adipose_Subcutaneous,Adipose_Visceral_Omentum,Adrenal_Gland,Artery_Aorta,Artery_Coronary,Artery_Tibial,Brain_Amygdala,Brain_Anterior_cingulate_cortex_BA24,Brain_Caudate_basal_ganglia,Brain_Cerebellar_Hemisphere,Brain_Cerebellum,Brain_Cortex,Brain_Frontal_Cortex_BA9,Brain_Hippocampus,Brain_Hypothalamus,Brain_Nucleus_accumbens_basal_ganglia,Brain_Putamen_basal_ganglia,Brain_Spinal_cord_cervical_c-1…
GMDS-AS1	6:2399012:2399100:clu_17415_NA_ENSG00000250903	6:2395218:C:T	-0.403354	5.00606e-107	4.66859e-90	3.07684e-87	39	Adipose_Subcutaneous,Adipose_Visceral_Omentum,Adrenal_Gland,Artery_Aorta,Artery_Coronary,Brain_Amygdala,Brain_Anterior_cingulate_cortex_BA24,Brain_Caudate_basal_ganglia,Brain_Cerebellar_Hemisphere,Brain_Cerebellum,Brain_Cortex,Brain_Frontal_Cortex_BA9,Brain_Hippocampus,Brain_Hypothalamus,Brain_Nucleus_accumbens_basal_ganglia,Brain_Putamen_basal_ganglia,Brain_Spinal_cord_cervical_c-1,Brain_Substan…
RP11-423H2.1	5:177379043:177384610:clu_10617_NA_ENSG00000170089	5:177378845:G:A	-0.289801	2.07923e-116	9.1332e-88	5.9294e-85	0	NA
ITGAV	2:187490314:187500809:clu_1206_NA_ENSG00000138448	2:187498107:T:C	0.0480984	3.29197e-100	3.55966e-86	2.277e-83	0	NA
ERO1LB	1:236406795:236415350:clu_3873_NA_ENSG00000086619	1:236413230:T:A	0.0264224	7.17446e-100	3.71414e-86	2.34138e-83	8	Brain_Cerebellar_Hemisphere,Brain_Cerebellum,Breast_Mammary_Tissue,Cells_EBV-transformed_lymphocytes,Ovary,Pituitary,Stomach,Thyroid
C4orf19	4:37455662:37559649:clu_15531_NA_ENSG00000154274	4:37485273:G:C	0.340593	2.08629e-101	1.79181e-85	1.11341e-82	5	Colon_Transverse,Liver,Small_Intestine_Terminal_Ileum,Stomach,Uterus
GMDS-AS1	6:2399012:2399117:clu_17415_NA_ENSG00000250903	6:2395218:C:T	0.402595	8.51635e-104	1.16961e-84	7.16549e-82	1	Artery_Tibial
MMAB	12:109999134:109999225:clu_14804_NA_ENSG00000139428	12:109979154:G:A	0.228607	1.74792e-92	2.55944e-84	1.54623e-81	26	Adipose_Visceral_Omentum,Adrenal_Gland,Artery_Tibial,Brain_Amygdala,Brain_Anterior_cingulate_cortex_BA24,Brain_Cortex,Brain_Hippocampus,Brain_Hypothalamus,Brain_Spinal_cord_cervical_c-1,Brain_Substantia_nigra,Breast_Mammary_Tissue,Cells_Cultured_fibroblasts,Colon_Sigmoid,Colon_Transverse,Esophagus_Gastroesophageal_Junction,Esophagus_Muscularis,Heart_Atrial_Appendage,Heart_Left_Ventricle,Minor_Sal…
SH3YL1	2:224920:229966:clu_2_NA_ENSG00000035115	2:217334:G:C	-0.0970633	7.47111e-98	3.37386e-84	2.01033e-81	0	NA
RBM23	14:23374662:23375404:clu_4941_NA_ENSG00000100461	14:23376315:G:A	0.0966263	1.03443e-91	4.80426e-83	2.82395e-80	47	Adipose_Subcutaneous,Adipose_Visceral_Omentum,Adrenal_Gland,Artery_Aorta,Artery_Coronary,Artery_Tibial,Brain_Amygdala,Brain_Anterior_cingulate_cortex_BA24,Brain_Caudate_basal_ganglia,Brain_Cerebellar_Hemisphere,Brain_Cerebellum,Brain_Cortex,Brain_Frontal_Cortex_BA9,Brain_Hippocampus,Brain_Hypothalamus,Brain_Nucleus_accumbens_basal_ganglia,Brain_Putamen_basal_ganglia,Brain_Spinal_cord_cervical_c-1…
FANCL	2:58449177:58456949:clu_385_NA_ENSG00000115392	2:58467210:T:C	0.125985	3.93872e-118	5.15236e-83	2.98819e-80	0	NA
UnAnnotated	7:128263835:128266349:clu_21843_NA_UnAnnotated	7:128312245:T:C	0.125743	1.79462e-97	8.99506e-83	5.14818e-80	0	NA
ST7L	1:113068733:113084573:clu_2891_NA_ENSG00000007341	1:113076756:T:C	0.309732	2.25779e-95	1.80366e-82	1.01889e-79	30	Adrenal_Gland,Artery_Aorta,Artery_Coronary,Artery_Tibial,Brain_Amygdala,Brain_Caudate_basal_ganglia,Brain_Cortex,Brain_Frontal_Cortex_BA9,Brain_Hippocampus,Brain_Hypothalamus,Brain_Spinal_cord_cervical_c-1,Brain_Substantia_nigra,Cells_EBV-transformed_lymphocytes,Colon_Sigmoid,Colon_Transverse,Esophagus_Gastroesophageal_Junction,Esophagus_Mucosa,Esophagus_Muscularis,Heart_Atrial_Appendage,Heart_Le…
DZANK1	20:18393497:18394992:clu_19785_NA_ENSG00000089091	20:18393312:C:G	0.442178	7.44097e-97	2.7654e-82	1.54215e-79	27	Adrenal_Gland,Brain_Amygdala,Brain_Anterior_cingulate_cortex_BA24,Brain_Caudate_basal_ganglia,Brain_Cerebellar_Hemisphere,Brain_Cerebellum,Brain_Cortex,Brain_Frontal_Cortex_BA9,Brain_Hippocampus,Brain_Hypothalamus,Brain_Nucleus_accumbens_basal_ganglia,Brain_Putamen_basal_ganglia,Brain_Spinal_cord_cervical_c-1,Brain_Substantia_nigra,Breast_Mammary_Tissue,Cells_EBV-transformed_lymphocytes,Lung,Mino…
SH3YL1	2:219001:229966:clu_2_NA_ENSG00000035115	2:217334:G:C	0.18124	1.96182e-101	3.09887e-82	1.70624e-79	8	Brain_Anterior_cingulate_cortex_BA24,Brain_Caudate_basal_ganglia,Brain_Cerebellar_Hemisphere,Brain_Cerebellum,Brain_Cortex,Brain_Frontal_Cortex_BA9,Brain_Nucleus_accumbens_basal_ganglia,Brain_Spinal_cord_cervical_c-1
COA1	7:43690311:43695632:clu_21248_NA_ENSG00000106603	7:43682493:T:C	0.0832842	3.99073e-99	4.68978e-82	2.54991e-79	0	NA
AVPI1	10:99439670:99446523:clu_4576_NA_ENSG00000119986	10:99435006:G:T	0.394426	1.35817e-98	5.94531e-82	3.19266e-79	0	NA
CD46	1:207941168:207943666:clu_3649_NA_ENSG00000117335	1:207941191:G:T	0.061603	3.33833e-96	1.33076e-81	7.05909e-79	2	Heart_Left_Ventricle,Muscle_Skeletal
HI-LNC2155	1:173834420:173834609:clu_3411_NA_ENSG00000234741	1:173831345:G:A	-0.1808	3.128e-93	1.34754e-81	7.06198e-79	46	Adipose_Subcutaneous,Adipose_Visceral_Omentum,Adrenal_Gland,Artery_Aorta,Artery_Coronary,Artery_Tibial,Brain_Anterior_cingulate_cortex_BA24,Brain_Caudate_basal_ganglia,Brain_Cerebellar_Hemisphere,Brain_Cerebellum,Brain_Cortex,Brain_Frontal_Cortex_BA9,Brain_Hippocampus,Brain_Hypothalamus,Brain_Nucleus_accumbens_basal_ganglia,Brain_Putamen_basal_ganglia,Brain_Spinal_cord_cervical_c-1,Brain_Substant…
PPIG	2:170441000:170460152:clu_1096_NA_ENSG00000138398	2:170440314:T:C	-0.31688	2.64004e-104	1.3689e-81	7.08852e-79	46	Adipose_Subcutaneous,Adipose_Visceral_Omentum,Adrenal_Gland,Artery_Aorta,Artery_Coronary,Artery_Tibial,Brain_Amygdala,Brain_Anterior_cingulate_cortex_BA24,Brain_Caudate_basal_ganglia,Brain_Cerebellar_Hemisphere,Brain_Cerebellum,Brain_Cortex,Brain_Frontal_Cortex_BA9,Brain_Hippocampus,Brain_Hypothalamus,Brain_Nucleus_accumbens_basal_ganglia,Brain_Putamen_basal_ganglia,Brain_Spinal_cord_cervical_c-1…
STPG1	1:24710493:24727809:clu_2036_NA_ENSG00000001460	1:24727235:C:T	0.200663	1.07477e-98	3.07104e-81	1.57155e-78	28	Adipose_Subcutaneous,Adipose_Visceral_Omentum,Brain_Amygdala,Brain_Anterior_cingulate_cortex_BA24,Brain_Caudate_basal_ganglia,Brain_Cerebellar_Hemisphere,Brain_Cerebellum,Brain_Cortex,Brain_Frontal_Cortex_BA9,Brain_Hippocampus,Brain_Hypothalamus,Brain_Nucleus_accumbens_basal_ganglia,Brain_Putamen_basal_ganglia,Brain_Spinal_cord_cervical_c-1,Brain_Substantia_nigra,Breast_Mammary_Tissue,Cells_Cultu…
WARS	14:100840581:100841620:clu_5603_NA_ENSG00000140105	14:100832282:C:G	-0.0414415	2.01502e-99	1.93591e-80	9.79151e-78	0	NA
UnAnnotated	14:24760425:24761390:clu_5029_NA_UnAnnotated	14:24758641:G:A	0.254093	8.12731e-108	1.27185e-79	6.35886e-77	40	Adipose_Subcutaneous,Adipose_Visceral_Omentum,Artery_Aorta,Artery_Coronary,Artery_Tibial,Brain_Amygdala,Brain_Anterior_cingulate_cortex_BA24,Brain_Caudate_basal_ganglia,Brain_Cerebellar_Hemisphere,Brain_Cerebellum,Brain_Cortex,Brain_Frontal_Cortex_BA9,Brain_Hippocampus,Brain_Hypothalamus,Brain_Nucleus_accumbens_basal_ganglia,Brain_Putamen_basal_ganglia,Brain_Spinal_cord_cervical_c-1,Brain_Substan…
CYP3A5	7:99270302:99272156:clu_21633_NA_ENSG00000106258	7:99256844:A:G	0.458399	2.90341e-92	2.89339e-79	1.43017e-76	13	Adipose_Subcutaneous,Adipose_Visceral_Omentum,Adrenal_Gland,Breast_Mammary_Tissue,Colon_Transverse,Esophagus_Mucosa,Liver,Lung,Prostate,Skin_Not_Sun_Exposed_Suprapubic,Skin_Sun_Exposed_Lower_leg,Small_Intestine_Terminal_Ileum,Stomach
FTMG047129	6:32862803:32868697:clu_17717_NA_FTMG047129	6:32862711:A:G	0.297043	2.47348e-88	3.52882e-79	1.72466e-76	0	NA
ATP5SL	19:41938313:41939442:clu_11456_NA_ENSG00000105341	19:41944985:T:A	-0.15754	1.37252e-85	4.53331e-79	2.19097e-76	47	Adipose_Subcutaneous,Adipose_Visceral_Omentum,Adrenal_Gland,Artery_Aorta,Artery_Coronary,Artery_Tibial,Brain_Amygdala,Brain_Anterior_cingulate_cortex_BA24,Brain_Caudate_basal_ganglia,Brain_Cerebellar_Hemisphere,Brain_Cerebellum,Brain_Cortex,Brain_Frontal_Cortex_BA9,Brain_Hippocampus,Brain_Hypothalamus,Brain_Nucleus_accumbens_basal_ganglia,Brain_Putamen_basal_ganglia,Brain_Spinal_cord_cervical_c-1…
USMG5	10:105154151:105156166:clu_4699_NA_ENSG00000173915	10:105154089:A:G	0.024081	5.89058e-90	8.00552e-79	3.82658e-76	7	Brain_Amygdala,Breast_Mammary_Tissue,Cells_Cultured_fibroblasts,Kidney_Cortex,Minor_Salivary_Gland,Muscle_Skeletal,Ovary
ARFGAP3	22:43204896:43213148:clu_6097_NA_ENSG00000242247	22:43206950:A:C	-0.0749415	1.28866e-95	1.31952e-78	6.23866e-76	41	Adipose_Subcutaneous,Adipose_Visceral_Omentum,Adrenal_Gland,Artery_Aorta,Artery_Coronary,Artery_Tibial,Brain_Anterior_cingulate_cortex_BA24,Brain_Caudate_basal_ganglia,Brain_Cerebellar_Hemisphere,Brain_Cerebellum,Brain_Cortex,Brain_Frontal_Cortex_BA9,Brain_Hypothalamus,Brain_Putamen_basal_ganglia,Breast_Mammary_Tissue,Cells_Cultured_fibroblasts,Cells_EBV-transformed_lymphocytes,Colon_Sigmoid,Colo…
M6PR	12:9098983:9102084:clu_14090_NA_ENSG00000003056	12:9098995:G:GAAC	0.110522	1.15165e-92	1.51566e-78	7.08895e-76	36	Adipose_Subcutaneous,Adipose_Visceral_Omentum,Adrenal_Gland,Artery_Aorta,Artery_Coronary,Artery_Tibial,Brain_Caudate_basal_ganglia,Brain_Cerebellar_Hemisphere,Brain_Hypothalamus,Brain_Nucleus_accumbens_basal_ganglia,Breast_Mammary_Tissue,Cells_Cultured_fibroblasts,Cells_EBV-transformed_lymphocytes,Colon_Sigmoid,Colon_Transverse,Esophagus_Gastroesophageal_Junction,Esophagus_Mucosa,Esophagus_Muscul…
DZANK1	20:18393479:18394992:clu_19785_NA_ENSG00000089091	20:18393312:C:G	-0.398827	1.21904e-90	1.85553e-78	8.58624e-76	1	Kidney_Cortex
DMKN	19:35990931:35991435:clu_11274_NA_ENSG00000161249	19:35991373:C:T	-0.197494	1.63498e-91	3.20328e-78	1.46668e-75	0	NA
MT1G	16:56701292:56701878:clu_12522_NA_ENSG00000125144	16:56701294:T:A	-0.227139	4.02704e-97	3.25982e-78	1.47702e-75	0	NA
ZNF667-AS1	19:57005711:57006417:clu_11848_NA_ENSG00000166770	19:56996950:T:C	-0.400543	2.53716e-91	1.09447e-77	4.90789e-75	0	NA
FDPS	1:155289479:155290200:clu_3227_NA_ENSG00000160752	1:155286258:C:T	0.031871	5.15493e-92	1.44224e-77	6.40139e-75	41	Adipose_Subcutaneous,Adipose_Visceral_Omentum,Adrenal_Gland,Artery_Aorta,Artery_Coronary,Artery_Tibial,Brain_Amygdala,Brain_Anterior_cingulate_cortex_BA24,Brain_Caudate_basal_ganglia,Brain_Cerebellar_Hemisphere,Brain_Cerebellum,Brain_Cortex,Brain_Frontal_Cortex_BA9,Brain_Hippocampus,Brain_Hypothalamus,Brain_Nucleus_accumbens_basal_ganglia,Brain_Putamen_basal_ganglia,Brain_Spinal_cord_cervical_c-1…
ZNF429	19:21688576:21710192:clu_11206_NA_ENSG00000197013	19:21727746:ATAT:A	-0.178353	4.13522e-96	2.39018e-77	1.05017e-74	0	NA
KANSL1	17:44172067:44248221:clu_16896_NA_ENSG00000120071	17:44288281:C:T	-0.181103	1.04226e-90	5.66436e-77	2.46385e-74	47	Adipose_Subcutaneous,Adipose_Visceral_Omentum,Adrenal_Gland,Artery_Aorta,Artery_Coronary,Artery_Tibial,Brain_Amygdala,Brain_Anterior_cingulate_cortex_BA24,Brain_Caudate_basal_ganglia,Brain_Cerebellar_Hemisphere,Brain_Cerebellum,Brain_Cortex,Brain_Frontal_Cortex_BA9,Brain_Hippocampus,Brain_Hypothalamus,Brain_Nucleus_accumbens_basal_ganglia,Brain_Putamen_basal_ganglia,Brain_Spinal_cord_cervical_c-1…
SFXN4	10:120920481:120921852:clu_4785_NA_ENSG00000183605	10:120920588:T:C	0.113087	4.39479e-87	1.4708e-76	6.33425e-74	40	Adipose_Subcutaneous,Adipose_Visceral_Omentum,Adrenal_Gland,Artery_Coronary,Brain_Amygdala,Brain_Anterior_cingulate_cortex_BA24,Brain_Caudate_basal_ganglia,Brain_Cerebellar_Hemisphere,Brain_Cerebellum,Brain_Cortex,Brain_Frontal_Cortex_BA9,Brain_Hypothalamus,Brain_Nucleus_accumbens_basal_ganglia,Brain_Putamen_basal_ganglia,Brain_Spinal_cord_cervical_c-1,Brain_Substantia_nigra,Breast_Mammary_Tissue…
NME1-NME2	17:49243924:49244188:clu_16987_NA_ENSG00000243678	17:49226417:G:A	0.146507	1.04513e-107	1.91597e-76	8.17055e-74	47	Adipose_Subcutaneous,Adipose_Visceral_Omentum,Adrenal_Gland,Artery_Aorta,Artery_Coronary,Artery_Tibial,Brain_Amygdala,Brain_Anterior_cingulate_cortex_BA24,Brain_Caudate_basal_ganglia,Brain_Cerebellar_Hemisphere,Brain_Cerebellum,Brain_Cortex,Brain_Frontal_Cortex_BA9,Brain_Hippocampus,Brain_Hypothalamus,Brain_Nucleus_accumbens_basal_ganglia,Brain_Putamen_basal_ganglia,Brain_Spinal_cord_cervical_c-1…
HI-LNC2155	1:173834420:173834648:clu_3411_NA_ENSG00000234741	1:173831345:G:A	0.180413	1.05861e-89	5.97462e-76	2.52311e-73	1	Brain_Amygdala
ZNF667-AS1	19:57005711:57006416:clu_11848_NA_ENSG00000166770	19:56996950:T:C	0.411828	4.2375e-89	5.71241e-75	2.38918e-72	0	NA
M6PR	12:9099001:9102084:clu_14090_NA_ENSG00000003056	12:9098995:G:GAAC	-0.1099	2.14357e-98	5.9566e-75	2.46758e-72	2	Heart_Left_Ventricle,Liver
SAT2	17:7530111:7530461:clu_16376_NA_ENSG00000141504	17:7530271:C:T	0.0742647	4.96264e-89	8.10947e-73	3.32774e-70	47	Adipose_Subcutaneous,Adipose_Visceral_Omentum,Adrenal_Gland,Artery_Aorta,Artery_Coronary,Artery_Tibial,Brain_Amygdala,Brain_Anterior_cingulate_cortex_BA24,Brain_Caudate_basal_ganglia,Brain_Cerebellar_Hemisphere,Brain_Cerebellum,Brain_Cortex,Brain_Frontal_Cortex_BA9,Brain_Hippocampus,Brain_Hypothalamus,Brain_Nucleus_accumbens_basal_ganglia,Brain_Putamen_basal_ganglia,Brain_Spinal_cord_cervical_c-1…
FTMG047129	6:32862704:32868697:clu_17717_NA_FTMG047129	6:32862711:A:G	-0.296194	1.13101e-87	8.64207e-73	3.51315e-70	0	NA
HINT1	5:130498369:130500753:clu_10305_NA_ENSG00000169567	5:130475886:A:G	-0.0240183	7.87393e-85	1.31047e-72	5.27796e-70	47	Adipose_Subcutaneous,Adipose_Visceral_Omentum,Adrenal_Gland,Artery_Aorta,Artery_Coronary,Artery_Tibial,Brain_Amygdala,Brain_Anterior_cingulate_cortex_BA24,Brain_Caudate_basal_ganglia,Brain_Cerebellar_Hemisphere,Brain_Cerebellum,Brain_Cortex,Brain_Frontal_Cortex_BA9,Brain_Hippocampus,Brain_Hypothalamus,Brain_Nucleus_accumbens_basal_ganglia,Brain_Putamen_basal_ganglia,Brain_Spinal_cord_cervical_c-1…
TPT1-AS1	13:45957304:45963870:clu_19400_NA_ENSG00000170919	13:45971741:G:A	0.248285	1.26043e-100	2.42131e-72	9.66244e-70	0	NA
HEATR5A	14:31858211:31863258:clu_5054_NA_ENSG00000129493	14:31858209:C:T	0.246371	1.01041e-81	2.54453e-72	1.00618e-69	8	Adipose_Subcutaneous,Artery_Aorta,Cells_EBV-transformed_lymphocytes,Heart_Atrial_Appendage,Heart_Left_Ventricle,Small_Intestine_Terminal_Ileum,Stomach,Vagina
HINT1	5:130498369:130500788:clu_10305_NA_ENSG00000169567	5:130475886:A:G	0.0238303	4.87672e-87	3.16078e-72	1.23861e-69	0	NA
HLA-B	6:31237302:31322884:clu_17643_NA_ENSG00000234745	6:31322888:A:G	0.118886	9.06564e-97	3.32401e-72	1.29094e-69	0	NA
HI-LNC4544	20:37049745:37050937:clu_19956_NA_ENSG00000196756	20:37064636:A:G	-0.151898	6.94078e-80	8.9839e-72	3.45819e-69	35	Adipose_Subcutaneous,Adipose_Visceral_Omentum,Adrenal_Gland,Artery_Aorta,Artery_Coronary,Artery_Tibial,Brain_Anterior_cingulate_cortex_BA24,Brain_Cerebellar_Hemisphere,Brain_Cerebellum,Brain_Cortex,Brain_Nucleus_accumbens_basal_ganglia,Breast_Mammary_Tissue,Cells_Cultured_fibroblasts,Cells_EBV-transformed_lymphocytes,Colon_Sigmoid,Colon_Transverse,Esophagus_Gastroesophageal_Junction,Esophagus_Muc…
C4orf19	4:37489081:37559649:clu_15531_NA_ENSG00000154274	4:37485273:G:C	-0.229724	1.49586e-82	1.00909e-71	3.85024e-69	0	NA
SNHG8	4:119200292:119200544:clu_15909_NA_ENSG00000269893	4:119204851:G:A	-0.159289	1.7156e-85	6.17887e-71	2.33708e-68	16	Artery_Tibial,Brain_Frontal_Cortex_BA9,Brain_Hippocampus,Brain_Spinal_cord_cervical_c-1,Brain_Substantia_nigra,Breast_Mammary_Tissue,Heart_Atrial_Appendage,Kidney_Cortex,Minor_Salivary_Gland,Muscle_Skeletal,Nerve_Tibial,Ovary,Pituitary,Prostate,Thyroid,Uterus
UnAnnotated	6:32485529:32521153:clu_17706_NA_UnAnnotated	6:32566011:C:A	0.566755	8.65362e-87	7.49406e-71	2.8101e-68	0	NA
QSOX2	9:139110654:139110840:clu_8307_NA_ENSG00000165661	9:139109080:T:C	0.328161	1.01029e-79	1.77927e-70	6.61483e-68	22	Adipose_Subcutaneous,Adipose_Visceral_Omentum,Adrenal_Gland,Artery_Coronary,Breast_Mammary_Tissue,Cells_Cultured_fibroblasts,Cells_EBV-transformed_lymphocytes,Colon_Sigmoid,Colon_Transverse,Esophagus_Gastroesophageal_Junction,Esophagus_Mucosa,Heart_Atrial_Appendage,Heart_Left_Ventricle,Kidney_Cortex,Minor_Salivary_Gland,Ovary,Prostate,Skin_Not_Sun_Exposed_Suprapubic,Small_Intestine_Terminal_Ileum…
REG3G	2:79252899:79253209:clu_547_NA_ENSG00000143954	2:79249772:G:T	0.260792	1.67844e-83	9.48365e-70	3.49588e-67	1	Adrenal_Gland
AC007319.1	2:188419120:188419304:clu_1214_NA_ENSG00000224063	2:188401993:A:G	0.336242	2.55903e-78	1.17129e-69	4.28135e-67	0	NA
RPS9	19:54704829:54705028:clu_11784_NA_ENSG00000170889	19:54702345:TTGA:T	0.0597771	2.13789e-83	1.44474e-69	5.23686e-67	46	Adipose_Subcutaneous,Adipose_Visceral_Omentum,Adrenal_Gland,Artery_Aorta,Artery_Coronary,Artery_Tibial,Brain_Anterior_cingulate_cortex_BA24,Brain_Caudate_basal_ganglia,Brain_Cerebellar_Hemisphere,Brain_Cerebellum,Brain_Cortex,Brain_Frontal_Cortex_BA9,Brain_Hippocampus,Brain_Hypothalamus,Brain_Nucleus_accumbens_basal_ganglia,Brain_Putamen_basal_ganglia,Brain_Spinal_cord_cervical_c-1,Brain_Substant…
SNHG8	4:119199947:119200544:clu_15909_NA_ENSG00000269893	4:119204851:G:A	0.165598	1.71249e-83	2.20882e-68	7.94032e-66	25	Adipose_Visceral_Omentum,Adrenal_Gland,Artery_Aorta,Artery_Coronary,Brain_Amygdala,Brain_Anterior_cingulate_cortex_BA24,Brain_Caudate_basal_ganglia,Brain_Cerebellar_Hemisphere,Brain_Cerebellum,Brain_Cortex,Brain_Hypothalamus,Brain_Nucleus_accumbens_basal_ganglia,Brain_Putamen_basal_ganglia,Cells_Cultured_fibroblasts,Cells_EBV-transformed_lymphocytes,Esophagus_Gastroesophageal_Junction,Esophagus_M…
STX2	12:131286033:131291527:clu_15045_NA_ENSG00000111450	12:131318645:A:G	-0.171017	1.54117e-78	3.37377e-68	1.20287e-65	27	Adipose_Subcutaneous,Adrenal_Gland,Artery_Aorta,Artery_Tibial,Brain_Anterior_cingulate_cortex_BA24,Brain_Caudate_basal_ganglia,Brain_Cortex,Brain_Frontal_Cortex_BA9,Brain_Hypothalamus,Brain_Nucleus_accumbens_basal_ganglia,Breast_Mammary_Tissue,Colon_Transverse,Esophagus_Gastroesophageal_Junction,Esophagus_Muscularis,Kidney_Cortex,Liver,Lung,Minor_Salivary_Gland,Nerve_Tibial,Pituitary,Prostate,Ski…
SIRPA	20:1903291:1905410:clu_19667_NA_ENSG00000198053	20:1896100:C:T	0.184499	1.04731e-75	3.91225e-68	1.38352e-65	0	NA
REG3G	2:79252899:79253109:clu_547_NA_ENSG00000143954	2:79249772:G:T	-0.230768	5.62846e-83	5.56377e-68	1.95169e-65	0	NA
UnAnnotated	22:32341664:32352126:clu_5952_NA_UnAnnotated	22:32341669:A:G	0.0412677	2.52272e-83	6.53813e-68	2.27513e-65	0	NA
HEATR5A	14:31858208:31863258:clu_5054_NA_ENSG00000129493	14:31858209:C:T	-0.245544	5.74761e-80	1.4807e-67	5.11163e-65	17	Adipose_Visceral_Omentum,Adrenal_Gland,Artery_Coronary,Artery_Tibial,Breast_Mammary_Tissue,Cells_Cultured_fibroblasts,Colon_Sigmoid,Colon_Transverse,Esophagus_Gastroesophageal_Junction,Esophagus_Mucosa,Esophagus_Muscularis,Lung,Muscle_Skeletal,Nerve_Tibial,Ovary,Thyroid,Uterus
ZNF266	19:9529307:9529893:clu_10871_NA_ENSG00000174652	19:9533456:C:CA	-0.230638	3.41784e-79	4.9528e-67	1.69633e-64	0	NA
ANKRD36	2:97873576:97875537:clu_680_NA_ENSG00000135976	2:97871626:A:G	0.108957	8.84223e-70	4.21746e-66	1.43319e-63	0	NA
MRPL43	10:102743574:102746506:clu_4635_NA_ENSG00000055950	10:102756743:G:C	0.0612599	4.34407e-76	8.36345e-64	2.82006e-61	45	Adipose_Subcutaneous,Adipose_Visceral_Omentum,Adrenal_Gland,Artery_Aorta,Artery_Coronary,Artery_Tibial,Brain_Amygdala,Brain_Anterior_cingulate_cortex_BA24,Brain_Caudate_basal_ganglia,Brain_Cerebellar_Hemisphere,Brain_Cerebellum,Brain_Cortex,Brain_Frontal_Cortex_BA9,Brain_Hippocampus,Brain_Hypothalamus,Brain_Nucleus_accumbens_basal_ganglia,Brain_Putamen_basal_ganglia,Brain_Spinal_cord_cervical_c-1…
OS9	12:58112159:58112776:clu_14527_NA_ENSG00000135506	12:58113158:C:T	-0.0357501	1.16991e-71	3.2451e-63	1.08579e-60	47	Adipose_Subcutaneous,Adipose_Visceral_Omentum,Adrenal_Gland,Artery_Aorta,Artery_Coronary,Artery_Tibial,Brain_Amygdala,Brain_Anterior_cingulate_cortex_BA24,Brain_Caudate_basal_ganglia,Brain_Cerebellar_Hemisphere,Brain_Cerebellum,Brain_Cortex,Brain_Frontal_Cortex_BA9,Brain_Hippocampus,Brain_Hypothalamus,Brain_Nucleus_accumbens_basal_ganglia,Brain_Putamen_basal_ganglia,Brain_Spinal_cord_cervical_c-1…
2008-03-01	10:46089072:46089683:clu_4208_NA_ENSG00000165406	10:46074939:G:A	0.0572358	4.31894e-81	1.01469e-62	3.36919e-60	0	NA
AMACR	5:33998932:34005861:clu_9887_NA_ENSG00000242110	5:34005414:C:CT	-0.0918438	1.49575e-76	1.04275e-62	3.43613e-60	17	Brain_Amygdala,Brain_Anterior_cingulate_cortex_BA24,Brain_Caudate_basal_ganglia,Brain_Cerebellar_Hemisphere,Brain_Frontal_Cortex_BA9,Brain_Hippocampus,Brain_Nucleus_accumbens_basal_ganglia,Brain_Putamen_basal_ganglia,Brain_Spinal_cord_cervical_c-1,Brain_Substantia_nigra,Heart_Left_Ventricle,Muscle_Skeletal,Ovary,Pituitary,Skin_Not_Sun_Exposed_Suprapubic,Uterus,Vagina
CD46	1:207940540:207941124:clu_3649_NA_ENSG00000117335	1:207943158:C:T	0.059223	1.37533e-72	1.20234e-62	3.93223e-60	0	NA
UNC50	2:99225189:99226106:clu_703_NA_ENSG00000115446	2:99212144:T:TA	0.0697272	6.81585e-72	2.04813e-62	6.64838e-60	0	NA
SIRPA	20:1896101:1902041:clu_19667_NA_ENSG00000198053	20:1896100:C:T	-0.182335	5.71652e-76	3.59979e-62	1.15986e-59	47	Adipose_Subcutaneous,Adipose_Visceral_Omentum,Adrenal_Gland,Artery_Aorta,Artery_Coronary,Artery_Tibial,Brain_Amygdala,Brain_Anterior_cingulate_cortex_BA24,Brain_Caudate_basal_ganglia,Brain_Cerebellar_Hemisphere,Brain_Cerebellum,Brain_Cortex,Brain_Frontal_Cortex_BA9,Brain_Hippocampus,Brain_Hypothalamus,Brain_Nucleus_accumbens_basal_ganglia,Brain_Putamen_basal_ganglia,Brain_Spinal_cord_cervical_c-1…
OS9	12:58112204:58112776:clu_14527_NA_ENSG00000135506	12:58113158:C:T	0.0361849	2.22492e-72	1.04943e-61	3.35643e-59	0	NA
RP11-274B21.1	7:128280896:128281292:clu_21846_NA_ENSG00000242588	7:128318168:A:G	0.330929	3.25072e-72	1.09625e-61	3.48058e-59	0	NA
LPP	3:187943315:188123900:clu_9699_NA_ENSG00000145012	3:188059443:A:G	-0.154939	6.62355e-72	2.6498e-61	8.35212e-59	3	Kidney_Cortex,Liver,Pituitary
MICA	6:31378574:31378849:clu_17648_NA_ENSG00000204520	6:31344182:TG:T	-0.439887	7.25911e-90	2.90158e-61	9.07993e-59	0	NA
EIF3M	11:32623368:32623825:clu_6501_NA_ENSG00000149100	11:32623621:A:T	-0.12757	1.18057e-83	3.07186e-61	9.54413e-59	23	Adrenal_Gland,Artery_Coronary,Brain_Amygdala,Breast_Mammary_Tissue,Cells_Cultured_fibroblasts,Colon_Transverse,Esophagus_Gastroesophageal_Junction,Esophagus_Mucosa,Heart_Atrial_Appendage,Kidney_Cortex,Liver,Lung,Minor_Salivary_Gland,Ovary,Pituitary,Prostate,Skin_Sun_Exposed_Lower_leg,Small_Intestine_Terminal_Ileum,Spleen,Stomach,Thyroid,Uterus,Vagina
ARMC2	6:109197553:109201143:clu_18205_NA_ENSG00000118690	6:109181825:A:C	0.266825	8.12762e-74	4.29412e-61	1.3247e-58	0	NA
TCEA3	1:23724448:23743742:clu_2011_NA_ENSG00000204219	1:23735241:G:T	-0.0793788	2.42167e-89	4.48391e-61	1.37351e-58	4	Colon_Transverse,Liver,Minor_Salivary_Gland,Muscle_Skeletal
MRPS18C	4:84378111:84382126:clu_15732_NA_ENSG00000163319	4:84382058:CA:C	0.0184857	4.02695e-69	7.47503e-61	2.27373e-58	43	Adipose_Subcutaneous,Adipose_Visceral_Omentum,Artery_Aorta,Artery_Coronary,Artery_Tibial,Brain_Amygdala,Brain_Anterior_cingulate_cortex_BA24,Brain_Caudate_basal_ganglia,Brain_Cerebellar_Hemisphere,Brain_Cerebellum,Brain_Cortex,Brain_Frontal_Cortex_BA9,Brain_Hippocampus,Brain_Hypothalamus,Brain_Nucleus_accumbens_basal_ganglia,Brain_Putamen_basal_ganglia,Brain_Spinal_cord_cervical_c-1,Brain_Substan…
QSOX2	9:139110654:139110876:clu_8307_NA_ENSG00000165661	9:139109080:T:C	-0.288265	1.04771e-72	8.2037e-61	2.47805e-58	11	Artery_Aorta,Brain_Cerebellar_Hemisphere,Brain_Cerebellum,Brain_Frontal_Cortex_BA9,Esophagus_Muscularis,Lung,Nerve_Tibial,Pituitary,Skin_Sun_Exposed_Lower_leg,Spleen,Thyroid
ARL6IP4	12:123465846:123466118:clu_14993_NA_ENSG00000182196	12:123451018:G:C	0.0535304	6.09372e-68	9.2469e-61	2.7739e-58	0	NA
AC007319.1	2:188419120:188420662:clu_1214_NA_ENSG00000224063	2:188401993:A:G	-0.331105	8.57686e-77	1.28147e-60	3.81785e-58	15	Adrenal_Gland,Artery_Coronary,Brain_Spinal_cord_cervical_c-1,Cells_Cultured_fibroblasts,Esophagus_Mucosa,Heart_Atrial_Appendage,Liver,Lung,Ovary,Skin_Not_Sun_Exposed_Suprapubic,Skin_Sun_Exposed_Lower_leg,Small_Intestine_Terminal_Ileum,Thyroid,Uterus,Vagina
COA1	7:43688251:43695632:clu_21248_NA_ENSG00000106603	7:43643015:A:G	0.0421573	4.40571e-75	1.47542e-60	4.36577e-58	0	NA
UnAnnotated	1:9295125:9304992:clu_1785_NA_UnAnnotated	1:9303824:GGTT:G	0.31459	5.84681e-77	3.86864e-60	1.137e-57	0	NA
SDHAP1	3:195711147:195717061:clu_9740_NA_ENSG00000185485	3:195724651:C:T	0.284659	3.48002e-74	4.18541e-60	1.22184e-57	0	NA
CFLAR	2:202005162:202010101:clu_1291_NA_ENSG00000003402	2:202004190:G:C	0.178421	6.95477e-68	1.32939e-59	3.855e-57	1	Cells_EBV-transformed_lymphocytes
ZNF793	19:37997949:37999167:clu_11347_NA_ENSG00000188227	19:37981933:T:C	0.321793	4.19735e-73	1.37468e-59	3.95993e-57	0	NA
LGMN	14:93199160:93214834:clu_5536_NA_ENSG00000100600	14:93207318:C:T	-0.0850758	2.24614e-69	1.74857e-59	5.00383e-57	39	Adipose_Visceral_Omentum,Adrenal_Gland,Artery_Aorta,Artery_Coronary,Brain_Anterior_cingulate_cortex_BA24,Brain_Caudate_basal_ganglia,Brain_Cerebellar_Hemisphere,Brain_Cerebellum,Brain_Cortex,Brain_Frontal_Cortex_BA9,Brain_Hippocampus,Brain_Hypothalamus,Brain_Nucleus_accumbens_basal_ganglia,Brain_Putamen_basal_ganglia,Brain_Spinal_cord_cervical_c-1,Brain_Substantia_nigra,Breast_Mammary_Tissue,Cell…
RMDN1	8:87486587:87487049:clu_20650_NA_ENSG00000176623	8:87481887:G:T	-0.0864758	1.25595e-71	1.83863e-59	5.22716e-57	47	Adipose_Subcutaneous,Adipose_Visceral_Omentum,Adrenal_Gland,Artery_Aorta,Artery_Coronary,Artery_Tibial,Brain_Amygdala,Brain_Anterior_cingulate_cortex_BA24,Brain_Caudate_basal_ganglia,Brain_Cerebellar_Hemisphere,Brain_Cerebellum,Brain_Cortex,Brain_Frontal_Cortex_BA9,Brain_Hippocampus,Brain_Hypothalamus,Brain_Nucleus_accumbens_basal_ganglia,Brain_Putamen_basal_ganglia,Brain_Spinal_cord_cervical_c-1…
TCTN3	10:97424057:97442408:clu_4541_NA_ENSG00000119977	10:97440394:T:C	0.0428831	9.71336e-75	3.29866e-59	9.31708e-57	30	Adipose_Subcutaneous,Adipose_Visceral_Omentum,Adrenal_Gland,Artery_Aorta,Artery_Coronary,Artery_Tibial,Breast_Mammary_Tissue,Cells_Cultured_fibroblasts,Cells_EBV-transformed_lymphocytes,Colon_Sigmoid,Colon_Transverse,Esophagus_Gastroesophageal_Junction,Esophagus_Mucosa,Esophagus_Muscularis,Heart_Atrial_Appendage,Kidney_Cortex,Lung,Minor_Salivary_Gland,Nerve_Tibial,Ovary,Pituitary,Prostate,Skin_No…
UBA6-AS1	4:68567202:68586140:clu_15645_NA_ENSG00000248049	4:68586267:G:C	-0.220852	5.98308e-68	7.04463e-59	1.97692e-56	4	Cells_Cultured_fibroblasts,Heart_Left_Ventricle,Skin_Not_Sun_Exposed_Suprapubic,Skin_Sun_Exposed_Lower_leg
RP11-677M14.7	11:124674744:124675163:clu_7343_NA_ENSG00000245498	11:124677941:C:T	0.316289	3.86338e-64	1.42791e-58	3.98143e-56	5	Brain_Amygdala,Brain_Nucleus_accumbens_basal_ganglia,Brain_Spinal_cord_cervical_c-1,Ovary,Vagina
DMKN	19:35998413:35999107:clu_11276_NA_ENSG00000161249	19:35999251:C:G	0.0269819	1.69114e-80	2.16147e-58	5.98842e-56	26	Adipose_Subcutaneous,Adipose_Visceral_Omentum,Adrenal_Gland,Artery_Aorta,Artery_Coronary,Artery_Tibial,Breast_Mammary_Tissue,Cells_Cultured_fibroblasts,Cells_EBV-transformed_lymphocytes,Colon_Sigmoid,Colon_Transverse,Esophagus_Gastroesophageal_Junction,Esophagus_Mucosa,Heart_Left_Ventricle,Lung,Minor_Salivary_Gland,Nerve_Tibial,Ovary,Pituitary,Prostate,Skin_Not_Sun_Exposed_Suprapubic,Skin_Sun_Exp…
TNFRSF1A	12:6439877:6442235:clu_14012_NA_ENSG00000067182	12:6440009:T:C	0.0242577	9.42555e-70	2.20735e-58	6.07683e-56	44	Adipose_Subcutaneous,Adipose_Visceral_Omentum,Adrenal_Gland,Artery_Aorta,Artery_Coronary,Artery_Tibial,Brain_Amygdala,Brain_Caudate_basal_ganglia,Brain_Cortex,Brain_Frontal_Cortex_BA9,Brain_Hippocampus,Brain_Hypothalamus,Brain_Nucleus_accumbens_basal_ganglia,Brain_Putamen_basal_ganglia,Brain_Spinal_cord_cervical_c-1,Brain_Substantia_nigra,Breast_Mammary_Tissue,Cells_Cultured_fibroblasts,Cells_EBV…
TBC1D31	8:124153141:124156957:clu_20804_NA_ENSG00000156787	8:124145469:C:T	0.317582	8.90892e-70	4.97077e-58	1.35985e-55	46	Adipose_Subcutaneous,Adipose_Visceral_Omentum,Adrenal_Gland,Artery_Aorta,Artery_Coronary,Brain_Amygdala,Brain_Anterior_cingulate_cortex_BA24,Brain_Caudate_basal_ganglia,Brain_Cerebellar_Hemisphere,Brain_Cerebellum,Brain_Cortex,Brain_Frontal_Cortex_BA9,Brain_Hippocampus,Brain_Hypothalamus,Brain_Nucleus_accumbens_basal_ganglia,Brain_Putamen_basal_ganglia,Brain_Spinal_cord_cervical_c-1,Brain_Substan…
ENSG00000196696	16:70020412:70029972:clu_12681_NA_ENSG00000196696	16:70004702:A:G	0.139805	1.08522e-69	5.52784e-58	1.50279e-55	29	Adipose_Subcutaneous,Artery_Aorta,Artery_Coronary,Artery_Tibial,Brain_Cerebellar_Hemisphere,Brain_Cerebellum,Brain_Cortex,Cells_EBV-transformed_lymphocytes,Colon_Sigmoid,Colon_Transverse,Esophagus_Gastroesophageal_Junction,Esophagus_Mucosa,Esophagus_Muscularis,Heart_Atrial_Appendage,Kidney_Cortex,Lung,Minor_Salivary_Gland,Muscle_Skeletal,Nerve_Tibial,Ovary,Pituitary,Prostate,Skin_Not_Sun_Exposed_…
PAPSS1	4:108581228:108603171:clu_15868_NA_ENSG00000138801	4:108591501:A:G	-0.0744386	9.46389e-70	1.39883e-57	3.77922e-55	38	Adipose_Subcutaneous,Adipose_Visceral_Omentum,Adrenal_Gland,Artery_Aorta,Artery_Coronary,Artery_Tibial,Brain_Caudate_basal_ganglia,Brain_Cerebellar_Hemisphere,Brain_Cerebellum,Brain_Cortex,Brain_Hippocampus,Brain_Putamen_basal_ganglia,Breast_Mammary_Tissue,Cells_Cultured_fibroblasts,Cells_EBV-transformed_lymphocytes,Colon_Sigmoid,Colon_Transverse,Esophagus_Gastroesophageal_Junction,Esophagus_Muco…
DZIP3	3:108322081:108324182:clu_9163_NA_ENSG00000198919	3:108345643:A:G	0.0860183	4.41046e-68	2.25504e-57	6.05483e-55	1	Pituitary
RNH1	11:502181:507113:clu_6228_NA_ENSG00000023191	11:504507:C:A	0.131614	4.26576e-66	2.43677e-57	6.50264e-55	43	Adipose_Subcutaneous,Adipose_Visceral_Omentum,Adrenal_Gland,Artery_Aorta,Artery_Coronary,Artery_Tibial,Brain_Amygdala,Brain_Anterior_cingulate_cortex_BA24,Brain_Caudate_basal_ganglia,Brain_Cerebellar_Hemisphere,Brain_Cerebellum,Brain_Frontal_Cortex_BA9,Brain_Hippocampus,Brain_Hypothalamus,Brain_Nucleus_accumbens_basal_ganglia,Brain_Putamen_basal_ganglia,Brain_Spinal_cord_cervical_c-1,Brain_Substa…
ZNF419	19:58002965:58004224:clu_11864_NA_ENSG00000105136	19:57999898:A:AAGT	-0.288701	1.93981e-69	2.51389e-57	6.66754e-55	42	Adipose_Subcutaneous,Adipose_Visceral_Omentum,Adrenal_Gland,Artery_Coronary,Artery_Tibial,Brain_Amygdala,Brain_Anterior_cingulate_cortex_BA24,Brain_Caudate_basal_ganglia,Brain_Cerebellar_Hemisphere,Brain_Cerebellum,Brain_Cortex,Brain_Frontal_Cortex_BA9,Brain_Hippocampus,Brain_Hypothalamus,Brain_Nucleus_accumbens_basal_ganglia,Brain_Putamen_basal_ganglia,Brain_Spinal_cord_cervical_c-1,Brain_Substa…
C8orf59	8:86129731:86131552:clu_20641_NA_ENSG00000176731	8:86130623:A:G	0.0743097	5.7627e-63	3.15112e-57	8.30699e-55	1	Kidney_Cortex
GBP3	1:89475177:89478868:clu_2714_NA_ENSG00000117226	1:89475135:C:T	0.237314	9.80139e-75	3.36715e-57	8.82302e-55	4	Artery_Aorta,Kidney_Cortex,Prostate,Small_Intestine_Terminal_Ileum
EIF3M	11:32623368:32623625:clu_6501_NA_ENSG00000149100	11:32623621:A:T	0.0647019	3.65814e-75	4.23907e-57	1.10412e-54	1	Skin_Not_Sun_Exposed_Suprapubic
FYCO1	3:46026514:46037214:clu_8712_NA_ENSG00000163820	3:46028791:G:A	-0.16705	5.80777e-67	5.0572e-57	1.30937e-54	4	Cells_Cultured_fibroblasts,Cells_EBV-transformed_lymphocytes,Esophagus_Mucosa,Minor_Salivary_Gland
C8orf59	8:86129731:86132535:clu_20641_NA_ENSG00000176731	8:86130628:A:G	0.149665	9.47123e-64	1.00004e-56	2.57391e-54	33	Adipose_Subcutaneous,Adipose_Visceral_Omentum,Adrenal_Gland,Artery_Aorta,Artery_Coronary,Artery_Tibial,Brain_Cerebellar_Hemisphere,Brain_Cortex,Brain_Frontal_Cortex_BA9,Cells_Cultured_fibroblasts,Cells_EBV-transformed_lymphocytes,Colon_Sigmoid,Colon_Transverse,Esophagus_Gastroesophageal_Junction,Esophagus_Mucosa,Esophagus_Muscularis,Heart_Atrial_Appendage,Liver,Lung,Muscle_Skeletal,Nerve_Tibial,O…
CFLAR	2:202005162:202006097:clu_1291_NA_ENSG00000003402	2:202004190:G:C	-0.178218	8.84941e-70	1.3526e-56	3.46085e-54	45	Adipose_Subcutaneous,Adipose_Visceral_Omentum,Adrenal_Gland,Artery_Aorta,Artery_Coronary,Artery_Tibial,Brain_Amygdala,Brain_Anterior_cingulate_cortex_BA24,Brain_Caudate_basal_ganglia,Brain_Cerebellar_Hemisphere,Brain_Cerebellum,Brain_Cortex,Brain_Frontal_Cortex_BA9,Brain_Hippocampus,Brain_Hypothalamus,Brain_Nucleus_accumbens_basal_ganglia,Brain_Putamen_basal_ganglia,Brain_Substantia_nigra,Breast_…
CNIH4	1:224544770:224553581:clu_3766_NA_ENSG00000143771	1:224544746:G:A	0.149283	5.05772e-83	1.36516e-56	3.47256e-54	15	Adipose_Subcutaneous,Adipose_Visceral_Omentum,Adrenal_Gland,Artery_Aorta,Artery_Tibial,Breast_Mammary_Tissue,Cells_Cultured_fibroblasts,Cells_EBV-transformed_lymphocytes,Colon_Transverse,Esophagus_Mucosa,Kidney_Cortex,Lung,Muscle_Skeletal,Skin_Sun_Exposed_Lower_leg,Whole_Blood
STX2	12:131289088:131291527:clu_15045_NA_ENSG00000111450	12:131289107:C:G	0.139222	1.57731e-71	4.60749e-56	1.1652e-53	15	Adipose_Visceral_Omentum,Artery_Coronary,Brain_Cerebellar_Hemisphere,Brain_Cerebellum,Cells_Cultured_fibroblasts,Cells_EBV-transformed_lymphocytes,Colon_Sigmoid,Esophagus_Mucosa,Heart_Atrial_Appendage,Heart_Left_Ventricle,Muscle_Skeletal,Ovary,Stomach,Thyroid,Uterus
RP11-677M14.7	11:124674744:124675216:clu_7343_NA_ENSG00000245498	11:124677741:G:GTGC	-0.33095	2.42691e-64	7.29764e-56	1.83484e-53	20	Artery_Coronary,Brain_Anterior_cingulate_cortex_BA24,Brain_Caudate_basal_ganglia,Brain_Cerebellar_Hemisphere,Brain_Cortex,Brain_Frontal_Cortex_BA9,Brain_Hippocampus,Brain_Hypothalamus,Brain_Putamen_basal_ganglia,Brain_Substantia_nigra,Cells_EBV-transformed_lymphocytes,Heart_Atrial_Appendage,Kidney_Cortex,Minor_Salivary_Gland,Pituitary,Prostate,Small_Intestine_Terminal_Ileum,Spleen,Thyroid,Uterus
MICA	6:31378574:31378986:clu_17648_NA_ENSG00000204520	6:31344182:TG:T	0.436749	7.1911e-85	1.17467e-55	2.9365e-53	7	Adrenal_Gland,Cells_Cultured_fibroblasts,Esophagus_Mucosa,Heart_Atrial_Appendage,Heart_Left_Ventricle,Small_Intestine_Terminal_Ileum,Stomach
TPGS2	18:34360151:34361762:clu_13801_NA_ENSG00000134779	18:34361762:G:C	0.0530257	2.2622e-73	1.22153e-55	3.03619e-53	14	Artery_Aorta,Artery_Coronary,Brain_Amygdala,Brain_Anterior_cingulate_cortex_BA24,Brain_Caudate_basal_ganglia,Brain_Cerebellar_Hemisphere,Brain_Nucleus_accumbens_basal_ganglia,Brain_Putamen_basal_ganglia,Brain_Spinal_cord_cervical_c-1,Colon_Transverse,Esophagus_Muscularis,Lung,Minor_Salivary_Gland,Spleen
UBA6-AS1	4:68567202:68594258:clu_15645_NA_ENSG00000248049	4:68586267:G:C	0.227414	4.59563e-69	1.33126e-55	3.29013e-53	41	Adipose_Subcutaneous,Adipose_Visceral_Omentum,Adrenal_Gland,Artery_Aorta,Artery_Coronary,Artery_Tibial,Brain_Amygdala,Brain_Anterior_cingulate_cortex_BA24,Brain_Caudate_basal_ganglia,Brain_Cerebellar_Hemisphere,Brain_Cerebellum,Brain_Cortex,Brain_Frontal_Cortex_BA9,Brain_Hippocampus,Brain_Hypothalamus,Brain_Nucleus_accumbens_basal_ganglia,Brain_Putamen_basal_ganglia,Brain_Spinal_cord_cervical_c-1…
C22orf43	22:24002187:24032419:clu_5794_NA_ENSG00000189269	22:24016138:G:A	0.056581	3.64211e-72	1.51879e-55	3.73239e-53	0	NA
EIF3M	11:32623660:32623825:clu_6501_NA_ENSG00000149100	11:32623621:A:T	0.0602142	1.30469e-75	1.63306e-55	3.99066e-53	0	NA
ENSG00000175611	9:98632723:98637262:clu_7847_NA_ENSG00000175611	9:98619980:G:A	-0.22127	2.60802e-59	2.04571e-55	4.97112e-53	14	Adipose_Visceral_Omentum,Brain_Amygdala,Brain_Caudate_basal_ganglia,Brain_Cerebellar_Hemisphere,Brain_Hippocampus,Brain_Nucleus_accumbens_basal_ganglia,Brain_Putamen_basal_ganglia,Brain_Spinal_cord_cervical_c-1,Brain_Substantia_nigra,Liver,Muscle_Skeletal,Skin_Not_Sun_Exposed_Suprapubic,Skin_Sun_Exposed_Lower_leg,Whole_Blood
DRAM2	1:111680208:111682210:clu_2873_NA_ENSG00000156171	1:111682118:C:T	0.0596046	2.62214e-71	2.39034e-55	5.7763e-53	3	Brain_Cerebellum,Brain_Substantia_nigra,Whole_Blood
TMEM63C	14:77648237:77662414:clu_5445_NA_ENSG00000165548	14:77648627:G:A	0.133326	1.1632e-69	4.27952e-55	1.02844e-52	0	NA
TPGS2	18:34361885:34378412:clu_13801_NA_ENSG00000134779	18:34361762:G:C	0.0565277	9.43796e-71	7.96587e-55	1.90382e-52	9	Brain_Cortex,Brain_Frontal_Cortex_BA9,Brain_Hippocampus,Brain_Hypothalamus,Brain_Substantia_nigra,Cells_Cultured_fibroblasts,Ovary,Uterus,Vagina
ZNF300P1	5:150311856:150321780:clu_10497_NA_ENSG00000197083	5:150311773:T:C	-0.345435	5.19767e-63	1.23229e-54	2.92904e-52	10	Adrenal_Gland,Brain_Anterior_cingulate_cortex_BA24,Brain_Cerebellum,Brain_Hippocampus,Brain_Substantia_nigra,Colon_Sigmoid,Esophagus_Gastroesophageal_Junction,Esophagus_Mucosa,Lung,Nerve_Tibial
SH3YL1	2:242871:247538:clu_5_NA_ENSG00000035115	2:242793:G:C	0.0328541	1.22659e-67	1.24136e-54	2.93456e-52	0	NA
ZSWIM7	17:15881227:15881358:clu_16441_NA_ENSG00000214941	17:15881816:C:G	-0.153274	2.79333e-59	2.33449e-54	5.48887e-52	0	NA
CENPBD1P1	19:59102991:59110334:clu_11912_NA_ENSG00000213753	19:59089308:C:G	0.114201	6.72348e-59	2.83719e-54	6.63496e-52	33	Adipose_Subcutaneous,Adipose_Visceral_Omentum,Adrenal_Gland,Artery_Coronary,Artery_Tibial,Brain_Amygdala,Brain_Anterior_cingulate_cortex_BA24,Brain_Caudate_basal_ganglia,Brain_Cerebellar_Hemisphere,Brain_Hippocampus,Brain_Hypothalamus,Brain_Nucleus_accumbens_basal_ganglia,Brain_Putamen_basal_ganglia,Brain_Spinal_cord_cervical_c-1,Brain_Substantia_nigra,Breast_Mammary_Tissue,Cells_Cultured_fibrobl…
NEK3	13:52711038:52718051:clu_19463_NA_ENSG00000136098	13:52718050:C:CT	-0.192784	8.89934e-62	3.58073e-54	8.329e-52	44	Adipose_Subcutaneous,Adipose_Visceral_Omentum,Adrenal_Gland,Artery_Aorta,Artery_Coronary,Artery_Tibial,Brain_Amygdala,Brain_Anterior_cingulate_cortex_BA24,Brain_Caudate_basal_ganglia,Brain_Cortex,Brain_Frontal_Cortex_BA9,Brain_Hippocampus,Brain_Hypothalamus,Brain_Nucleus_accumbens_basal_ganglia,Brain_Putamen_basal_ganglia,Brain_Spinal_cord_cervical_c-1,Brain_Substantia_nigra,Breast_Mammary_Tissue…
USMG5	10:105152223:105153956:clu_4699_NA_ENSG00000173915	10:105154089:A:G	0.0226014	5.83114e-67	6.3764e-54	1.4753e-51	40	Adipose_Subcutaneous,Adipose_Visceral_Omentum,Adrenal_Gland,Artery_Aorta,Artery_Coronary,Artery_Tibial,Brain_Anterior_cingulate_cortex_BA24,Brain_Caudate_basal_ganglia,Brain_Cerebellar_Hemisphere,Brain_Cerebellum,Brain_Cortex,Brain_Frontal_Cortex_BA9,Brain_Hippocampus,Brain_Hypothalamus,Brain_Nucleus_accumbens_basal_ganglia,Brain_Putamen_basal_ganglia,Brain_Spinal_cord_cervical_c-1,Brain_Substant…
NME7	1:169293707:169336946:clu_3373_NA_ENSG00000143156	1:169286172:GA:G	0.0600477	3.15129e-63	7.68404e-54	1.76844e-51	37	Adipose_Subcutaneous,Adipose_Visceral_Omentum,Adrenal_Gland,Artery_Aorta,Artery_Coronary,Artery_Tibial,Brain_Anterior_cingulate_cortex_BA24,Brain_Caudate_basal_ganglia,Brain_Cerebellar_Hemisphere,Brain_Cerebellum,Brain_Cortex,Brain_Frontal_Cortex_BA9,Brain_Hippocampus,Brain_Hypothalamus,Brain_Nucleus_accumbens_basal_ganglia,Brain_Putamen_basal_ganglia,Brain_Substantia_nigra,Breast_Mammary_Tissue,…
ANKRD36	2:97817676:97823844:clu_676_NA_ENSG00000135976	2:97817805:C:<CN0>	0.291245	6.68131e-62	1.39995e-53	3.20495e-51	0	NA
NEK3	13:52711038:52715156:clu_19463_NA_ENSG00000136098	13:52718050:C:CT	0.204852	1.44955e-60	1.98322e-53	4.51648e-51	0	NA
MPPE1	18:11905952:11906202:clu_13670_NA_ENSG00000154889	18:11905953:C:T	-0.0479561	4.11225e-59	2.8298e-53	6.41088e-51	10	Adipose_Visceral_Omentum,Artery_Aorta,Brain_Caudate_basal_ganglia,Brain_Frontal_Cortex_BA9,Brain_Hippocampus,Brain_Putamen_basal_ganglia,Minor_Salivary_Gland,Muscle_Skeletal,Small_Intestine_Terminal_Ileum,Vagina
ENSG00000175061	17:16342728:16342842:clu_16463_NA_ENSG00000175061	17:16353694:T:C	-0.0362769	8.89068e-63	4.7758e-53	1.07635e-50	13	Adipose_Subcutaneous,Adipose_Visceral_Omentum,Adrenal_Gland,Breast_Mammary_Tissue,Cells_Cultured_fibroblasts,Cells_EBV-transformed_lymphocytes,Colon_Transverse,Esophagus_Mucosa,Lung,Skin_Not_Sun_Exposed_Suprapubic,Skin_Sun_Exposed_Lower_leg,Small_Intestine_Terminal_Ileum,Thyroid
TVP23C-CDRT4	17:15343599:15449099:clu_16435_NA_ENSG00000259024	17:15451584:G:A	0.108653	1.73364e-73	5.70907e-53	1.28005e-50	1	Adrenal_Gland
SFXN4	10:120920593:120921852:clu_4785_NA_ENSG00000183605	10:120920588:T:C	-0.0724138	7.74395e-58	8.26382e-53	1.84336e-50	3	Artery_Tibial,Nerve_Tibial,Skin_Sun_Exposed_Lower_leg
HLA-DMA	6:32916645:32917048:clu_17719_NA_ENSG00000204257	6:32917042:A:C	-0.334813	1.81395e-80	8.62038e-53	1.91308e-50	27	Adipose_Subcutaneous,Adipose_Visceral_Omentum,Artery_Aorta,Artery_Coronary,Artery_Tibial,Brain_Anterior_cingulate_cortex_BA24,Brain_Cerebellar_Hemisphere,Brain_Cerebellum,Brain_Substantia_nigra,Breast_Mammary_Tissue,Cells_Cultured_fibroblasts,Colon_Sigmoid,Colon_Transverse,Esophagus_Mucosa,Esophagus_Muscularis,Heart_Atrial_Appendage,Heart_Left_Ventricle,Kidney_Cortex,Lung,Muscle_Skeletal,Nerve_Ti…
NTPCR	1:233091465:233092093:clu_3837_NA_ENSG00000135778	1:233091463:T:A	-0.14321	3.32894e-62	9.86497e-53	2.17817e-50	0	NA
ZNF300P1	5:150311852:150321780:clu_10497_NA_ENSG00000197083	5:150311773:T:C	0.340458	2.21131e-62	2.18676e-52	4.80395e-50	27	Adipose_Subcutaneous,Adipose_Visceral_Omentum,Artery_Aorta,Artery_Coronary,Artery_Tibial,Brain_Amygdala,Brain_Cerebellar_Hemisphere,Brain_Hypothalamus,Brain_Spinal_cord_cervical_c-1,Breast_Mammary_Tissue,Cells_Cultured_fibroblasts,Colon_Transverse,Esophagus_Muscularis,Heart_Atrial_Appendage,Heart_Left_Ventricle,Kidney_Cortex,Minor_Salivary_Gland,Ovary,Pituitary,Prostate,Skin_Not_Sun_Exposed_Supra…
HLA-DMA	6:32916645:32917051:clu_17719_NA_ENSG00000204257	6:32917042:A:C	0.328447	4.28745e-75	4.00073e-52	8.74478e-50	20	Adrenal_Gland,Brain_Amygdala,Brain_Caudate_basal_ganglia,Brain_Cortex,Brain_Frontal_Cortex_BA9,Brain_Hippocampus,Brain_Hypothalamus,Brain_Nucleus_accumbens_basal_ganglia,Brain_Putamen_basal_ganglia,Brain_Spinal_cord_cervical_c-1,Cells_EBV-transformed_lymphocytes,Esophagus_Gastroesophageal_Junction,Liver,Minor_Salivary_Gland,Pituitary,Prostate,Small_Intestine_Terminal_Ileum,Spleen,Stomach,Vagina
SLC16A12	10:91222381:91271840:clu_4481_NA_ENSG00000152779	10:91271839:C:T	-0.152012	1.2148e-60	6.26563e-52	1.36269e-49	3	Heart_Atrial_Appendage,Nerve_Tibial,Thyroid
COX16	14:70819969:70826236:clu_5335_NA_ENSG00000133983	14:70774797:A:G	0.0176806	1.19938e-65	7.90595e-52	1.71089e-49	6	Brain_Amygdala,Brain_Cerebellum,Brain_Hypothalamus,Brain_Putamen_basal_ganglia,Brain_Spinal_cord_cervical_c-1,Minor_Salivary_Gland
ENSG00000175061	17:16342728:16343499:clu_16463_NA_ENSG00000175061	17:16341867:G:A	0.0815288	6.46708e-61	2.92439e-51	6.29719e-49	27	Artery_Aorta,Artery_Coronary,Brain_Amygdala,Brain_Anterior_cingulate_cortex_BA24,Brain_Caudate_basal_ganglia,Brain_Cerebellar_Hemisphere,Brain_Cerebellum,Brain_Cortex,Brain_Frontal_Cortex_BA9,Brain_Hippocampus,Brain_Hypothalamus,Brain_Nucleus_accumbens_basal_ganglia,Brain_Putamen_basal_ganglia,Brain_Spinal_cord_cervical_c-1,Brain_Substantia_nigra,Colon_Sigmoid,Heart_Left_Ventricle,Liver,Minor_Sal…
LGMN	14:93199160:93207407:clu_5536_NA_ENSG00000100600	14:93207318:C:T	0.0647575	2.39136e-60	3.07429e-51	6.58736e-49	5	Adipose_Subcutaneous,Artery_Tibial,Nerve_Tibial,Prostate,Skin_Sun_Exposed_Lower_leg
MMAB	12:109998909:109999048:clu_14804_NA_ENSG00000139428	12:109988723:G:A	0.116131	3.4643e-64	3.26254e-51	6.95647e-49	9	Artery_Coronary,Brain_Caudate_basal_ganglia,Brain_Cerebellar_Hemisphere,Brain_Cerebellum,Brain_Frontal_Cortex_BA9,Brain_Nucleus_accumbens_basal_ganglia,Brain_Putamen_basal_ganglia,Kidney_Cortex,Uterus
MIR7-3HG	19:4769769:4770167:clu_10771_NA_ENSG00000176840	19:4770167:C:G	0.0361849	1.37803e-62	4.32637e-51	9.17979e-49	0	NA
GTF3C6	6:111280032:111280375:clu_18241_NA_ENSG00000155115	6:111248640:TC:T	0.105963	9.06191e-69	4.68167e-51	9.88545e-49	4	Brain_Anterior_cingulate_cortex_BA24,Brain_Caudate_basal_ganglia,Brain_Substantia_nigra,Prostate
ERAP2	5:96235949:96237210:clu_10222_NA_ENSG00000164308	5:96275301:A:ATAATT	-0.315822	4.91113e-63	6.19003e-51	1.30072e-48	10	Adipose_Subcutaneous,Adipose_Visceral_Omentum,Breast_Mammary_Tissue,Cells_Cultured_fibroblasts,Lung,Nerve_Tibial,Prostate,Thyroid,Uterus,Vagina
ENSG00000175611	9:98576204:98612509:clu_7847_NA_ENSG00000175611	9:98615171:T:C	0.144215	7.09484e-61	8.98699e-51	1.87938e-48	21	Adipose_Subcutaneous,Adrenal_Gland,Artery_Coronary,Artery_Tibial,Breast_Mammary_Tissue,Cells_Cultured_fibroblasts,Cells_EBV-transformed_lymphocytes,Colon_Sigmoid,Colon_Transverse,Esophagus_Mucosa,Heart_Atrial_Appendage,Heart_Left_Ventricle,Kidney_Cortex,Lung,Nerve_Tibial,Ovary,Small_Intestine_Terminal_Ileum,Spleen,Stomach,Thyroid,Vagina
APIP	11:34916657:34937775:clu_6519_NA_ENSG00000149089	11:34964082:C:T	-0.107915	3.36136e-60	1.02504e-50	2.13333e-48	15	Artery_Coronary,Brain_Nucleus_accumbens_basal_ganglia,Cells_EBV-transformed_lymphocytes,Colon_Sigmoid,Colon_Transverse,Esophagus_Mucosa,Heart_Left_Ventricle,Liver,Ovary,Skin_Not_Sun_Exposed_Suprapubic,Skin_Sun_Exposed_Lower_leg,Spleen,Thyroid,Vagina,Whole_Blood
ANKRD36C	2:96563090:96568801:clu_635_NA_ENSG00000174501	2:96562873:C:A	0.182906	5.2599e-54	1.20911e-50	2.50443e-48	0	NA
C11orf24	11:68031334:68035522:clu_6934_NA_ENSG00000171067	11:68015755:G:C	-0.101127	7.53347e-63	3.00954e-50	6.20413e-48	41	Adipose_Subcutaneous,Adipose_Visceral_Omentum,Adrenal_Gland,Artery_Aorta,Artery_Coronary,Artery_Tibial,Brain_Amygdala,Brain_Anterior_cingulate_cortex_BA24,Brain_Caudate_basal_ganglia,Brain_Cerebellar_Hemisphere,Brain_Cerebellum,Brain_Cortex,Brain_Frontal_Cortex_BA9,Brain_Hippocampus,Brain_Hypothalamus,Brain_Nucleus_accumbens_basal_ganglia,Brain_Putamen_basal_ganglia,Brain_Spinal_cord_cervical_c-1…
OAS1	12:113355505:113356402:clu_14876_NA_ENSG00000089127	12:113357193:G:A	0.28654	4.49252e-56	3.30004e-50	6.7709e-48	1	Cells_EBV-transformed_lymphocytes
UNC50	2:99225189:99226219:clu_703_NA_ENSG00000115446	2:99212144:T:TA	-0.0706603	1.5432e-58	3.37293e-50	6.88796e-48	0	NA
ZFAND4	10:46159290:46167846:clu_4211_NA_ENSG00000172671	10:46160304:G:A	0.189821	2.2464e-57	3.92904e-50	7.98612e-48	0	NA
DMKN	19:35990931:35991280:clu_11274_NA_ENSG00000161249	19:35991373:C:T	0.101085	3.70448e-59	5.33895e-50	1.08014e-47	0	NA
PPIE	1:40211170:40214575:clu_2307_NA_ENSG00000084072	1:40206298:G:A	-0.088935	1.3815e-62	8.04514e-50	1.6201e-47	0	NA
AC011526.1	19:41985192:42006494:clu_11459_NA_ENSG00000267107	19:42001210:T:C	-0.230828	1.54147e-64	2.42548e-49	4.86184e-47	27	Adrenal_Gland,Artery_Aorta,Artery_Tibial,Brain_Amygdala,Brain_Anterior_cingulate_cortex_BA24,Brain_Caudate_basal_ganglia,Brain_Cerebellar_Hemisphere,Brain_Cerebellum,Brain_Cortex,Brain_Frontal_Cortex_BA9,Brain_Hippocampus,Brain_Hypothalamus,Brain_Nucleus_accumbens_basal_ganglia,Brain_Putamen_basal_ganglia,Brain_Spinal_cord_cervical_c-1,Colon_Sigmoid,Colon_Transverse,Esophagus_Mucosa,Liver,Minor_S…
NOL10	2:10826178:10829922:clu_57_NA_ENSG00000115761	2:10802377:ACTAT:A	0.0645543	8.77895e-65	2.57715e-49	5.14217e-47	3	Cells_Cultured_fibroblasts,Cells_EBV-transformed_lymphocytes,Minor_Salivary_Gland
VAMP8	2:85804772:85808699:clu_571_NA_ENSG00000118640	2:85801902:C:T	0.0184478	6.48743e-61	4.65641e-49	9.24847e-47	14	Breast_Mammary_Tissue,Colon_Transverse,Esophagus_Mucosa,Liver,Lung,Minor_Salivary_Gland,Pituitary,Prostate,Skin_Not_Sun_Exposed_Suprapubic,Skin_Sun_Exposed_Lower_leg,Small_Intestine_Terminal_Ileum,Stomach,Thyroid,Whole_Blood
PPIE	1:40214439:40214575:clu_2307_NA_ENSG00000084072	1:40206298:G:A	0.0863227	3.60197e-56	1.4747e-48	2.91571e-46	47	Adipose_Subcutaneous,Adipose_Visceral_Omentum,Adrenal_Gland,Artery_Aorta,Artery_Coronary,Artery_Tibial,Brain_Amygdala,Brain_Anterior_cingulate_cortex_BA24,Brain_Caudate_basal_ganglia,Brain_Cerebellar_Hemisphere,Brain_Cerebellum,Brain_Cortex,Brain_Frontal_Cortex_BA9,Brain_Hippocampus,Brain_Hypothalamus,Brain_Nucleus_accumbens_basal_ganglia,Brain_Putamen_basal_ganglia,Brain_Spinal_cord_cervical_c-1…
NMRK1	9:77684018:77684811:clu_7702_NA_ENSG00000106733	9:77684690:A:C	-0.0683273	2.90786e-60	3.33096e-48	6.55602e-46	10	Esophagus_Mucosa,Heart_Left_Ventricle,Kidney_Cortex,Liver,Minor_Salivary_Gland,Prostate,Small_Intestine_Terminal_Ileum,Spleen,Stomach,Whole_Blood
PROCR	20:33764249:33764501:clu_19901_NA_ENSG00000101000	20:33786677:C:T	-0.14713	1.68998e-59	3.40252e-48	6.6667e-46	42	Adipose_Subcutaneous,Adipose_Visceral_Omentum,Adrenal_Gland,Artery_Aorta,Artery_Coronary,Artery_Tibial,Brain_Amygdala,Brain_Anterior_cingulate_cortex_BA24,Brain_Caudate_basal_ganglia,Brain_Cortex,Brain_Frontal_Cortex_BA9,Brain_Hippocampus,Brain_Hypothalamus,Brain_Putamen_basal_ganglia,Brain_Spinal_cord_cervical_c-1,Brain_Substantia_nigra,Breast_Mammary_Tissue,Cells_Cultured_fibroblasts,Colon_Sigm…
THUMPD3	3:9404811:9406700:clu_8425_NA_ENSG00000134077	3:9404877:G:A	-0.144195	7.52677e-61	6.57513e-48	1.28251e-45	40	Adipose_Subcutaneous,Adipose_Visceral_Omentum,Adrenal_Gland,Artery_Aorta,Artery_Coronary,Artery_Tibial,Brain_Amygdala,Brain_Anterior_cingulate_cortex_BA24,Brain_Caudate_basal_ganglia,Brain_Cerebellar_Hemisphere,Brain_Cerebellum,Brain_Cortex,Brain_Hippocampus,Brain_Putamen_basal_ganglia,Brain_Spinal_cord_cervical_c-1,Brain_Substantia_nigra,Breast_Mammary_Tissue,Cells_Cultured_fibroblasts,Cells_EBV…
CYP3A5	7:99270302:99270407:clu_21633_NA_ENSG00000106258	7:99256844:A:G	-0.271922	3.71305e-57	7.27728e-48	1.41314e-45	4	Colon_Sigmoid,Esophagus_Gastroesophageal_Junction,Esophagus_Muscularis,Nerve_Tibial
UnAnnotated	7:99809617:99810646:clu_21660_NA_UnAnnotated	7:99776455:C:CTT	0.0704785	2.35077e-58	7.87154e-48	1.52174e-45	1	Brain_Substantia_nigra
GTF3C6	6:111280029:111280375:clu_18241_NA_ENSG00000155115	6:111248640:TC:T	-0.105408	3.51949e-69	1.43385e-47	2.75968e-45	24	Artery_Aorta,Artery_Coronary,Brain_Cerebellar_Hemisphere,Brain_Cerebellum,Brain_Cortex,Brain_Frontal_Cortex_BA9,Brain_Hippocampus,Brain_Hypothalamus,Brain_Nucleus_accumbens_basal_ganglia,Brain_Putamen_basal_ganglia,Cells_Cultured_fibroblasts,Colon_Sigmoid,Colon_Transverse,Esophagus_Mucosa,Heart_Left_Ventricle,Liver,Muscle_Skeletal,Ovary,Pituitary,Small_Intestine_Terminal_Ileum,Stomach,Uterus,Vagi…
DMKN	19:35991321:35991435:clu_11274_NA_ENSG00000161249	19:35992691:A:G	0.100519	6.42824e-57	2.48456e-47	4.76087e-45	1	Brain_Caudate_basal_ganglia
GSTO2	10:106037874:106057336:clu_4719_NA_ENSG00000065621	10:106038347:T:C	-0.0532583	3.67329e-56	3.13542e-47	5.98169e-45	27	Adrenal_Gland,Artery_Aorta,Brain_Amygdala,Brain_Anterior_cingulate_cortex_BA24,Brain_Caudate_basal_ganglia,Brain_Cortex,Brain_Frontal_Cortex_BA9,Brain_Hippocampus,Brain_Hypothalamus,Brain_Nucleus_accumbens_basal_ganglia,Brain_Putamen_basal_ganglia,Brain_Spinal_cord_cervical_c-1,Colon_Transverse,Esophagus_Mucosa,Kidney_Cortex,Lung,Minor_Salivary_Gland,Muscle_Skeletal,Nerve_Tibial,Ovary,Pituitary,P…
ZNF826P	19:20588955:20591750:clu_11186_NA_ENSG00000231205	19:20605443:G:C	-0.276409	8.56304e-45	3.24038e-47	6.15493e-45	0	NA
HLA-DRB5	6:32485529:32485831:clu_17706_NA_ENSG00000198502	6:32438783:C:G	-0.493559	1.15583e-53	3.35812e-47	6.35084e-45	34	Adipose_Subcutaneous,Adipose_Visceral_Omentum,Adrenal_Gland,Artery_Aorta,Artery_Coronary,Artery_Tibial,Brain_Caudate_basal_ganglia,Brain_Cortex,Brain_Hippocampus,Brain_Hypothalamus,Brain_Putamen_basal_ganglia,Brain_Spinal_cord_cervical_c-1,Brain_Substantia_nigra,Breast_Mammary_Tissue,Cells_EBV-transformed_lymphocytes,Colon_Sigmoid,Colon_Transverse,Esophagus_Muscularis,Heart_Atrial_Appendage,Heart…
FAM228B	2:24387204:24392225:clu_113_NA_ENSG00000219626	2:24391129:A:G	-0.205336	7.94946e-55	3.46546e-47	6.52547e-45	46	Adipose_Subcutaneous,Adipose_Visceral_Omentum,Adrenal_Gland,Artery_Aorta,Artery_Coronary,Artery_Tibial,Brain_Amygdala,Brain_Anterior_cingulate_cortex_BA24,Brain_Caudate_basal_ganglia,Brain_Cerebellar_Hemisphere,Brain_Cerebellum,Brain_Cortex,Brain_Frontal_Cortex_BA9,Brain_Hippocampus,Brain_Hypothalamus,Brain_Nucleus_accumbens_basal_ganglia,Brain_Putamen_basal_ganglia,Brain_Spinal_cord_cervical_c-1…
RP11-274B21.1	7:128248267:128249541:clu_21841_NA_ENSG00000242588	7:128209356:C:T	-0.175328	6.57849e-55	4.17181e-47	7.82167e-45	12	Brain_Anterior_cingulate_cortex_BA24,Brain_Caudate_basal_ganglia,Brain_Cortex,Brain_Frontal_Cortex_BA9,Brain_Hippocampus,Brain_Nucleus_accumbens_basal_ganglia,Brain_Putamen_basal_ganglia,Brain_Substantia_nigra,Cells_EBV-transformed_lymphocytes,Liver,Minor_Salivary_Gland,Whole_Blood
CCDC66	3:56598153:56600622:clu_8959_NA_ENSG00000180376	3:56593388:A:G	-0.232602	5.16361e-55	4.67337e-47	8.72443e-45	31	Adipose_Subcutaneous,Adipose_Visceral_Omentum,Adrenal_Gland,Artery_Aorta,Artery_Coronary,Artery_Tibial,Brain_Cerebellum,Breast_Mammary_Tissue,Cells_Cultured_fibroblasts,Cells_EBV-transformed_lymphocytes,Colon_Sigmoid,Colon_Transverse,Esophagus_Gastroesophageal_Junction,Esophagus_Mucosa,Esophagus_Muscularis,Heart_Atrial_Appendage,Heart_Left_Ventricle,Lung,Minor_Salivary_Gland,Muscle_Skeletal,Nerve…
SDHAP2	3:195389604:195390957:clu_9722_NA_ENSG00000215837	3:195341647:T:G	0.32697	7.5419e-52	5.48094e-47	1.01883e-44	14	Brain_Cortex,Brain_Frontal_Cortex_BA9,Brain_Hippocampus,Brain_Nucleus_accumbens_basal_ganglia,Brain_Putamen_basal_ganglia,Brain_Spinal_cord_cervical_c-1,Brain_Substantia_nigra,Breast_Mammary_Tissue,Colon_Transverse,Esophagus_Mucosa,Liver,Minor_Salivary_Gland,Pituitary,Skin_Sun_Exposed_Lower_leg
RP1-60O19.1	6:107220236:107222652:clu_18189_NA_ENSG00000235142	6:107220247:A:T	-0.103477	3.88581e-55	1.19144e-46	2.2053e-44	2	Kidney_Cortex,Liver
TMEM63C	14:77648240:77662414:clu_5445_NA_ENSG00000165548	14:77647602:G:C	0.136155	1.28611e-60	1.31072e-46	2.4158e-44	9	Brain_Cerebellar_Hemisphere,Brain_Cerebellum,Brain_Cortex,Brain_Frontal_Cortex_BA9,Brain_Nucleus_accumbens_basal_ganglia,Esophagus_Mucosa,Pituitary,Skin_Not_Sun_Exposed_Suprapubic,Skin_Sun_Exposed_Lower_leg
RP11-274B21.1	7:128248271:128249541:clu_21841_NA_ENSG00000242588	7:128295304:AC:A	0.0682688	3.26544e-59	2.71494e-46	4.98282e-44	0	NA
ST7L	1:113068733:113083401:clu_2891_NA_ENSG00000007341	1:113076756:T:C	-0.160636	9.60608e-54	4.06695e-46	7.43284e-44	12	Brain_Cerebellar_Hemisphere,Brain_Cerebellum,Brain_Nucleus_accumbens_basal_ganglia,Brain_Putamen_basal_ganglia,Breast_Mammary_Tissue,Cells_Cultured_fibroblasts,Liver,Muscle_Skeletal,Nerve_Tibial,Pituitary,Skin_Not_Sun_Exposed_Suprapubic,Skin_Sun_Exposed_Lower_leg
AC091729.9	7:1200259:1202598:clu_20975_NA_ENSG00000229043	7:1200568:C:T	0.288806	2.49372e-53	4.58609e-46	8.34656e-44	45	Adipose_Subcutaneous,Adipose_Visceral_Omentum,Adrenal_Gland,Artery_Aorta,Artery_Coronary,Artery_Tibial,Brain_Amygdala,Brain_Anterior_cingulate_cortex_BA24,Brain_Caudate_basal_ganglia,Brain_Cerebellar_Hemisphere,Brain_Cerebellum,Brain_Cortex,Brain_Frontal_Cortex_BA9,Brain_Hippocampus,Brain_Hypothalamus,Brain_Nucleus_accumbens_basal_ganglia,Brain_Putamen_basal_ganglia,Brain_Spinal_cord_cervical_c-1…
UnAnnotated	11:68034865:68035522:clu_6934_NA_UnAnnotated	11:68015755:G:C	0.101742	1.66407e-58	5.41795e-46	9.81944e-44	4	Cells_Cultured_fibroblasts,Cells_EBV-transformed_lymphocytes,Pituitary,Spleen
PSORS1C1	6:31082668:31082913:clu_17639_NA_ENSG00000204540	6:31082910:C:G	-0.326026	1.67393e-57	1.74075e-45	3.14183e-43	1	Small_Intestine_Terminal_Ileum
TM9SF3	10:98287253:98287788:clu_4551_NA_ENSG00000077147	10:98289250:A:C	-0.0190153	1.70977e-53	1.76701e-45	3.17604e-43	16	Adipose_Subcutaneous,Artery_Coronary,Breast_Mammary_Tissue,Cells_EBV-transformed_lymphocytes,Colon_Sigmoid,Esophagus_Gastroesophageal_Junction,Esophagus_Muscularis,Heart_Atrial_Appendage,Lung,Muscle_Skeletal,Prostate,Small_Intestine_Terminal_Ileum,Stomach,Thyroid,Vagina,Whole_Blood
DRAM2	1:111682288:111682660:clu_2873_NA_ENSG00000156171	1:111682118:C:T	-0.101087	4.42924e-51	1.93564e-45	3.46482e-43	0	NA
AKR1B10	7:134221524:134221803:clu_21889_NA_ENSG00000198074	7:134215403:T:C	-0.147976	1.07263e-59	2.05401e-45	3.66164e-43	9	Colon_Transverse,Esophagus_Mucosa,Liver,Nerve_Tibial,Skin_Not_Sun_Exposed_Suprapubic,Skin_Sun_Exposed_Lower_leg,Small_Intestine_Terminal_Ileum,Stomach,Vagina
UnAnnotated	3:187943315:188059444:clu_9699_NA_UnAnnotated	3:188059443:A:G	0.0672704	6.80634e-63	2.12891e-45	3.77967e-43	0	NA
STXBP2	19:7707934:7709500:clu_10837_NA_ENSG00000076944	19:7678488:G:A	0.138822	1.71821e-62	2.27735e-45	4.02678e-43	11	Cells_EBV-transformed_lymphocytes,Esophagus_Mucosa,Kidney_Cortex,Lung,Minor_Salivary_Gland,Pituitary,Prostate,Small_Intestine_Terminal_Ileum,Spleen,Stomach,Whole_Blood
CTD-2245F17.3	19:53700515:53707269:clu_11757_NA_ENSG00000269051	19:53704949:A:C	0.20368	2.14221e-56	3.64015e-45	6.4104e-43	0	NA
ATPIF1	1:28562963:28564348:clu_2125_NA_ENSG00000130770	1:28564252:A:G	0.0199707	2.98031e-53	3.76652e-45	6.6062e-43	0	NA
ANKRD36	2:97853138:97854824:clu_678_NA_ENSG00000135976	2:97854287:A:<CN0>	-0.223678	2.01448e-45	4.9984e-45	8.73162e-43	10	Adrenal_Gland,Artery_Coronary,Brain_Cerebellar_Hemisphere,Cells_Cultured_fibroblasts,Colon_Sigmoid,Ovary,Prostate,Skin_Not_Sun_Exposed_Suprapubic,Skin_Sun_Exposed_Lower_leg,Stomach
TXNRD1	12:104684882:104705068:clu_14743_NA_ENSG00000198431	12:104676946:A:C	-0.0132814	1.27607e-58	6.83211e-45	1.18872e-42	10	Adipose_Subcutaneous,Adipose_Visceral_Omentum,Adrenal_Gland,Artery_Aorta,Artery_Tibial,Colon_Sigmoid,Esophagus_Muscularis,Lung,Muscle_Skeletal,Thyroid
ACADM	1:76190502:76198329:clu_2633_NA_ENSG00000117054	1:76195431:T:TG	-0.0589183	5.09618e-50	7.36339e-45	1.27605e-42	43	Adipose_Subcutaneous,Adipose_Visceral_Omentum,Adrenal_Gland,Artery_Aorta,Artery_Coronary,Artery_Tibial,Brain_Amygdala,Brain_Anterior_cingulate_cortex_BA24,Brain_Caudate_basal_ganglia,Brain_Cerebellar_Hemisphere,Brain_Cerebellum,Brain_Cortex,Brain_Frontal_Cortex_BA9,Brain_Hippocampus,Brain_Hypothalamus,Brain_Nucleus_accumbens_basal_ganglia,Brain_Putamen_basal_ganglia,Brain_Spinal_cord_cervical_c-1…
AKR1B10	7:134260294:134260573:clu_21889_NA_ENSG00000198074	7:134215403:T:C	0.132407	1.89802e-56	9.50588e-45	1.6408e-42	2	Adrenal_Gland,Pituitary
ERAP2	5:96235893:96237210:clu_10222_NA_ENSG00000164308	5:96275301:A:ATAATT	0.262002	5.30019e-57	1.45243e-44	2.49711e-42	19	Adrenal_Gland,Artery_Aorta,Artery_Coronary,Artery_Tibial,Brain_Spinal_cord_cervical_c-1,Colon_Sigmoid,Esophagus_Gastroesophageal_Junction,Esophagus_Mucosa,Esophagus_Muscularis,Heart_Atrial_Appendage,Heart_Left_Ventricle,Minor_Salivary_Gland,Muscle_Skeletal,Ovary,Pituitary,Skin_Not_Sun_Exposed_Suprapubic,Skin_Sun_Exposed_Lower_leg,Stomach,Whole_Blood
TXNRD1	12:104682818:104684771:clu_14743_NA_ENSG00000198431	12:104677589:G:A	-0.0116694	2.78308e-55	1.77101e-44	3.03285e-42	8	Artery_Coronary,Cells_Cultured_fibroblasts,Cells_EBV-transformed_lymphocytes,Colon_Transverse,Esophagus_Gastroesophageal_Junction,Heart_Atrial_Appendage,Small_Intestine_Terminal_Ileum,Stomach
PSORS1C1	6:31082668:31093516:clu_17639_NA_ENSG00000204540	6:31082910:C:G	0.359212	9.46216e-59	2.34847e-44	4.00597e-42	4	Adipose_Subcutaneous,Esophagus_Mucosa,Lung,Stomach
ATPIF1	1:28562963:28564272:clu_2125_NA_ENSG00000130770	1:28564252:A:G	-0.0200108	1.09507e-50	3.75555e-44	6.38111e-42	6	Brain_Cerebellar_Hemisphere,Brain_Cerebellum,Breast_Mammary_Tissue,Nerve_Tibial,Skin_Sun_Exposed_Lower_leg,Small_Intestine_Terminal_Ileum
IPO4	14:24651629:24651998:clu_5013_NA_ENSG00000196497	14:24649669:C:T	0.114399	1.95863e-58	4.64369e-44	7.85947e-42	35	Adipose_Subcutaneous,Adipose_Visceral_Omentum,Adrenal_Gland,Artery_Aorta,Artery_Coronary,Artery_Tibial,Brain_Cerebellar_Hemisphere,Breast_Mammary_Tissue,Cells_Cultured_fibroblasts,Cells_EBV-transformed_lymphocytes,Colon_Sigmoid,Colon_Transverse,Esophagus_Gastroesophageal_Junction,Esophagus_Mucosa,Esophagus_Muscularis,Heart_Atrial_Appendage,Heart_Left_Ventricle,Kidney_Cortex,Liver,Lung,Minor_Saliv…
DXO	6:31938155:31938383:clu_17690_NA_ENSG00000204348	6:31935392:T:C	0.256305	1.91747e-53	1.15269e-43	1.94337e-41	12	Adrenal_Gland,Artery_Aorta,Brain_Amygdala,Brain_Anterior_cingulate_cortex_BA24,Cells_EBV-transformed_lymphocytes,Heart_Left_Ventricle,Liver,Muscle_Skeletal,Ovary,Spleen,Stomach,Whole_Blood
RP11-274B21.1	7:128232071:128249541:clu_21841_NA_ENSG00000242588	7:128191219:GA:G	0.0839878	7.51747e-62	2.35986e-43	3.96323e-41	0	NA
HNRNPK	9:86593367:86595034:clu_7748_NA_ENSG00000165119	9:86595571:G:A	-0.0215125	5.8171e-51	2.77193e-43	4.63737e-41	47	Adipose_Subcutaneous,Adipose_Visceral_Omentum,Adrenal_Gland,Artery_Aorta,Artery_Coronary,Artery_Tibial,Brain_Amygdala,Brain_Anterior_cingulate_cortex_BA24,Brain_Caudate_basal_ganglia,Brain_Cerebellar_Hemisphere,Brain_Cerebellum,Brain_Cortex,Brain_Frontal_Cortex_BA9,Brain_Hippocampus,Brain_Hypothalamus,Brain_Nucleus_accumbens_basal_ganglia,Brain_Putamen_basal_ganglia,Brain_Spinal_cord_cervical_c-1…
UnAnnotated	6:26463753:26465446:clu_17560_NA_UnAnnotated	6:26515050:C:G	0.185245	6.57648e-60	2.98129e-43	4.96852e-41	29	Adipose_Subcutaneous,Adipose_Visceral_Omentum,Adrenal_Gland,Artery_Aorta,Artery_Coronary,Artery_Tibial,Brain_Cerebellar_Hemisphere,Brain_Cerebellum,Breast_Mammary_Tissue,Cells_Cultured_fibroblasts,Cells_EBV-transformed_lymphocytes,Colon_Sigmoid,Colon_Transverse,Esophagus_Gastroesophageal_Junction,Esophagus_Mucosa,Esophagus_Muscularis,Lung,Minor_Salivary_Gland,Muscle_Skeletal,Nerve_Tibial,Ovary,Pr…
ENSG00000196696	16:70011906:70011980:clu_12678_NA_ENSG00000196696	16:70040398:G:A	0.177902	9.88872e-50	3.31289e-43	5.50008e-41	11	Adipose_Visceral_Omentum,Adrenal_Gland,Brain_Amygdala,Brain_Hippocampus,Brain_Hypothalamus,Brain_Nucleus_accumbens_basal_ganglia,Brain_Putamen_basal_ganglia,Brain_Spinal_cord_cervical_c-1,Breast_Mammary_Tissue,Liver,Spleen
PAPSS1	4:108592019:108603171:clu_15868_NA_ENSG00000138801	4:108602790:A:G	0.0715852	7.66067e-53	7.88463e-43	1.30403e-40	0	NA
RBM23	14:23374868:23375404:clu_4941_NA_ENSG00000100461	14:23379841:G:A	-0.0664816	2.30096e-51	9.29056e-43	1.53074e-40	0	NA
KLHDC4	16:87760530:87782279:clu_12816_NA_ENSG00000104731	16:87764267:A:T	0.0473729	1.42317e-55	1.04438e-42	1.71426e-40	30	Adipose_Subcutaneous,Adipose_Visceral_Omentum,Adrenal_Gland,Artery_Aorta,Artery_Coronary,Artery_Tibial,Breast_Mammary_Tissue,Cells_EBV-transformed_lymphocytes,Colon_Sigmoid,Colon_Transverse,Esophagus_Gastroesophageal_Junction,Esophagus_Mucosa,Esophagus_Muscularis,Heart_Atrial_Appendage,Liver,Lung,Minor_Salivary_Gland,Muscle_Skeletal,Nerve_Tibial,Ovary,Pituitary,Prostate,Skin_Not_Sun_Exposed_Supra…
UnAnnotated	13:21179244:21199889:clu_19222_NA_UnAnnotated	13:21224501:G:A	0.0552495	2.4294e-51	1.17885e-42	1.9277e-40	3	Adrenal_Gland,Cells_Cultured_fibroblasts,Pituitary
PET117	20:18139909:18142467:clu_19782_NA_ENSG00000232838	20:18146065:A:G	0.292727	2.24609e-50	1.21956e-42	1.9868e-40	3	Breast_Mammary_Tissue,Nerve_Tibial,Skin_Sun_Exposed_Lower_leg
OAS1	12:113355505:113357292:clu_14876_NA_ENSG00000089127	12:113357193:G:A	0.247628	7.09107e-50	2.12027e-42	3.44127e-40	0	NA
NQO2	6:3012908:3017118:clu_17425_NA_ENSG00000124588	6:3012725:TG:T	-0.0943202	3.191e-57	2.5991e-42	4.20275e-40	21	Adipose_Visceral_Omentum,Artery_Coronary,Brain_Amygdala,Brain_Anterior_cingulate_cortex_BA24,Brain_Caudate_basal_ganglia,Brain_Cerebellum,Brain_Cortex,Brain_Frontal_Cortex_BA9,Brain_Hippocampus,Brain_Hypothalamus,Brain_Nucleus_accumbens_basal_ganglia,Brain_Putamen_basal_ganglia,Brain_Substantia_nigra,Esophagus_Gastroesophageal_Junction,Esophagus_Mucosa,Lung,Muscle_Skeletal,Nerve_Tibial,Pituitary,…
GPC6	13:93879869:94197516:clu_19525_NA_ENSG00000183098	13:94104015:T:C	-0.133372	7.92789e-60	2.68087e-42	4.31892e-40	0	NA
ANXA2	15:60674640:60678227:clu_13204_NA_ENSG00000182718	15:60677859:G:T	0.0199721	3.38183e-57	2.86454e-42	4.59778e-40	0	NA
ST7L	1:113083494:113084573:clu_2891_NA_ENSG00000007341	1:113083439:C:T	-0.162096	2.96668e-48	3.9112e-42	6.25466e-40	4	Adipose_Subcutaneous,Adipose_Visceral_Omentum,Prostate,Small_Intestine_Terminal_Ileum
UnAnnotated	11:30344749:30354413:clu_6489_NA_UnAnnotated	11:30349675:GA:G	0.0436487	1.00929e-49	6.43317e-42	1.025e-39	22	Adipose_Subcutaneous,Adipose_Visceral_Omentum,Adrenal_Gland,Artery_Aorta,Artery_Coronary,Artery_Tibial,Breast_Mammary_Tissue,Cells_Cultured_fibroblasts,Cells_EBV-transformed_lymphocytes,Colon_Sigmoid,Esophagus_Gastroesophageal_Junction,Esophagus_Muscularis,Heart_Atrial_Appendage,Heart_Left_Ventricle,Lung,Muscle_Skeletal,Nerve_Tibial,Pituitary,Skin_Sun_Exposed_Lower_leg,Spleen,Stomach,Thyroid
ODF2L	1:86820542:86824470:clu_2699_NA_ENSG00000122417	1:86822231:A:G	0.199652	4.27119e-50	7.83282e-42	1.24346e-39	43	Adipose_Subcutaneous,Adipose_Visceral_Omentum,Artery_Aorta,Artery_Coronary,Artery_Tibial,Brain_Amygdala,Brain_Anterior_cingulate_cortex_BA24,Brain_Caudate_basal_ganglia,Brain_Cerebellar_Hemisphere,Brain_Cerebellum,Brain_Cortex,Brain_Frontal_Cortex_BA9,Brain_Hippocampus,Brain_Hypothalamus,Brain_Nucleus_accumbens_basal_ganglia,Brain_Putamen_basal_ganglia,Brain_Spinal_cord_cervical_c-1,Brain_Substan…
PARP12	7:139726148:139728413:clu_21920_NA_ENSG00000059378	7:139724358:G:A	0.0521352	5.22809e-58	1.00903e-41	1.59601e-39	4	Adipose_Visceral_Omentum,Cells_EBV-transformed_lymphocytes,Kidney_Cortex,Uterus
WDR52	3:113010595:113013534:clu_9197_NA_ENSG00000206530	3:113013848:A:AT	-0.266001	4.9109e-48	1.0959e-41	1.72713e-39	46	Adipose_Subcutaneous,Adipose_Visceral_Omentum,Adrenal_Gland,Artery_Aorta,Artery_Coronary,Artery_Tibial,Brain_Amygdala,Brain_Anterior_cingulate_cortex_BA24,Brain_Caudate_basal_ganglia,Brain_Cerebellar_Hemisphere,Brain_Cerebellum,Brain_Cortex,Brain_Frontal_Cortex_BA9,Brain_Hippocampus,Brain_Hypothalamus,Brain_Nucleus_accumbens_basal_ganglia,Brain_Putamen_basal_ganglia,Brain_Spinal_cord_cervical_c-1…
FAM118B	11:126081725:126104890:clu_7353_NA_ENSG00000197798	11:126092564:A:C	0.0791604	2.1669e-51	1.44272e-41	2.26551e-39	41	Adipose_Subcutaneous,Adipose_Visceral_Omentum,Adrenal_Gland,Artery_Aorta,Artery_Coronary,Artery_Tibial,Brain_Amygdala,Brain_Anterior_cingulate_cortex_BA24,Brain_Caudate_basal_ganglia,Brain_Cerebellar_Hemisphere,Brain_Cerebellum,Brain_Cortex,Brain_Frontal_Cortex_BA9,Brain_Hippocampus,Brain_Hypothalamus,Brain_Nucleus_accumbens_basal_ganglia,Brain_Putamen_basal_ganglia,Brain_Spinal_cord_cervical_c-1…
C7orf50	7:1167022:1177854:clu_20972_NA_ENSG00000146540	7:1177827:GCGCCCACCTGCGCCCACGT:G	0.167924	2.31901e-54	1.47454e-41	2.30714e-39	38	Adipose_Subcutaneous,Adipose_Visceral_Omentum,Adrenal_Gland,Artery_Aorta,Artery_Coronary,Artery_Tibial,Brain_Caudate_basal_ganglia,Brain_Cerebellar_Hemisphere,Brain_Frontal_Cortex_BA9,Brain_Hypothalamus,Brain_Nucleus_accumbens_basal_ganglia,Brain_Putamen_basal_ganglia,Breast_Mammary_Tissue,Cells_Cultured_fibroblasts,Cells_EBV-transformed_lymphocytes,Colon_Sigmoid,Colon_Transverse,Esophagus_Gastro…
ABHD12	20:25281520:25282855:clu_19820_NA_ENSG00000100997	20:25316943:CT:C	0.0533414	9.29269e-47	1.50027e-41	2.33899e-39	5	Brain_Amygdala,Brain_Anterior_cingulate_cortex_BA24,Brain_Cerebellar_Hemisphere,Brain_Frontal_Cortex_BA9,Brain_Spinal_cord_cervical_c-1
EFCAB13	17:45438887:45447803:clu_16914_NA_ENSG00000178852	17:45422628:A:G	-0.252986	6.74523e-48	1.83898e-41	2.85681e-39	19	Adipose_Subcutaneous,Adipose_Visceral_Omentum,Artery_Aorta,Breast_Mammary_Tissue,Cells_EBV-transformed_lymphocytes,Colon_Sigmoid,Colon_Transverse,Esophagus_Gastroesophageal_Junction,Esophagus_Muscularis,Heart_Atrial_Appendage,Lung,Minor_Salivary_Gland,Nerve_Tibial,Ovary,Prostate,Small_Intestine_Terminal_Ileum,Spleen,Stomach,Vagina
HI-LNC2889	6:86387210:86387672:clu_18120_NA_ENSG00000203875	6:86388223:C:T	-0.0233117	1.55601e-46	1.92288e-41	2.97652e-39	42	Adipose_Subcutaneous,Adipose_Visceral_Omentum,Adrenal_Gland,Artery_Aorta,Artery_Coronary,Artery_Tibial,Brain_Amygdala,Brain_Anterior_cingulate_cortex_BA24,Brain_Caudate_basal_ganglia,Brain_Cerebellar_Hemisphere,Brain_Cortex,Brain_Frontal_Cortex_BA9,Brain_Hippocampus,Brain_Hypothalamus,Brain_Nucleus_accumbens_basal_ganglia,Brain_Spinal_cord_cervical_c-1,Brain_Substantia_nigra,Breast_Mammary_Tissue…
FTCDNL1	2:200625558:200710798:clu_1263_NA_ENSG00000226124	2:200624970:T:TA	-0.251078	1.63704e-48	1.99749e-41	3.08105e-39	27	Adipose_Subcutaneous,Adipose_Visceral_Omentum,Adrenal_Gland,Brain_Amygdala,Brain_Anterior_cingulate_cortex_BA24,Brain_Caudate_basal_ganglia,Brain_Cortex,Brain_Frontal_Cortex_BA9,Brain_Hippocampus,Brain_Hypothalamus,Brain_Nucleus_accumbens_basal_ganglia,Brain_Putamen_basal_ganglia,Brain_Spinal_cord_cervical_c-1,Brain_Substantia_nigra,Breast_Mammary_Tissue,Cells_EBV-transformed_lymphocytes,Colon_Si…
ANXA5	4:122591167:122592702:clu_15932_NA_ENSG00000164111	4:122580938:ACT:A	-0.0276428	7.0727e-54	2.11197e-41	3.24612e-39	5	Pituitary,Skin_Not_Sun_Exposed_Suprapubic,Skin_Sun_Exposed_Lower_leg,Small_Intestine_Terminal_Ileum,Stomach
U2AF1L4	19:36235322:36235392:clu_11287_NA_ENSG00000161265	19:36240717:A:AAAG	0.071881	1.80534e-51	3.32717e-41	5.078e-39	15	Adipose_Subcutaneous,Adrenal_Gland,Artery_Aorta,Artery_Tibial,Brain_Frontal_Cortex_BA9,Breast_Mammary_Tissue,Cells_EBV-transformed_lymphocytes,Colon_Sigmoid,Kidney_Cortex,Liver,Muscle_Skeletal,Small_Intestine_Terminal_Ileum,Spleen,Thyroid,Whole_Blood
DZIP3	3:108321754:108321866:clu_9163_NA_ENSG00000198919	3:108350397:A:T	0.0559857	1.34357e-47	3.31751e-41	5.078e-39	0	NA
GSTO1	10:106019556:106022737:clu_4717_NA_ENSG00000148834	10:106025390:T:C	0.153863	4.27041e-51	3.49392e-41	5.31386e-39	6	Brain_Anterior_cingulate_cortex_BA24,Brain_Cerebellar_Hemisphere,Brain_Cortex,Brain_Frontal_Cortex_BA9,Heart_Atrial_Appendage,Liver
XPNPEP3	22:41256797:41257622:clu_6064_NA_ENSG00000196236	22:41256802:A:G	0.0920721	2.99169e-47	6.1858e-41	9.37512e-39	23	Adipose_Subcutaneous,Adipose_Visceral_Omentum,Adrenal_Gland,Artery_Aorta,Artery_Tibial,Breast_Mammary_Tissue,Cells_Cultured_fibroblasts,Cells_EBV-transformed_lymphocytes,Colon_Sigmoid,Colon_Transverse,Heart_Atrial_Appendage,Heart_Left_Ventricle,Lung,Muscle_Skeletal,Nerve_Tibial,Pituitary,Skin_Not_Sun_Exposed_Suprapubic,Skin_Sun_Exposed_Lower_leg,Small_Intestine_Terminal_Ileum,Stomach,Thyroid,Uter…
ABCC3	17:48755580:48757159:clu_16976_NA_ENSG00000108846	17:48756937:C:T	-0.120196	1.16245e-53	8.23979e-41	1.24448e-38	23	Adipose_Subcutaneous,Adipose_Visceral_Omentum,Adrenal_Gland,Artery_Aorta,Artery_Coronary,Artery_Tibial,Breast_Mammary_Tissue,Cells_Cultured_fibroblasts,Colon_Sigmoid,Colon_Transverse,Esophagus_Mucosa,Liver,Lung,Minor_Salivary_Gland,Prostate,Skin_Not_Sun_Exposed_Suprapubic,Skin_Sun_Exposed_Lower_leg,Small_Intestine_Terminal_Ileum,Spleen,Stomach,Thyroid,Vagina,Whole_Blood
TMPRSS4	11:117948020:117965537:clu_7257_NA_ENSG00000137648	11:117963766:G:A	-0.2689	1.70983e-50	8.5196e-41	1.28228e-38	8	Colon_Transverse,Esophagus_Mucosa,Minor_Salivary_Gland,Prostate,Skin_Not_Sun_Exposed_Suprapubic,Skin_Sun_Exposed_Lower_leg,Stomach,Vagina
UnAnnotated	16:630972:632883:clu_11952_NA_UnAnnotated	16:646421:A:G	0.130405	1.27747e-32	1.63972e-40	2.45943e-38	47	Adipose_Subcutaneous,Adipose_Visceral_Omentum,Adrenal_Gland,Artery_Aorta,Artery_Coronary,Artery_Tibial,Brain_Amygdala,Brain_Anterior_cingulate_cortex_BA24,Brain_Caudate_basal_ganglia,Brain_Cerebellar_Hemisphere,Brain_Cerebellum,Brain_Cortex,Brain_Frontal_Cortex_BA9,Brain_Hippocampus,Brain_Hypothalamus,Brain_Nucleus_accumbens_basal_ganglia,Brain_Putamen_basal_ganglia,Brain_Spinal_cord_cervical_c-1…
DXO	6:31938255:31938383:clu_17690_NA_ENSG00000204348	6:31935392:T:C	-0.254092	4.25688e-55	1.84723e-40	2.76116e-38	34	Adipose_Subcutaneous,Adipose_Visceral_Omentum,Artery_Coronary,Artery_Tibial,Brain_Caudate_basal_ganglia,Brain_Cerebellar_Hemisphere,Brain_Cerebellum,Brain_Cortex,Brain_Frontal_Cortex_BA9,Brain_Hippocampus,Brain_Hypothalamus,Brain_Nucleus_accumbens_basal_ganglia,Brain_Putamen_basal_ganglia,Brain_Spinal_cord_cervical_c-1,Breast_Mammary_Tissue,Cells_Cultured_fibroblasts,Colon_Sigmoid,Colon_Transvers…
MPPE1	18:11897355:11906202:clu_13670_NA_ENSG00000154889	18:11905953:C:T	0.0860366	8.9972e-48	2.20943e-40	3.29125e-38	25	Adipose_Subcutaneous,Adrenal_Gland,Brain_Anterior_cingulate_cortex_BA24,Brain_Cerebellar_Hemisphere,Brain_Cerebellum,Brain_Hypothalamus,Brain_Spinal_cord_cervical_c-1,Brain_Substantia_nigra,Cells_Cultured_fibroblasts,Cells_EBV-transformed_lymphocytes,Colon_Sigmoid,Colon_Transverse,Esophagus_Gastroesophageal_Junction,Esophagus_Mucosa,Heart_Atrial_Appendage,Kidney_Cortex,Liver,Lung,Pituitary,Skin_N…
MPPE1	18:11897619:11905737:clu_13670_NA_ENSG00000154889	18:11905953:C:T	-0.0314153	8.85662e-48	2.26424e-40	3.36138e-38	0	NA
IP6K2	3:48731673:48731892:clu_8788_NA_ENSG00000068745	3:48768150:G:A	0.0848222	1.8074e-52	3.7646e-40	5.56973e-38	38	Adipose_Subcutaneous,Adipose_Visceral_Omentum,Artery_Aorta,Artery_Tibial,Brain_Amygdala,Brain_Anterior_cingulate_cortex_BA24,Brain_Caudate_basal_ganglia,Brain_Cerebellar_Hemisphere,Brain_Cerebellum,Brain_Cortex,Brain_Hypothalamus,Brain_Nucleus_accumbens_basal_ganglia,Brain_Putamen_basal_ganglia,Brain_Spinal_cord_cervical_c-1,Brain_Substantia_nigra,Breast_Mammary_Tissue,Colon_Sigmoid,Colon_Transve…
AKIP1	11:8936477:8940884:clu_6363_NA_ENSG00000166452	11:8987053:C:T	0.0670078	1.32396e-54	6.71208e-40	9.89687e-38	27	Adrenal_Gland,Artery_Aorta,Artery_Coronary,Brain_Amygdala,Brain_Anterior_cingulate_cortex_BA24,Brain_Caudate_basal_ganglia,Brain_Cerebellar_Hemisphere,Brain_Cerebellum,Brain_Cortex,Brain_Frontal_Cortex_BA9,Brain_Hippocampus,Brain_Hypothalamus,Brain_Nucleus_accumbens_basal_ganglia,Brain_Putamen_basal_ganglia,Brain_Spinal_cord_cervical_c-1,Cells_Cultured_fibroblasts,Cells_EBV-transformed_lymphocyte…
TMPRSS4	11:117948020:117965531:clu_7257_NA_ENSG00000137648	11:117963766:G:A	0.272606	5.10317e-51	1.20984e-39	1.77787e-37	2	Kidney_Cortex,Small_Intestine_Terminal_Ileum
ODF2L	1:86842101:86848614:clu_2700_NA_ENSG00000122417	1:86847955:G:A	0.0686485	8.19622e-45	1.28937e-39	1.88836e-37	1	Adrenal_Gland
ACSL3	2:223765498:223773451:clu_1488_NA_ENSG00000123983	2:223757198:ACT:A	-0.0793513	1.29562e-45	1.45161e-39	2.11883e-37	25	Adipose_Subcutaneous,Adipose_Visceral_Omentum,Artery_Aorta,Artery_Tibial,Brain_Caudate_basal_ganglia,Brain_Cerebellar_Hemisphere,Brain_Cortex,Brain_Frontal_Cortex_BA9,Brain_Nucleus_accumbens_basal_ganglia,Brain_Spinal_cord_cervical_c-1,Breast_Mammary_Tissue,Cells_Cultured_fibroblasts,Colon_Sigmoid,Colon_Transverse,Esophagus_Gastroesophageal_Junction,Esophagus_Muscularis,Heart_Atrial_Appendage,Lun…
SAT2	17:7530111:7530261:clu_16376_NA_ENSG00000141504	17:7530271:C:T	-0.0422402	6.50463e-49	1.66603e-39	2.42368e-37	0	NA
CGNL1	15:57668765:57730183:clu_13178_NA_ENSG00000128849	15:57693824:T:A	-0.227599	6.23045e-47	1.81203e-39	2.62728e-37	19	Adrenal_Gland,Artery_Aorta,Artery_Tibial,Breast_Mammary_Tissue,Esophagus_Mucosa,Esophagus_Muscularis,Heart_Atrial_Appendage,Heart_Left_Ventricle,Liver,Lung,Minor_Salivary_Gland,Nerve_Tibial,Pituitary,Prostate,Skin_Not_Sun_Exposed_Suprapubic,Skin_Sun_Exposed_Lower_leg,Stomach,Thyroid,Vagina
GSTO1	10:106022835:106025842:clu_4717_NA_ENSG00000148834	10:106025390:T:C	-0.147384	4.73649e-48	2.1372e-39	3.08846e-37	41	Adipose_Subcutaneous,Adipose_Visceral_Omentum,Adrenal_Gland,Artery_Aorta,Artery_Coronary,Artery_Tibial,Brain_Amygdala,Brain_Caudate_basal_ganglia,Brain_Cerebellum,Brain_Hippocampus,Brain_Hypothalamus,Brain_Nucleus_accumbens_basal_ganglia,Brain_Putamen_basal_ganglia,Brain_Spinal_cord_cervical_c-1,Brain_Substantia_nigra,Breast_Mammary_Tissue,Cells_Cultured_fibroblasts,Cells_EBV-transformed_lymphocy…
ZNF410	14:74387808:74390098:clu_5382_NA_ENSG00000119725	14:74353326:C:T	-0.0909077	8.96132e-47	2.30872e-39	3.32527e-37	34	Adipose_Subcutaneous,Adipose_Visceral_Omentum,Adrenal_Gland,Artery_Aorta,Artery_Coronary,Artery_Tibial,Breast_Mammary_Tissue,Cells_Cultured_fibroblasts,Cells_EBV-transformed_lymphocytes,Colon_Sigmoid,Colon_Transverse,Esophagus_Gastroesophageal_Junction,Esophagus_Mucosa,Esophagus_Muscularis,Heart_Atrial_Appendage,Heart_Left_Ventricle,Kidney_Cortex,Liver,Lung,Minor_Salivary_Gland,Muscle_Skeletal,Ne…
GUSBP1	5:21461975:21501801:clu_9868_NA_ENSG00000183666	5:21414448:A:G	0.265399	3.15205e-47	3.12942e-39	4.49246e-37	0	NA
UnAnnotated	14:60745420:60749402:clu_5254_NA_UnAnnotated	14:60745330:T:C	0.0647201	1.55947e-48	4.02391e-39	5.75755e-37	2	Cells_EBV-transformed_lymphocytes,Muscle_Skeletal
PPIL3	2:201741760:201742220:clu_1280_NA_ENSG00000240344	2:201732117:C:T	0.0765635	1.01696e-49	5.80901e-39	8.28448e-37	18	Adrenal_Gland,Artery_Aorta,Artery_Coronary,Brain_Cerebellum,Brain_Cortex,Brain_Frontal_Cortex_BA9,Brain_Putamen_basal_ganglia,Brain_Substantia_nigra,Heart_Left_Ventricle,Lung,Minor_Salivary_Gland,Muscle_Skeletal,Ovary,Spleen,Stomach,Thyroid,Vagina,Whole_Blood
AP1M2	19:10683764:10685093:clu_10916_NA_ENSG00000129354	19:10673302:C:A	-0.0194057	6.27475e-51	6.54394e-39	9.3021e-37	4	Esophagus_Mucosa,Lung,Minor_Salivary_Gland,Stomach
ABHD12	20:25275666:25282855:clu_19820_NA_ENSG00000100997	20:25316943:CT:C	-0.052231	1.05978e-45	1.19185e-38	1.68868e-36	31	Adipose_Subcutaneous,Adipose_Visceral_Omentum,Adrenal_Gland,Artery_Coronary,Brain_Caudate_basal_ganglia,Brain_Cerebellum,Brain_Cortex,Brain_Hippocampus,Brain_Hypothalamus,Brain_Nucleus_accumbens_basal_ganglia,Brain_Putamen_basal_ganglia,Brain_Substantia_nigra,Breast_Mammary_Tissue,Cells_Cultured_fibroblasts,Cells_EBV-transformed_lymphocytes,Colon_Transverse,Liver,Lung,Minor_Salivary_Gland,Nerve_T…
RASSF8-AS1	12:26108174:26109572:clu_14167_NA_ENSG00000246695	12:26097861:TA:T	-0.245237	3.30291e-56	2.0185e-38	2.85063e-36	19	Adipose_Subcutaneous,Adipose_Visceral_Omentum,Artery_Tibial,Brain_Anterior_cingulate_cortex_BA24,Brain_Caudate_basal_ganglia,Brain_Cerebellum,Brain_Cortex,Brain_Hypothalamus,Brain_Nucleus_accumbens_basal_ganglia,Brain_Substantia_nigra,Cells_Cultured_fibroblasts,Esophagus_Gastroesophageal_Junction,Heart_Atrial_Appendage,Heart_Left_Ventricle,Muscle_Skeletal,Nerve_Tibial,Ovary,Pituitary,Uterus
EFCAB13	17:45422464:45447803:clu_16914_NA_ENSG00000178852	17:45422628:A:G	0.255731	6.84888e-45	2.57652e-38	3.62692e-36	6	Artery_Tibial,Cells_Cultured_fibroblasts,Esophagus_Mucosa,Liver,Pituitary,Skin_Not_Sun_Exposed_Suprapubic
C2orf74	2:61385147:61389977:clu_395_NA_ENSG00000237651	2:61387836:G:A	-0.0492111	4.09257e-50	3.62119e-38	5.08104e-36	44	Adipose_Subcutaneous,Adipose_Visceral_Omentum,Adrenal_Gland,Artery_Aorta,Artery_Coronary,Artery_Tibial,Brain_Amygdala,Brain_Anterior_cingulate_cortex_BA24,Brain_Caudate_basal_ganglia,Brain_Cerebellar_Hemisphere,Brain_Cerebellum,Brain_Cortex,Brain_Frontal_Cortex_BA9,Brain_Hippocampus,Brain_Hypothalamus,Brain_Nucleus_accumbens_basal_ganglia,Brain_Putamen_basal_ganglia,Brain_Spinal_cord_cervical_c-1…
ENSG00000196696	16:70010635:70011980:clu_12678_NA_ENSG00000196696	16:70039080:T:G	-0.203306	8.4107e-46	3.7179e-38	5.19996e-36	7	Brain_Anterior_cingulate_cortex_BA24,Brain_Caudate_basal_ganglia,Brain_Frontal_Cortex_BA9,Brain_Substantia_nigra,Cells_Cultured_fibroblasts,Heart_Left_Ventricle,Whole_Blood
ZNF429	19:21688576:21712460:clu_11206_NA_ENSG00000197013	19:21712737:C:T	-0.18257	2.7518e-45	3.73746e-38	5.21057e-36	15	Adipose_Subcutaneous,Adipose_Visceral_Omentum,Artery_Tibial,Breast_Mammary_Tissue,Cells_Cultured_fibroblasts,Cells_EBV-transformed_lymphocytes,Esophagus_Mucosa,Lung,Minor_Salivary_Gland,Muscle_Skeletal,Nerve_Tibial,Skin_Not_Sun_Exposed_Suprapubic,Skin_Sun_Exposed_Lower_leg,Spleen,Thyroid
HI-LNC249	1:93783785:93790192:clu_2747_NA_ENSG00000223745	1:93763157:T:TA	-0.122256	5.69957e-45	3.84081e-38	5.33754e-36	17	Adipose_Subcutaneous,Artery_Aorta,Artery_Coronary,Brain_Spinal_cord_cervical_c-1,Cells_EBV-transformed_lymphocytes,Esophagus_Gastroesophageal_Junction,Esophagus_Muscularis,Kidney_Cortex,Liver,Lung,Minor_Salivary_Gland,Pituitary,Prostate,Skin_Not_Sun_Exposed_Suprapubic,Skin_Sun_Exposed_Lower_leg,Stomach,Thyroid
CTRB1	16:75252957:75256666:clu_12761_NA_ENSG00000168925	16:75241676:AC:A	0.0340042	1.99542e-52	3.85931e-38	5.34617e-36	0	NA
TM9SF3	10:98287302:98287788:clu_4551_NA_ENSG00000077147	10:98289250:A:C	0.01897	7.37002e-49	3.89165e-38	5.37386e-36	5	Adipose_Visceral_Omentum,Cells_Cultured_fibroblasts,Colon_Transverse,Esophagus_Mucosa,Minor_Salivary_Gland
PYROXD1	12:21609029:21613959:clu_14138_NA_ENSG00000121350	12:21606442:CCTTT:C	-0.111765	2.38543e-44	5.51827e-38	7.59589e-36	19	Adrenal_Gland,Artery_Aorta,Artery_Coronary,Artery_Tibial,Colon_Sigmoid,Esophagus_Gastroesophageal_Junction,Esophagus_Muscularis,Heart_Atrial_Appendage,Heart_Left_Ventricle,Minor_Salivary_Gland,Ovary,Pituitary,Prostate,Small_Intestine_Terminal_Ileum,Spleen,Thyroid,Uterus,Vagina,Whole_Blood
COA1	7:43695752:43696815:clu_21248_NA_ENSG00000106603	7:43715030:C:A	0.0443567	2.16372e-50	5.73583e-38	7.87046e-36	0	NA
PARK7	1:8021795:8022823:clu_1783_NA_ENSG00000116288	1:8021910:GGTGCTGGACGGTGTCCCT:G	0.0922655	6.18373e-43	8.41901e-38	1.15159e-35	4	Brain_Caudate_basal_ganglia,Brain_Putamen_basal_ganglia,Kidney_Cortex,Small_Intestine_Terminal_Ileum
NSL1	1:213030514:213031108:clu_3691_NA_ENSG00000117697	1:213032568:T:A	0.230503	5.51467e-47	8.79269e-38	1.19893e-35	36	Adipose_Subcutaneous,Adrenal_Gland,Artery_Aorta,Artery_Coronary,Brain_Amygdala,Brain_Anterior_cingulate_cortex_BA24,Brain_Caudate_basal_ganglia,Brain_Cerebellar_Hemisphere,Brain_Cerebellum,Brain_Cortex,Brain_Frontal_Cortex_BA9,Brain_Hippocampus,Brain_Hypothalamus,Brain_Nucleus_accumbens_basal_ganglia,Brain_Putamen_basal_ganglia,Brain_Spinal_cord_cervical_c-1,Brain_Substantia_nigra,Cells_Cultured_…
FYCO1	3:46026514:46026644:clu_8712_NA_ENSG00000163820	3:46028056:G:C	0.0972752	1.56065e-44	9.37952e-38	1.27495e-35	1	Muscle_Skeletal
PTER	10:16509209:16526336:clu_4040_NA_ENSG00000165983	10:16509519:G:A	-0.0505532	1.87016e-46	9.6058e-38	1.30164e-35	16	Adipose_Subcutaneous,Adipose_Visceral_Omentum,Adrenal_Gland,Breast_Mammary_Tissue,Cells_Cultured_fibroblasts,Cells_EBV-transformed_lymphocytes,Colon_Transverse,Esophagus_Mucosa,Lung,Minor_Salivary_Gland,Prostate,Skin_Not_Sun_Exposed_Suprapubic,Skin_Sun_Exposed_Lower_leg,Small_Intestine_Terminal_Ileum,Stomach,Thyroid
RP1-60O19.1	6:107222875:107235134:clu_18189_NA_ENSG00000235142	6:107220247:A:T	-0.102285	1.03903e-48	1.01826e-37	1.37552e-35	0	NA
SLC16A9	10:61412708:61413433:clu_4265_NA_ENSG00000165449	10:61431537:C:CT	-0.199176	8.19428e-44	1.09314e-37	1.4721e-35	9	Adipose_Subcutaneous,Artery_Aorta,Artery_Tibial,Brain_Anterior_cingulate_cortex_BA24,Brain_Cerebellar_Hemisphere,Brain_Cerebellum,Brain_Frontal_Cortex_BA9,Pituitary,Prostate
SLC25A26	3:66271553:66293627:clu_9033_NA_ENSG00000144741	3:66288450:T:C	-0.123639	5.8744e-46	1.11097e-37	1.49149e-35	40	Adipose_Subcutaneous,Adipose_Visceral_Omentum,Adrenal_Gland,Artery_Aorta,Artery_Coronary,Artery_Tibial,Brain_Anterior_cingulate_cortex_BA24,Brain_Cerebellar_Hemisphere,Brain_Hippocampus,Brain_Nucleus_accumbens_basal_ganglia,Brain_Putamen_basal_ganglia,Brain_Spinal_cord_cervical_c-1,Brain_Substantia_nigra,Breast_Mammary_Tissue,Cells_Cultured_fibroblasts,Cells_EBV-transformed_lymphocytes,Colon_Sigm…
ACSL3	2:223752606:223773451:clu_1488_NA_ENSG00000123983	2:223757198:ACT:A	0.0715766	8.23794e-45	1.14735e-37	1.53559e-35	11	Adrenal_Gland,Brain_Anterior_cingulate_cortex_BA24,Cells_EBV-transformed_lymphocytes,Esophagus_Mucosa,Heart_Left_Ventricle,Minor_Salivary_Gland,Pituitary,Skin_Sun_Exposed_Lower_leg,Small_Intestine_Terminal_Ileum,Thyroid,Whole_Blood
RP11-274B21.1	7:128232071:128255914:clu_21841_NA_ENSG00000242588	7:128295304:AC:A	0.0857045	4.8469e-50	1.55292e-37	2.07202e-35	32	Adipose_Subcutaneous,Adipose_Visceral_Omentum,Adrenal_Gland,Artery_Aorta,Artery_Coronary,Artery_Tibial,Brain_Cerebellar_Hemisphere,Brain_Cerebellum,Brain_Spinal_cord_cervical_c-1,Breast_Mammary_Tissue,Cells_Cultured_fibroblasts,Colon_Sigmoid,Colon_Transverse,Esophagus_Gastroesophageal_Junction,Esophagus_Mucosa,Esophagus_Muscularis,Heart_Atrial_Appendage,Heart_Left_Ventricle,Lung,Muscle_Skeletal,N…
CSGALNACT1	8:19297442:19315937:clu_20280_NA_ENSG00000147408	8:19315034:G:T	-0.143926	4.25499e-44	2.22618e-37	2.96125e-35	45	Adipose_Subcutaneous,Adipose_Visceral_Omentum,Adrenal_Gland,Artery_Aorta,Artery_Coronary,Artery_Tibial,Brain_Amygdala,Brain_Anterior_cingulate_cortex_BA24,Brain_Caudate_basal_ganglia,Brain_Cerebellum,Brain_Cortex,Brain_Frontal_Cortex_BA9,Brain_Hippocampus,Brain_Hypothalamus,Brain_Nucleus_accumbens_basal_ganglia,Brain_Putamen_basal_ganglia,Brain_Spinal_cord_cervical_c-1,Brain_Substantia_nigra,Brea…
CCDC66	3:56598153:56599162:clu_8959_NA_ENSG00000180376	3:56603719:C:T	0.133858	4.9598e-45	2.36735e-37	3.13944e-35	1	Uterus
PRKCD	3:53207624:53212420:clu_8926_NA_ENSG00000163932	3:53205134:G:C	-0.193687	2.11629e-48	2.9338e-37	3.8788e-35	38	Adipose_Subcutaneous,Adipose_Visceral_Omentum,Adrenal_Gland,Artery_Aorta,Artery_Coronary,Artery_Tibial,Brain_Amygdala,Brain_Anterior_cingulate_cortex_BA24,Brain_Caudate_basal_ganglia,Brain_Cortex,Brain_Frontal_Cortex_BA9,Brain_Nucleus_accumbens_basal_ganglia,Brain_Putamen_basal_ganglia,Breast_Mammary_Tissue,Cells_Cultured_fibroblasts,Cells_EBV-transformed_lymphocytes,Colon_Sigmoid,Colon_Transvers…
RMDN1	8:87484708:87487049:clu_20650_NA_ENSG00000176623	8:87481414:G:GC	0.061852	4.14893e-48	3.01489e-37	3.97393e-35	0	NA
MYO15B	17:73587793:73588058:clu_17230_NA_ENSG00000266714	17:73588058:G:T	-0.247036	2.27612e-42	3.65126e-37	4.79819e-35	11	Brain_Amygdala,Brain_Caudate_basal_ganglia,Brain_Cerebellar_Hemisphere,Brain_Cerebellum,Brain_Cortex,Brain_Frontal_Cortex_BA9,Brain_Hippocampus,Brain_Hypothalamus,Brain_Nucleus_accumbens_basal_ganglia,Brain_Putamen_basal_ganglia,Brain_Substantia_nigra
LINC00665	19:36812932:36821155:clu_11314_NA_ENSG00000232677	19:36813084:A:G	-0.0924764	2.92731e-42	4.56845e-37	5.98541e-35	43	Adipose_Subcutaneous,Adipose_Visceral_Omentum,Adrenal_Gland,Artery_Aorta,Artery_Coronary,Artery_Tibial,Brain_Amygdala,Brain_Anterior_cingulate_cortex_BA24,Brain_Caudate_basal_ganglia,Brain_Cerebellar_Hemisphere,Brain_Cerebellum,Brain_Cortex,Brain_Frontal_Cortex_BA9,Brain_Hippocampus,Brain_Hypothalamus,Brain_Nucleus_accumbens_basal_ganglia,Brain_Putamen_basal_ganglia,Brain_Spinal_cord_cervical_c-1…
BANF1	11:65770541:65770706:clu_6848_NA_ENSG00000175334	11:65769456:A:T	0.0114935	6.02933e-44	5.93958e-37	7.75844e-35	46	Adipose_Subcutaneous,Adipose_Visceral_Omentum,Adrenal_Gland,Artery_Aorta,Artery_Coronary,Artery_Tibial,Brain_Amygdala,Brain_Anterior_cingulate_cortex_BA24,Brain_Caudate_basal_ganglia,Brain_Cerebellar_Hemisphere,Brain_Cerebellum,Brain_Cortex,Brain_Frontal_Cortex_BA9,Brain_Hippocampus,Brain_Hypothalamus,Brain_Nucleus_accumbens_basal_ganglia,Brain_Putamen_basal_ganglia,Brain_Spinal_cord_cervical_c-1…
C6orf183	6:109591379:109607179:clu_18215_NA_ENSG00000243587	6:109602359:T:C	-0.238404	2.92538e-47	6.91867e-37	9.0103e-35	0	NA
ENSG00000175611	9:98612574:98638147:clu_7847_NA_ENSG00000175611	9:98612516:A:G	0.0833678	2.18916e-41	7.08863e-37	9.20408e-35	0	NA
ANXA5	4:122591167:122591329:clu_15932_NA_ENSG00000164111	4:122580938:ACT:A	0.0160225	2.84986e-48	7.26291e-37	9.4023e-35	1	Minor_Salivary_Gland
DMKN	19:35997087:35998360:clu_11276_NA_ENSG00000161249	19:35999251:C:G	0.0177617	4.2405e-52	1.00433e-36	1.29631e-34	2	Kidney_Cortex,Uterus
RNH1	11:502181:506609:clu_6228_NA_ENSG00000023191	11:512511:A:G	0.0328972	4.6148e-44	1.13971e-36	1.4667e-34	4	Brain_Cortex,Cells_EBV-transformed_lymphocytes,Ovary,Uterus
NAB1	2:191520879:191523884:clu_1239_NA_ENSG00000138386	2:191520845:C:A	-0.093472	1.08041e-42	1.59996e-36	2.05292e-34	13	Adipose_Subcutaneous,Adipose_Visceral_Omentum,Artery_Aorta,Artery_Coronary,Artery_Tibial,Brain_Anterior_cingulate_cortex_BA24,Brain_Cerebellar_Hemisphere,Brain_Cerebellum,Brain_Frontal_Cortex_BA9,Brain_Hypothalamus,Brain_Nucleus_accumbens_basal_ganglia,Colon_Sigmoid,Skin_Sun_Exposed_Lower_leg
SLC16A12	10:91222381:91295441:clu_4481_NA_ENSG00000152779	10:91271839:C:T	0.129816	1.25576e-45	1.82637e-36	2.33654e-34	0	NA
ZSWIM7	17:15880406:15881358:clu_16441_NA_ENSG00000214941	17:15881816:C:G	0.0925959	4.18648e-40	2.23504e-36	2.85098e-34	0	NA
SLMO2	20:57612335:57613521:clu_20125_NA_ENSG00000101166	20:57612390:C:G	-0.0222838	4.59088e-45	2.27148e-36	2.88899e-34	0	NA
KCNJ16	17:68071531:68096799:clu_17161_NA_ENSG00000153822	17:68076556:A:T	0.16431	2.99458e-42	3.48133e-36	4.41483e-34	2	Kidney_Cortex,Thyroid
GPC6	13:94107691:94197516:clu_19525_NA_ENSG00000183098	13:94104015:T:C	0.131438	3.46415e-49	3.72642e-36	4.7119e-34	0	NA
ZNF85	19:21117853:21125607:clu_11193_NA_ENSG00000105750	19:21123343:C:CA	0.21639	2.20842e-46	6.00517e-36	7.57128e-34	22	Adipose_Subcutaneous,Adipose_Visceral_Omentum,Artery_Coronary,Artery_Tibial,Brain_Amygdala,Brain_Cerebellar_Hemisphere,Brain_Hypothalamus,Breast_Mammary_Tissue,Cells_Cultured_fibroblasts,Colon_Transverse,Esophagus_Mucosa,Minor_Salivary_Gland,Nerve_Tibial,Ovary,Pituitary,Prostate,Skin_Not_Sun_Exposed_Suprapubic,Skin_Sun_Exposed_Lower_leg,Spleen,Stomach,Thyroid,Vagina
ZNF204P	6:27331081:27335296:clu_17569_NA_ENSG00000204789	6:27341571:C:T	-0.209434	2.4169e-41	7.16064e-36	9.00199e-34	2	Artery_Aorta,Artery_Tibial
ENSG00000175061	17:16343017:16343499:clu_16463_NA_ENSG00000175061	17:16341867:G:A	-0.0382115	8.13618e-43	1.00794e-35	1.26348e-33	7	Artery_Tibial,Esophagus_Gastroesophageal_Junction,Esophagus_Muscularis,Heart_Atrial_Appendage,Kidney_Cortex,Ovary,Whole_Blood
ZNF266	19:9529571:9529727:clu_10871_NA_ENSG00000174652	19:9536418:C:T	0.0881342	2.90826e-40	1.4976e-35	1.87189e-33	0	NA
CELA3A	1:22304947:22331940:clu_1990_NA_ENSG00000142789	1:22329951:A:G	0.163287	1.66926e-47	1.57194e-35	1.95918e-33	0	NA
CCDC68	18:52604189:52608228:clu_13865_NA_ENSG00000166510	18:52598334:G:A	0.186808	9.90045e-44	1.75438e-35	2.18031e-33	0	NA
VWDE	7:12394113:12395737:clu_21076_NA_ENSG00000146530	7:12391905:T:G	0.285235	3.32576e-44	1.78049e-35	2.20646e-33	0	NA
CTBS	1:85029987:85031524:clu_2680_NA_ENSG00000117151	1:85029963:A:C	0.106765	6.80015e-49	2.11872e-35	2.61815e-33	6	Adipose_Subcutaneous,Breast_Mammary_Tissue,Nerve_Tibial,Pituitary,Skin_Not_Sun_Exposed_Suprapubic,Skin_Sun_Exposed_Lower_leg
RNF149	2:101888206:101889589:clu_746_NA_ENSG00000163162	2:101920279:T:C	-0.117296	2.18601e-40	2.30804e-35	2.84401e-33	11	Brain_Caudate_basal_ganglia,Brain_Cortex,Brain_Frontal_Cortex_BA9,Brain_Hypothalamus,Brain_Putamen_basal_ganglia,Brain_Spinal_cord_cervical_c-1,Heart_Left_Ventricle,Liver,Prostate,Spleen,Stomach
ZNF419	19:58003579:58004224:clu_11864_NA_ENSG00000105136	19:57999898:A:AAGT	0.178879	1.4054e-41	3.89021e-35	4.78005e-33	0	NA
TMEM167A	5:82352973:82357696:clu_10159_NA_ENSG00000174695	5:82347956:A:G	-0.0117887	4.05311e-41	4.21833e-35	5.16863e-33	9	Adrenal_Gland,Colon_Transverse,Esophagus_Mucosa,Heart_Left_Ventricle,Liver,Minor_Salivary_Gland,Muscle_Skeletal,Spleen,Stomach
ABHD3	18:19231724:19236822:clu_13711_NA_ENSG00000158201	18:19187923:G:A	-0.0690573	1.87607e-43	5.69316e-35	6.95611e-33	19	Adipose_Subcutaneous,Adipose_Visceral_Omentum,Adrenal_Gland,Artery_Aorta,Artery_Tibial,Breast_Mammary_Tissue,Cells_Cultured_fibroblasts,Colon_Sigmoid,Esophagus_Mucosa,Esophagus_Muscularis,Heart_Atrial_Appendage,Liver,Nerve_Tibial,Skin_Not_Sun_Exposed_Suprapubic,Small_Intestine_Terminal_Ileum,Spleen,Stomach,Thyroid,Whole_Blood
UBE2I	16:1362559:1364021:clu_11989_NA_ENSG00000103275	16:1347968:G:A	-0.0620461	3.0152e-37	5.85721e-35	7.1365e-33	0	NA
ANKRD36C	2:96563090:96563185:clu_635_NA_ENSG00000174501	2:96559751:G:A	-0.197924	1.75354e-39	6.96951e-35	8.46803e-33	0	NA
AC006369.2	2:37827505:37832379:clu_260_NA_ENSG00000236213	2:37829026:T:C	-0.0771045	5.48612e-42	9.62806e-35	1.16656e-32	0	NA
SLC16A9	10:61412708:61413307:clu_4265_NA_ENSG00000165449	10:61431537:C:CT	0.200872	2.05876e-44	1.19094e-34	1.43897e-32	5	Esophagus_Mucosa,Muscle_Skeletal,Ovary,Spleen,Uterus
NPHP3	3:132435753:132437838:clu_9378_NA_ENSG00000113971	3:132430804:T:C	0.263252	1.70767e-40	1.34024e-34	1.61487e-32	11	Adrenal_Gland,Brain_Caudate_basal_ganglia,Brain_Cerebellar_Hemisphere,Brain_Cerebellum,Cells_Cultured_fibroblasts,Heart_Atrial_Appendage,Liver,Muscle_Skeletal,Ovary,Pituitary,Vagina
ADAM15	1:155032819:155034721:clu_3194_NA_ENSG00000143537	1:155026942:A:C	-0.151656	5.60082e-43	2.3332e-34	2.80354e-32	8	Adipose_Visceral_Omentum,Artery_Aorta,Artery_Coronary,Artery_Tibial,Cells_Cultured_fibroblasts,Esophagus_Gastroesophageal_Junction,Uterus,Vagina
PYROXD1	12:21609029:21609799:clu_14138_NA_ENSG00000121350	12:21606442:CCTTT:C	0.101189	1.83224e-41	3.73513e-34	4.47571e-32	14	Adipose_Subcutaneous,Adipose_Visceral_Omentum,Breast_Mammary_Tissue,Cells_Cultured_fibroblasts,Cells_EBV-transformed_lymphocytes,Colon_Transverse,Esophagus_Mucosa,Liver,Lung,Muscle_Skeletal,Nerve_Tibial,Skin_Not_Sun_Exposed_Suprapubic,Skin_Sun_Exposed_Lower_leg,Stomach
PLXNB2	22:50733207:50745982:clu_6166_NA_ENSG00000196576	22:50737584:G:T	0.0639702	4.44798e-47	3.96145e-34	4.73386e-32	0	NA
PROCR	20:33764249:33803696:clu_19901_NA_ENSG00000101000	20:33786677:C:T	0.0935562	6.07186e-43	4.11765e-34	4.90704e-32	1	Brain_Cerebellum
NSL1	1:213027651:213031108:clu_3691_NA_ENSG00000117697	1:213038588:A:G	-0.213093	5.68881e-42	4.36081e-34	5.18262e-32	0	NA
UnAnnotated	6:170176161:170179278:clu_18576_NA_UnAnnotated	6:170176882:C:T	0.0558257	1.96156e-46	4.84912e-34	5.74725e-32	3	Adipose_Visceral_Omentum,Muscle_Skeletal,Skin_Not_Sun_Exposed_Suprapubic
TTC12	11:113210196:113212559:clu_7209_NA_ENSG00000149292	11:113209428:C:G	0.0888242	1.48827e-42	5.25884e-34	6.21591e-32	35	Adipose_Subcutaneous,Adipose_Visceral_Omentum,Adrenal_Gland,Artery_Aorta,Artery_Coronary,Artery_Tibial,Brain_Caudate_basal_ganglia,Brain_Cerebellar_Hemisphere,Brain_Cerebellum,Brain_Cortex,Brain_Hypothalamus,Breast_Mammary_Tissue,Colon_Sigmoid,Colon_Transverse,Esophagus_Gastroesophageal_Junction,Esophagus_Mucosa,Esophagus_Muscularis,Heart_Atrial_Appendage,Heart_Left_Ventricle,Kidney_Cortex,Lung,M…
RP1-60O19.1	6:107197663:107235134:clu_18189_NA_ENSG00000235142	6:107218053:C:T	0.0959365	6.90717e-42	5.56388e-34	6.55865e-32	0	NA
FAM221A	7:23731215:23740405:clu_21146_NA_ENSG00000188732	7:23733072:A:G	0.131027	9.87284e-41	7.41638e-34	8.71873e-32	36	Adipose_Subcutaneous,Adipose_Visceral_Omentum,Adrenal_Gland,Artery_Aorta,Artery_Coronary,Artery_Tibial,Brain_Anterior_cingulate_cortex_BA24,Brain_Caudate_basal_ganglia,Brain_Cortex,Brain_Frontal_Cortex_BA9,Brain_Hippocampus,Brain_Hypothalamus,Brain_Nucleus_accumbens_basal_ganglia,Brain_Putamen_basal_ganglia,Brain_Spinal_cord_cervical_c-1,Brain_Substantia_nigra,Breast_Mammary_Tissue,Cells_EBV-tran…
ZNF204P	6:27335391:27337915:clu_17569_NA_ENSG00000204789	6:27324526:C:T	-0.215729	2.77152e-41	9.76278e-34	1.14462e-31	0	NA
UnAnnotated	6:37344809:37358518:clu_17839_NA_UnAnnotated	6:37348920:C:T	-0.0684593	4.38225e-38	1.01626e-33	1.1883e-31	46	Adipose_Subcutaneous,Adipose_Visceral_Omentum,Adrenal_Gland,Artery_Aorta,Artery_Coronary,Artery_Tibial,Brain_Amygdala,Brain_Anterior_cingulate_cortex_BA24,Brain_Caudate_basal_ganglia,Brain_Cerebellar_Hemisphere,Brain_Cerebellum,Brain_Cortex,Brain_Hippocampus,Brain_Hypothalamus,Brain_Nucleus_accumbens_basal_ganglia,Brain_Putamen_basal_ganglia,Brain_Spinal_cord_cervical_c-1,Brain_Substantia_nigra,B…
CNIH4	1:224548265:224553581:clu_3766_NA_ENSG00000143771	1:224544746:G:A	-0.129148	3.90069e-45	1.15738e-33	1.34968e-31	32	Artery_Coronary,Brain_Amygdala,Brain_Anterior_cingulate_cortex_BA24,Brain_Caudate_basal_ganglia,Brain_Cerebellar_Hemisphere,Brain_Cerebellum,Brain_Cortex,Brain_Frontal_Cortex_BA9,Brain_Hippocampus,Brain_Hypothalamus,Brain_Nucleus_accumbens_basal_ganglia,Brain_Putamen_basal_ganglia,Brain_Spinal_cord_cervical_c-1,Brain_Substantia_nigra,Colon_Sigmoid,Esophagus_Gastroesophageal_Junction,Esophagus_Mus…
DDX60L	4:169344925:169348221:clu_16099_NA_ENSG00000181381	4:169345005:T:C	-0.150424	1.63939e-41	1.26036e-33	1.46584e-31	0	NA
AP1M2	19:10683571:10685093:clu_10916_NA_ENSG00000129354	19:10688969:G:C	0.0203408	2.15171e-46	1.32984e-33	1.54252e-31	1	Pituitary
MRPL18	6:160211819:160211972:clu_18521_NA_ENSG00000112110	6:160212268:G:A	0.0290746	6.45587e-47	1.33611e-33	1.54567e-31	3	Brain_Frontal_Cortex_BA9,Cells_Cultured_fibroblasts,Cells_EBV-transformed_lymphocytes
UnAnnotated	2:98315599:98319132:clu_694_NA_UnAnnotated	2:98317771:C:A	-0.207313	2.87383e-39	1.4949e-33	1.72478e-31	4	Brain_Cerebellar_Hemisphere,Minor_Salivary_Gland,Prostate,Small_Intestine_Terminal_Ileum
ANXA4	2:70033564:70035038:clu_460_NA_ENSG00000196975	2:70033584:C:T	0.0247677	8.32017e-44	1.58684e-33	1.82601e-31	18	Adipose_Subcutaneous,Adipose_Visceral_Omentum,Adrenal_Gland,Artery_Coronary,Artery_Tibial,Cells_Cultured_fibroblasts,Cells_EBV-transformed_lymphocytes,Esophagus_Gastroesophageal_Junction,Esophagus_Muscularis,Heart_Atrial_Appendage,Nerve_Tibial,Ovary,Prostate,Skin_Not_Sun_Exposed_Suprapubic,Stomach,Thyroid,Vagina,Whole_Blood
IP6K2	3:48731958:48732523:clu_8788_NA_ENSG00000068745	3:48768150:G:A	0.071105	5.17023e-46	1.76735e-33	2.02837e-31	4	Adrenal_Gland,Artery_Coronary,Cells_Cultured_fibroblasts,Uterus
MIOS	7:7607319:7612067:clu_21056_NA_ENSG00000164654	7:7629343:T:C	0.0738629	6.25475e-44	2.11389e-33	2.4197e-31	5	Brain_Cerebellar_Hemisphere,Brain_Cerebellum,Cells_EBV-transformed_lymphocytes,Muscle_Skeletal,Vagina
UnAnnotated	14:50998876:50999180:clu_5161_NA_UnAnnotated	14:50999181:C:T	0.125673	9.7287e-42	2.16643e-33	2.47333e-31	0	NA
HLA-C	6:31239645:31324863:clu_17646_NA_ENSG00000204525	6:31321267:A:C	0.0724539	8.6037e-53	2.64868e-33	3.01598e-31	0	NA
ATXN2L	16:28846720:28846870:clu_12365_NA_ENSG00000168488	16:28823040:AT:A	0.0992149	8.3139e-38	2.84653e-33	3.23281e-31	0	NA
SNX19	11:130765051:130773150:clu_7381_NA_ENSG00000120451	11:130768264:C:T	0.0367678	1.27422e-39	3.06394e-33	3.47066e-31	20	Adipose_Subcutaneous,Artery_Aorta,Artery_Coronary,Artery_Tibial,Brain_Anterior_cingulate_cortex_BA24,Brain_Caudate_basal_ganglia,Brain_Cerebellar_Hemisphere,Brain_Frontal_Cortex_BA9,Brain_Putamen_basal_ganglia,Brain_Substantia_nigra,Breast_Mammary_Tissue,Cells_Cultured_fibroblasts,Cells_EBV-transformed_lymphocytes,Colon_Sigmoid,Esophagus_Gastroesophageal_Junction,Heart_Atrial_Appendage,Minor_Sali…
ATP5G1	17:46970272:46970771:clu_16947_NA_ENSG00000159199	17:46978353:T:C	0.0433691	4.23742e-38	3.22989e-33	3.64913e-31	2	Brain_Cerebellar_Hemisphere,Brain_Cerebellum
RP11-349A22.5	14:58762531:58764673:clu_5235_NA_ENSG00000257621	14:58774336:A:G	-0.0766873	9.95409e-48	3.28177e-33	3.68859e-31	0	NA
UnAnnotated	17:73587793:73587894:clu_17230_NA_UnAnnotated	17:73588058:G:T	0.240598	1.19623e-38	3.27969e-33	3.68859e-31	17	Adrenal_Gland,Artery_Coronary,Artery_Tibial,Brain_Anterior_cingulate_cortex_BA24,Breast_Mammary_Tissue,Colon_Sigmoid,Colon_Transverse,Esophagus_Mucosa,Heart_Atrial_Appendage,Heart_Left_Ventricle,Lung,Minor_Salivary_Gland,Pituitary,Prostate,Skin_Sun_Exposed_Lower_leg,Stomach,Vagina
CTRB1	16:75256431:75256666:clu_12761_NA_ENSG00000168925	16:75241676:AC:A	-0.0355773	3.65237e-46	3.66605e-33	4.10988e-31	0	NA
TMEM173	5:138856039:138857855:clu_10387_NA_ENSG00000184584	5:138857340:T:C	0.114489	8.42211e-39	4.33729e-33	4.84989e-31	45	Adipose_Subcutaneous,Adipose_Visceral_Omentum,Adrenal_Gland,Artery_Aorta,Artery_Coronary,Artery_Tibial,Brain_Anterior_cingulate_cortex_BA24,Brain_Caudate_basal_ganglia,Brain_Cerebellum,Brain_Cortex,Brain_Frontal_Cortex_BA9,Brain_Hippocampus,Brain_Hypothalamus,Brain_Nucleus_accumbens_basal_ganglia,Brain_Putamen_basal_ganglia,Brain_Spinal_cord_cervical_c-1,Brain_Substantia_nigra,Breast_Mammary_Tiss…
PARK7	1:8021853:8022823:clu_1783_NA_ENSG00000116288	1:8021910:GGTGCTGGACGGTGTCCCT:G	-0.09057	1.02187e-41	5.02131e-33	5.60035e-31	43	Adipose_Subcutaneous,Adipose_Visceral_Omentum,Adrenal_Gland,Artery_Aorta,Artery_Coronary,Artery_Tibial,Brain_Amygdala,Brain_Anterior_cingulate_cortex_BA24,Brain_Cerebellar_Hemisphere,Brain_Cerebellum,Brain_Cortex,Brain_Frontal_Cortex_BA9,Brain_Hippocampus,Brain_Hypothalamus,Brain_Nucleus_accumbens_basal_ganglia,Brain_Spinal_cord_cervical_c-1,Brain_Substantia_nigra,Breast_Mammary_Tissue,Cells_Cult…
G6PC2	2:169761126:169764078:clu_1090_NA_ENSG00000152254	2:169763148:T:C	-0.0338282	2.03012e-38	9.40973e-33	1.0468e-30	0	NA
SH3YL1	2:219001:224864:clu_2_NA_ENSG00000035115	2:217334:G:C	-0.0734638	1.1358e-43	1.17649e-32	1.30546e-30	0	NA
ZNF141	4:124555:337571:clu_15334_NA_ENSG00000131127	4:125490:A:G	0.106624	3.88979e-42	1.18374e-32	1.31017e-30	0	NA
RP11-139H15.1	15:55610065:55611105:clu_13161_NA_ENSG00000225973	15:55609692:C:T	0.143341	2.07673e-39	1.97978e-32	2.18567e-30	0	NA
UnAnnotated	18:47506923:47516809:clu_13844_NA_UnAnnotated	18:47506231:G:C	0.0513655	2.00742e-44	2.08536e-32	2.29497e-30	0	NA
GEM	8:95272740:95274433:clu_20687_NA_ENSG00000164949	8:95274357:T:C	-0.0864334	8.91055e-39	2.08934e-32	2.29497e-30	27	Adipose_Subcutaneous,Adipose_Visceral_Omentum,Artery_Aorta,Artery_Coronary,Artery_Tibial,Breast_Mammary_Tissue,Cells_Cultured_fibroblasts,Colon_Sigmoid,Colon_Transverse,Esophagus_Gastroesophageal_Junction,Esophagus_Mucosa,Esophagus_Muscularis,Heart_Atrial_Appendage,Heart_Left_Ventricle,Lung,Muscle_Skeletal,Nerve_Tibial,Ovary,Pituitary,Prostate,Skin_Not_Sun_Exposed_Suprapubic,Skin_Sun_Exposed_Lowe…
MIR7-3HG	19:4770461:4772176:clu_10771_NA_ENSG00000176840	19:4775060:G:A	0.0672283	2.67142e-40	2.52783e-32	2.76962e-30	1	Pituitary
UnAnnotated	1:247360549:247362662:clu_3930_NA_UnAnnotated	1:247360538:A:G	0.11936	7.79737e-40	2.98912e-32	3.25862e-30	1	Skin_Sun_Exposed_Lower_leg
DROSHA	5:31531031:31532097:clu_9876_NA_ENSG00000113360	5:31531619:A:G	-0.136243	2.27947e-37	2.98533e-32	3.25862e-30	29	Adipose_Subcutaneous,Adipose_Visceral_Omentum,Adrenal_Gland,Artery_Aorta,Artery_Coronary,Artery_Tibial,Brain_Anterior_cingulate_cortex_BA24,Brain_Cerebellar_Hemisphere,Brain_Cerebellum,Brain_Frontal_Cortex_BA9,Breast_Mammary_Tissue,Cells_Cultured_fibroblasts,Cells_EBV-transformed_lymphocytes,Colon_Sigmoid,Colon_Transverse,Esophagus_Gastroesophageal_Junction,Esophagus_Mucosa,Esophagus_Muscularis,H…
SCAMP5	15:75305146:75310211:clu_13373_NA_ENSG00000198794	15:75321262:T:C	-0.112428	8.19795e-41	4.17863e-32	4.53316e-30	6	Adipose_Subcutaneous,Adipose_Visceral_Omentum,Cells_EBV-transformed_lymphocytes,Lung,Pituitary,Thyroid
PLXNB2	22:50733207:50733806:clu_6166_NA_ENSG00000196576	22:50737584:G:T	-0.0869263	1.43419e-38	4.1791e-32	4.53316e-30	38	Adipose_Subcutaneous,Adipose_Visceral_Omentum,Adrenal_Gland,Artery_Aorta,Artery_Coronary,Artery_Tibial,Brain_Caudate_basal_ganglia,Brain_Cerebellar_Hemisphere,Brain_Cerebellum,Brain_Cortex,Brain_Frontal_Cortex_BA9,Brain_Nucleus_accumbens_basal_ganglia,Breast_Mammary_Tissue,Cells_Cultured_fibroblasts,Colon_Sigmoid,Colon_Transverse,Esophagus_Gastroesophageal_Junction,Esophagus_Mucosa,Esophagus_Musc…
ABHD3	18:19235044:19236822:clu_13711_NA_ENSG00000158201	18:19187923:G:A	0.0665007	1.95742e-38	4.20417e-32	4.54901e-30	3	Cells_EBV-transformed_lymphocytes,Colon_Transverse,Lung
CREB3L2	7:137600758:137612896:clu_21904_NA_ENSG00000182158	7:137627886:G:C	-0.0982895	4.1159e-38	4.63679e-32	5.00467e-30	21	Adipose_Subcutaneous,Adipose_Visceral_Omentum,Adrenal_Gland,Artery_Aorta,Artery_Coronary,Artery_Tibial,Breast_Mammary_Tissue,Cells_Cultured_fibroblasts,Cells_EBV-transformed_lymphocytes,Colon_Sigmoid,Colon_Transverse,Esophagus_Mucosa,Esophagus_Muscularis,Lung,Minor_Salivary_Gland,Nerve_Tibial,Ovary,Pituitary,Skin_Sun_Exposed_Lower_leg,Stomach,Thyroid
SLMO2	20:57612354:57613521:clu_20125_NA_ENSG00000101166	20:57612390:C:G	0.0215239	1.90173e-39	5.53369e-32	5.95794e-30	25	Adipose_Subcutaneous,Adipose_Visceral_Omentum,Adrenal_Gland,Artery_Aorta,Artery_Tibial,Brain_Anterior_cingulate_cortex_BA24,Brain_Caudate_basal_ganglia,Breast_Mammary_Tissue,Cells_Cultured_fibroblasts,Cells_EBV-transformed_lymphocytes,Colon_Sigmoid,Colon_Transverse,Esophagus_Gastroesophageal_Junction,Esophagus_Muscularis,Heart_Atrial_Appendage,Heart_Left_Ventricle,Lung,Muscle_Skeletal,Nerve_Tibia…
TP53I13	17:27895526:27896036:clu_16587_NA_ENSG00000167543	17:27897131:C:T	-0.0863747	1.01197e-38	5.66709e-32	6.08651e-30	29	Adipose_Subcutaneous,Adipose_Visceral_Omentum,Artery_Aorta,Artery_Coronary,Artery_Tibial,Brain_Frontal_Cortex_BA9,Breast_Mammary_Tissue,Cells_Cultured_fibroblasts,Cells_EBV-transformed_lymphocytes,Colon_Sigmoid,Colon_Transverse,Esophagus_Gastroesophageal_Junction,Esophagus_Muscularis,Heart_Atrial_Appendage,Kidney_Cortex,Liver,Lung,Minor_Salivary_Gland,Nerve_Tibial,Prostate,Skin_Not_Sun_Exposed_Su…
UnAnnotated	8:95970407:95993083:clu_20699_NA_UnAnnotated	8:95974848:T:TG	-0.24778	3.46174e-38	6.46671e-32	6.9282e-30	21	Adipose_Subcutaneous,Brain_Caudate_basal_ganglia,Brain_Cortex,Brain_Frontal_Cortex_BA9,Brain_Hypothalamus,Brain_Nucleus_accumbens_basal_ganglia,Brain_Spinal_cord_cervical_c-1,Breast_Mammary_Tissue,Esophagus_Mucosa,Heart_Atrial_Appendage,Heart_Left_Ventricle,Lung,Minor_Salivary_Gland,Muscle_Skeletal,Skin_Not_Sun_Exposed_Suprapubic,Skin_Sun_Exposed_Lower_leg,Spleen,Stomach,Thyroid,Uterus,Vagina
OSER1	20:42831714:42835521:clu_19997_NA_ENSG00000132823	20:42829691:C:T	0.0915671	5.20163e-38	1.19851e-31	1.28089e-29	2	Cells_Cultured_fibroblasts,Cells_EBV-transformed_lymphocytes
UnAnnotated	8:22333137:22335160:clu_20315_NA_UnAnnotated	8:22334669:T:G	-0.0608179	2.92069e-37	1.4019e-31	1.49458e-29	30	Adipose_Subcutaneous,Adipose_Visceral_Omentum,Adrenal_Gland,Artery_Aorta,Artery_Coronary,Artery_Tibial,Brain_Caudate_basal_ganglia,Brain_Hippocampus,Brain_Spinal_cord_cervical_c-1,Breast_Mammary_Tissue,Cells_EBV-transformed_lymphocytes,Colon_Sigmoid,Colon_Transverse,Esophagus_Gastroesophageal_Junction,Esophagus_Mucosa,Esophagus_Muscularis,Heart_Atrial_Appendage,Heart_Left_Ventricle,Liver,Minor_Sa…
HSD17B12	11:43775671:43776423:clu_6535_NA_ENSG00000149084	11:43780553:C:A	-0.0315887	2.80795e-43	1.74182e-31	1.85243e-29	11	Brain_Amygdala,Brain_Anterior_cingulate_cortex_BA24,Brain_Caudate_basal_ganglia,Brain_Cortex,Brain_Frontal_Cortex_BA9,Brain_Hippocampus,Brain_Hypothalamus,Brain_Nucleus_accumbens_basal_ganglia,Cells_Cultured_fibroblasts,Cells_EBV-transformed_lymphocytes,Pituitary
LINC-PINT	7:130668868:130737184:clu_21870_NA_ENSG00000231721	7:130686988:G:A	0.101301	3.80853e-38	1.84709e-31	1.9596e-29	0	NA
KLKB1	4:187125618:187126354:clu_16192_NA_ENSG00000164344	4:187123784:T:C	-0.0658928	5.28696e-44	1.90179e-31	2.01272e-29	0	NA
PITRM1	10:3189929:3191813:clu_3958_NA_ENSG00000107959	10:3190499:A:T	0.0740032	9.5659e-42	1.95673e-31	2.06584e-29	22	Adrenal_Gland,Artery_Aorta,Artery_Coronary,Artery_Tibial,Brain_Amygdala,Brain_Anterior_cingulate_cortex_BA24,Brain_Hippocampus,Brain_Hypothalamus,Breast_Mammary_Tissue,Cells_EBV-transformed_lymphocytes,Esophagus_Mucosa,Esophagus_Muscularis,Heart_Atrial_Appendage,Heart_Left_Ventricle,Lung,Muscle_Skeletal,Skin_Not_Sun_Exposed_Suprapubic,Skin_Sun_Exposed_Lower_leg,Stomach,Thyroid,Vagina,Whole_Blood
PPP3CC	8:22333137:22355514:clu_20315_NA_ENSG00000120910	8:22334669:T:G	0.0601252	4.30593e-37	2.78511e-31	2.93329e-29	0	NA
NIT1	1:161088029:161088576:clu_3323_NA_ENSG00000158793	1:161070250:C:A	0.241419	4.75778e-42	2.94466e-31	3.09384e-29	35	Adipose_Subcutaneous,Adipose_Visceral_Omentum,Adrenal_Gland,Artery_Aorta,Artery_Coronary,Artery_Tibial,Brain_Anterior_cingulate_cortex_BA24,Brain_Caudate_basal_ganglia,Brain_Cortex,Brain_Frontal_Cortex_BA9,Brain_Nucleus_accumbens_basal_ganglia,Breast_Mammary_Tissue,Cells_Cultured_fibroblasts,Cells_EBV-transformed_lymphocytes,Colon_Sigmoid,Colon_Transverse,Esophagus_Gastroesophageal_Junction,Esoph…
ZNF468	19:53352466:53357511:clu_11743_NA_ENSG00000204604	19:53357172:C:T	0.314933	4.57986e-38	2.96958e-31	3.1125e-29	6	Artery_Coronary,Brain_Cerebellar_Hemisphere,Brain_Putamen_basal_ganglia,Cells_Cultured_fibroblasts,Thyroid,Vagina
WDR60	7:158715229:158716262:clu_22075_NA_ENSG00000126870	7:158716912:T:C	-0.144958	2.29619e-41	3.08751e-31	3.22833e-29	40	Adipose_Visceral_Omentum,Adrenal_Gland,Artery_Aorta,Artery_Coronary,Artery_Tibial,Brain_Amygdala,Brain_Caudate_basal_ganglia,Brain_Cerebellar_Hemisphere,Brain_Cerebellum,Brain_Cortex,Brain_Frontal_Cortex_BA9,Brain_Hippocampus,Brain_Hypothalamus,Brain_Nucleus_accumbens_basal_ganglia,Brain_Putamen_basal_ganglia,Brain_Spinal_cord_cervical_c-1,Breast_Mammary_Tissue,Cells_Cultured_fibroblasts,Cells_EB…
AHI1	6:135621696:135639657:clu_18358_NA_ENSG00000135541	6:135623833:C:T	0.132647	1.40368e-35	3.7957e-31	3.9593e-29	44	Adipose_Subcutaneous,Adipose_Visceral_Omentum,Adrenal_Gland,Artery_Aorta,Artery_Coronary,Artery_Tibial,Brain_Amygdala,Brain_Anterior_cingulate_cortex_BA24,Brain_Caudate_basal_ganglia,Brain_Cerebellar_Hemisphere,Brain_Cerebellum,Brain_Cortex,Brain_Frontal_Cortex_BA9,Brain_Hippocampus,Brain_Hypothalamus,Brain_Nucleus_accumbens_basal_ganglia,Brain_Putamen_basal_ganglia,Brain_Spinal_cord_cervical_c-1…
WDR25	14:100863596:100934358:clu_5605_NA_ENSG00000176473	14:100870485:T:TA	0.110214	2.93509e-39	4.53789e-31	4.72216e-29	0	NA
UnAnnotated	6:31368540:31378320:clu_17647_NA_UnAnnotated	6:31355334:A:T	0.179836	1.42181e-44	7.81042e-31	8.10818e-29	31	Adipose_Subcutaneous,Adipose_Visceral_Omentum,Brain_Amygdala,Brain_Anterior_cingulate_cortex_BA24,Brain_Caudate_basal_ganglia,Brain_Cerebellar_Hemisphere,Brain_Cerebellum,Brain_Cortex,Brain_Frontal_Cortex_BA9,Brain_Hippocampus,Brain_Hypothalamus,Brain_Nucleus_accumbens_basal_ganglia,Brain_Putamen_basal_ganglia,Brain_Spinal_cord_cervical_c-1,Brain_Substantia_nigra,Breast_Mammary_Tissue,Colon_Sigmo…
UnAnnotated	9:123607177:123607271:clu_8031_NA_UnAnnotated	9:123603469:A:C	0.179002	7.9574e-36	9.05408e-31	9.37687e-29	3	Adrenal_Gland,Heart_Left_Ventricle,Muscle_Skeletal
G6PC2	2:169761126:169763174:clu_1090_NA_ENSG00000152254	2:169763148:T:C	0.0389176	3.48173e-38	9.13552e-31	9.43874e-29	0	NA
RPH3AL	17:199166:202503:clu_16209_NA_ENSG00000181031	17:200357:G:A	0.105725	7.18461e-44	1.06891e-30	1.10177e-28	0	NA
UnAnnotated	15:50647742:50662529:clu_13126_NA_UnAnnotated	15:50649601:G:T	-0.145605	1.8219e-35	1.19943e-30	1.23338e-28	2	Cells_Cultured_fibroblasts,Skin_Sun_Exposed_Lower_leg
HMGN4	6:26538729:26545355:clu_17562_NA_ENSG00000182952	6:26514166:C:T	-0.0698256	1.75976e-38	1.20677e-30	1.238e-28	41	Adipose_Subcutaneous,Adipose_Visceral_Omentum,Adrenal_Gland,Artery_Aorta,Artery_Coronary,Brain_Anterior_cingulate_cortex_BA24,Brain_Caudate_basal_ganglia,Brain_Cerebellar_Hemisphere,Brain_Cerebellum,Brain_Cortex,Brain_Frontal_Cortex_BA9,Brain_Hippocampus,Brain_Hypothalamus,Brain_Nucleus_accumbens_basal_ganglia,Brain_Spinal_cord_cervical_c-1,Breast_Mammary_Tissue,Cells_Cultured_fibroblasts,Cells_E…
UAP1	1:162560301:162567582:clu_3351_NA_ENSG00000117143	1:162562775:A:G	-0.0519713	2.44606e-39	1.89036e-30	1.93472e-28	25	Adipose_Subcutaneous,Adipose_Visceral_Omentum,Adrenal_Gland,Artery_Aorta,Artery_Coronary,Artery_Tibial,Breast_Mammary_Tissue,Cells_Cultured_fibroblasts,Colon_Sigmoid,Colon_Transverse,Esophagus_Gastroesophageal_Junction,Esophagus_Muscularis,Heart_Atrial_Appendage,Heart_Left_Ventricle,Liver,Lung,Minor_Salivary_Gland,Muscle_Skeletal,Nerve_Tibial,Pituitary,Skin_Not_Sun_Exposed_Suprapubic,Skin_Sun_Exp…
HSD17B12	11:43775671:43819870:clu_6535_NA_ENSG00000149084	11:43773813:T:G	0.0302025	2.468e-38	2.59776e-30	2.65248e-28	14	Adipose_Visceral_Omentum,Artery_Aorta,Artery_Tibial,Colon_Sigmoid,Colon_Transverse,Esophagus_Mucosa,Heart_Left_Ventricle,Lung,Prostate,Skin_Not_Sun_Exposed_Suprapubic,Skin_Sun_Exposed_Lower_leg,Small_Intestine_Terminal_Ileum,Stomach,Thyroid
HI-LNC249	1:93791452:93804914:clu_2748_NA_ENSG00000223745	1:93749990:G:A	0.153317	6.00169e-37	2.64787e-30	2.69732e-28	22	Adipose_Visceral_Omentum,Adrenal_Gland,Artery_Tibial,Brain_Anterior_cingulate_cortex_BA24,Brain_Caudate_basal_ganglia,Brain_Frontal_Cortex_BA9,Brain_Hippocampus,Brain_Hypothalamus,Brain_Nucleus_accumbens_basal_ganglia,Brain_Putamen_basal_ganglia,Brain_Substantia_nigra,Breast_Mammary_Tissue,Cells_Cultured_fibroblasts,Colon_Sigmoid,Colon_Transverse,Esophagus_Mucosa,Heart_Left_Ventricle,Nerve_Tibial…
RP11-125B21.2	9:2536015:2536359:clu_7417_NA_ENSG00000236404	9:2538620:C:T	0.218257	2.6277e-37	3.17467e-30	3.2264e-28	23	Adipose_Subcutaneous,Adipose_Visceral_Omentum,Adrenal_Gland,Brain_Caudate_basal_ganglia,Brain_Cerebellar_Hemisphere,Brain_Cerebellum,Brain_Cortex,Brain_Frontal_Cortex_BA9,Brain_Hypothalamus,Brain_Nucleus_accumbens_basal_ganglia,Brain_Putamen_basal_ganglia,Breast_Mammary_Tissue,Esophagus_Gastroesophageal_Junction,Esophagus_Mucosa,Esophagus_Muscularis,Heart_Atrial_Appendage,Heart_Left_Ventricle,Min…
USMG5	10:105152223:105156166:clu_4699_NA_ENSG00000173915	10:105154089:A:G	-0.0465253	1.23753e-35	3.19237e-30	3.23682e-28	0	NA
PPIL3	2:201741760:201746144:clu_1280_NA_ENSG00000240344	2:201787159:G:GA	-0.0941577	1.31332e-39	3.25786e-30	3.29554e-28	18	Adipose_Subcutaneous,Artery_Tibial,Brain_Hippocampus,Breast_Mammary_Tissue,Cells_Cultured_fibroblasts,Colon_Sigmoid,Colon_Transverse,Esophagus_Gastroesophageal_Junction,Esophagus_Mucosa,Heart_Atrial_Appendage,Liver,Nerve_Tibial,Pituitary,Prostate,Skin_Not_Sun_Exposed_Suprapubic,Skin_Sun_Exposed_Lower_leg,Small_Intestine_Terminal_Ileum,Uterus
LRPPRC	2:44121768:44126358:clu_307_NA_ENSG00000138095	2:44117578:C:T	0.0316782	5.95778e-43	3.76365e-30	3.79835e-28	25	Adipose_Subcutaneous,Adipose_Visceral_Omentum,Adrenal_Gland,Artery_Aorta,Artery_Tibial,Brain_Cerebellar_Hemisphere,Brain_Cerebellum,Breast_Mammary_Tissue,Cells_EBV-transformed_lymphocytes,Colon_Transverse,Esophagus_Gastroesophageal_Junction,Esophagus_Mucosa,Esophagus_Muscularis,Liver,Lung,Minor_Salivary_Gland,Muscle_Skeletal,Pituitary,Skin_Not_Sun_Exposed_Suprapubic,Skin_Sun_Exposed_Lower_leg,Sma…
ATP5G1	17:46970202:46970771:clu_16947_NA_ENSG00000159199	17:46978353:T:C	-0.0437315	3.65636e-38	4.79078e-30	4.82376e-28	0	NA
SBP1	6:33677540:33678472:clu_17766_NA_ENSG00000269490	6:33677556:C:A	0.0280253	3.09921e-41	4.93389e-30	4.95638e-28	20	Adrenal_Gland,Breast_Mammary_Tissue,Cells_Cultured_fibroblasts,Cells_EBV-transformed_lymphocytes,Colon_Sigmoid,Colon_Transverse,Esophagus_Mucosa,Lung,Minor_Salivary_Gland,Nerve_Tibial,Pituitary,Prostate,Skin_Not_Sun_Exposed_Suprapubic,Skin_Sun_Exposed_Lower_leg,Small_Intestine_Terminal_Ileum,Spleen,Stomach,Thyroid,Uterus,Vagina
PLEKHG3	14:65199619:65203571:clu_5292_NA_ENSG00000126822	14:65193767:C:T	-0.0908092	1.49438e-38	5.4498e-30	5.46203e-28	31	Adipose_Subcutaneous,Adipose_Visceral_Omentum,Artery_Aorta,Artery_Coronary,Artery_Tibial,Brain_Caudate_basal_ganglia,Brain_Cerebellum,Brain_Cortex,Brain_Hippocampus,Brain_Putamen_basal_ganglia,Breast_Mammary_Tissue,Colon_Sigmoid,Colon_Transverse,Esophagus_Gastroesophageal_Junction,Esophagus_Mucosa,Esophagus_Muscularis,Heart_Atrial_Appendage,Heart_Left_Ventricle,Liver,Lung,Minor_Salivary_Gland,Ner…
P4HA2	5:131554337:131563483:clu_10315_NA_ENSG00000072682	5:131570896:A:T	0.0885647	1.70837e-33	7.25434e-30	7.2539e-28	31	Adipose_Subcutaneous,Adipose_Visceral_Omentum,Adrenal_Gland,Artery_Aorta,Artery_Coronary,Artery_Tibial,Brain_Amygdala,Brain_Cortex,Breast_Mammary_Tissue,Cells_EBV-transformed_lymphocytes,Colon_Sigmoid,Colon_Transverse,Esophagus_Gastroesophageal_Junction,Esophagus_Mucosa,Esophagus_Muscularis,Heart_Atrial_Appendage,Heart_Left_Ventricle,Lung,Muscle_Skeletal,Nerve_Tibial,Ovary,Pituitary,Prostate,Skin…
UnAnnotated	21:47613421:47613541:clu_15311_NA_UnAnnotated	21:47639492:C:G	0.251923	1.25406e-36	1.39652e-29	1.39323e-27	0	NA
PLEKHM1P	17:62801218:62810981:clu_17113_NA_ENSG00000214176	17:62837601:T:C	0.181365	1.31646e-26	1.53019e-29	1.52309e-27	1	Skin_Sun_Exposed_Lower_leg
TAP2	6:32798217:32800110:clu_17710_NA_ENSG00000204267	6:32798548:G:A	0.0392405	6.42745e-39	1.64835e-29	1.63696e-27	1	Cells_EBV-transformed_lymphocytes
TAPBPL	12:6570104:6571200:clu_14026_NA_ENSG00000139192	12:6564448:A:G	0.089129	1.56287e-34	1.77714e-29	1.76084e-27	36	Adrenal_Gland,Brain_Amygdala,Brain_Anterior_cingulate_cortex_BA24,Brain_Caudate_basal_ganglia,Brain_Cerebellar_Hemisphere,Brain_Cerebellum,Brain_Cortex,Brain_Frontal_Cortex_BA9,Brain_Hippocampus,Brain_Hypothalamus,Brain_Nucleus_accumbens_basal_ganglia,Brain_Putamen_basal_ganglia,Brain_Spinal_cord_cervical_c-1,Brain_Substantia_nigra,Cells_EBV-transformed_lymphocytes,Colon_Sigmoid,Colon_Transverse,…
MRPL11	11:66205730:66206103:clu_6865_NA_ENSG00000174547	11:66206169:C:T	-0.0941774	1.04255e-33	1.80639e-29	1.78575e-27	7	Cells_Cultured_fibroblasts,Esophagus_Mucosa,Liver,Minor_Salivary_Gland,Muscle_Skeletal,Small_Intestine_Terminal_Ileum,Stomach
B3GAT3	11:62383712:62383978:clu_6718_NA_ENSG00000149541	11:62424897:C:T	-0.0426164	1.1665e-36	2.04293e-29	2.01501e-27	28	Adipose_Subcutaneous,Adipose_Visceral_Omentum,Artery_Aorta,Brain_Cerebellar_Hemisphere,Brain_Cortex,Brain_Frontal_Cortex_BA9,Brain_Nucleus_accumbens_basal_ganglia,Brain_Spinal_cord_cervical_c-1,Breast_Mammary_Tissue,Cells_Cultured_fibroblasts,Cells_EBV-transformed_lymphocytes,Colon_Transverse,Esophagus_Mucosa,Esophagus_Muscularis,Heart_Atrial_Appendage,Lung,Minor_Salivary_Gland,Nerve_Tibial,Pitui…
CREB3L2	7:137613112:137686350:clu_21904_NA_ENSG00000182158	7:137627886:G:C	0.0946797	3.30809e-36	2.07598e-29	2.04298e-27	4	Esophagus_Gastroesophageal_Junction,Heart_Atrial_Appendage,Prostate,Uterus
GOLIM4	3:167745625:167747011:clu_9545_NA_ENSG00000173905	3:167726402:T:C	-0.218882	2.44651e-33	2.27252e-29	2.23135e-27	42	Adipose_Subcutaneous,Adipose_Visceral_Omentum,Artery_Aorta,Artery_Coronary,Artery_Tibial,Brain_Amygdala,Brain_Anterior_cingulate_cortex_BA24,Brain_Caudate_basal_ganglia,Brain_Cerebellum,Brain_Cortex,Brain_Frontal_Cortex_BA9,Brain_Hippocampus,Brain_Hypothalamus,Brain_Nucleus_accumbens_basal_ganglia,Brain_Putamen_basal_ganglia,Brain_Spinal_cord_cervical_c-1,Brain_Substantia_nigra,Breast_Mammary_Tis…
CYP3A5	7:99270538:99272156:clu_21633_NA_ENSG00000106258	7:99256844:A:G	-0.178248	9.92507e-35	2.43547e-29	2.38596e-27	0	NA
POMZP3	7:76247617:76254839:clu_21472_NA_ENSG00000146707	7:76206465:TAAG:T	0.118739	6.68328e-34	2.71005e-29	2.64899e-27	2	Esophagus_Mucosa,Liver
ZFYVE19	15:41102955:41105536:clu_13006_NA_ENSG00000166140	15:41099163:T:C	-0.0805015	9.49315e-36	3.04583e-29	2.97053e-27	47	Adipose_Subcutaneous,Adipose_Visceral_Omentum,Adrenal_Gland,Artery_Aorta,Artery_Coronary,Artery_Tibial,Brain_Amygdala,Brain_Anterior_cingulate_cortex_BA24,Brain_Caudate_basal_ganglia,Brain_Cerebellar_Hemisphere,Brain_Cerebellum,Brain_Cortex,Brain_Frontal_Cortex_BA9,Brain_Hippocampus,Brain_Hypothalamus,Brain_Nucleus_accumbens_basal_ganglia,Brain_Putamen_basal_ganglia,Brain_Spinal_cord_cervical_c-1…
MIR3916	1:247354316:247362662:clu_3930_NA_ENSG00000227671	1:247360538:A:G	-0.112244	2.69357e-37	4.45852e-29	4.33857e-27	2	Artery_Tibial,Stomach
GEM	8:95272740:95274318:clu_20687_NA_ENSG00000164949	8:95274357:T:C	0.0841894	1.32318e-34	4.67782e-29	4.5418e-27	4	Brain_Caudate_basal_ganglia,Brain_Putamen_basal_ganglia,Brain_Substantia_nigra,Small_Intestine_Terminal_Ileum
AC006369.2	2:37827505:37832384:clu_260_NA_ENSG00000236213	2:37830318:A:G	-0.0588918	4.46256e-36	4.69731e-29	4.55057e-27	0	NA
C6orf183	6:109605781:109607179:clu_18215_NA_ENSG00000243587	6:109603218:A:G	0.207848	6.33255e-37	4.9598e-29	4.79418e-27	0	NA
HLA-B	6:31237862:31323094:clu_17644_NA_ENSG00000234745	6:31240246:TCTC:T	0.108551	6.01462e-42	5.41093e-29	5.21865e-27	0	NA
NPHP3	3:132436961:132437838:clu_9378_NA_ENSG00000113971	3:132430804:T:C	-0.213043	1.45391e-32	6.48067e-29	6.23655e-27	0	NA
ZNF180	19:45001429:45004327:clu_11523_NA_ENSG00000167384	19:45004042:T:C	0.201936	6.03642e-37	6.56794e-29	6.30658e-27	12	Adipose_Visceral_Omentum,Adrenal_Gland,Artery_Coronary,Brain_Caudate_basal_ganglia,Brain_Cerebellar_Hemisphere,Brain_Cerebellum,Cells_EBV-transformed_lymphocytes,Colon_Sigmoid,Minor_Salivary_Gland,Ovary,Prostate,Vagina
GUCA1B	6:42179655:42182018:clu_17883_NA_ENSG00000112599	6:42184400:C:T	0.0213938	1.12365e-33	6.63249e-29	6.35453e-27	27	Adipose_Subcutaneous,Adipose_Visceral_Omentum,Adrenal_Gland,Artery_Aorta,Artery_Coronary,Artery_Tibial,Brain_Cerebellar_Hemisphere,Brain_Cerebellum,Brain_Nucleus_accumbens_basal_ganglia,Breast_Mammary_Tissue,Cells_Cultured_fibroblasts,Cells_EBV-transformed_lymphocytes,Colon_Sigmoid,Colon_Transverse,Esophagus_Gastroesophageal_Junction,Heart_Atrial_Appendage,Kidney_Cortex,Lung,Nerve_Tibial,Ovary,Pi…
UnAnnotated	17:75212053:75212210:clu_17299_NA_UnAnnotated	17:75192898:T:C	0.219745	1.8166e-34	6.85755e-29	6.55572e-27	0	NA
ULK4	3:41954391:41959949:clu_8651_NA_ENSG00000168038	3:41959037:T:C	0.218474	2.15627e-33	8.11753e-29	7.74323e-27	22	Adipose_Subcutaneous,Adipose_Visceral_Omentum,Adrenal_Gland,Artery_Aorta,Artery_Coronary,Artery_Tibial,Breast_Mammary_Tissue,Cells_Cultured_fibroblasts,Cells_EBV-transformed_lymphocytes,Colon_Sigmoid,Esophagus_Gastroesophageal_Junction,Lung,Minor_Salivary_Gland,Nerve_Tibial,Pituitary,Prostate,Small_Intestine_Terminal_Ileum,Spleen,Stomach,Thyroid,Uterus,Vagina
WDR60	7:158715240:158716262:clu_22075_NA_ENSG00000126870	7:158740147:T:C	0.131124	2.63474e-37	1.04148e-28	9.91283e-27	3	Adipose_Subcutaneous,Esophagus_Muscularis,Liver
P4HA2	5:131562914:131563483:clu_10315_NA_ENSG00000072682	5:131566941:G:A	-0.038025	2.45147e-34	1.30506e-28	1.23945e-26	1	Minor_Salivary_Gland
FAM21A	10:51857562:51859738:clu_4242_NA_ENSG00000099290	10:51832748:A:G	0.142314	1.08493e-31	1.41617e-28	1.34204e-26	16	Brain_Anterior_cingulate_cortex_BA24,Brain_Caudate_basal_ganglia,Brain_Cerebellar_Hemisphere,Brain_Cerebellum,Brain_Cortex,Brain_Frontal_Cortex_BA9,Brain_Hippocampus,Brain_Hypothalamus,Brain_Nucleus_accumbens_basal_ganglia,Brain_Putamen_basal_ganglia,Brain_Substantia_nigra,Heart_Atrial_Appendage,Heart_Left_Ventricle,Muscle_Skeletal,Ovary,Pituitary
TMEM176A	7:150498056:150498624:clu_21997_NA_ENSG00000002933	7:150498045:A:G	-0.115963	7.04394e-35	1.422e-28	1.34464e-26	8	Artery_Tibial,Brain_Amygdala,Brain_Cortex,Cells_Cultured_fibroblasts,Esophagus_Mucosa,Ovary,Skin_Not_Sun_Exposed_Suprapubic,Skin_Sun_Exposed_Lower_leg
COX6C	8:100904280:100905867:clu_20720_NA_ENSG00000164919	8:100876437:C:T	0.0145366	3.14323e-35	1.52011e-28	1.43429e-26	2	Kidney_Cortex,Minor_Salivary_Gland
ZNF180	19:45001429:45004250:clu_11523_NA_ENSG00000167384	19:45004042:T:C	-0.203978	2.38321e-34	1.65231e-28	1.55565e-26	9	Adipose_Subcutaneous,Artery_Tibial,Breast_Mammary_Tissue,Cells_Cultured_fibroblasts,Colon_Transverse,Skin_Not_Sun_Exposed_Suprapubic,Skin_Sun_Exposed_Lower_leg,Small_Intestine_Terminal_Ileum,Spleen
NIPAL2	8:99205318:99205613:clu_20712_NA_ENSG00000104361	8:99208065:T:C	-0.0452704	2.51375e-35	1.87503e-28	1.76153e-26	26	Adipose_Subcutaneous,Adipose_Visceral_Omentum,Artery_Aorta,Artery_Coronary,Brain_Cerebellar_Hemisphere,Brain_Cerebellum,Brain_Cortex,Brain_Frontal_Cortex_BA9,Breast_Mammary_Tissue,Cells_Cultured_fibroblasts,Colon_Transverse,Esophagus_Mucosa,Lung,Minor_Salivary_Gland,Nerve_Tibial,Ovary,Pituitary,Prostate,Skin_Not_Sun_Exposed_Suprapubic,Skin_Sun_Exposed_Lower_leg,Small_Intestine_Terminal_Ileum,Sple…
HI-LNC4544	20:37050888:37055062:clu_19956_NA_ENSG00000196756	20:37067120:G:A	-0.143882	6.45903e-35	1.97764e-28	1.85393e-26	5	Brain_Caudate_basal_ganglia,Brain_Hippocampus,Brain_Spinal_cord_cervical_c-1,Heart_Left_Ventricle,Whole_Blood
SNX19	11:130749606:130750517:clu_7381_NA_ENSG00000120451	11:130739848:A:G	0.0723875	9.57165e-34	2.03217e-28	1.90095e-26	6	Colon_Transverse,Esophagus_Muscularis,Muscle_Skeletal,Ovary,Skin_Not_Sun_Exposed_Suprapubic,Skin_Sun_Exposed_Lower_leg
HLA-F	6:29693340:29858041:clu_17593_NA_ENSG00000204642	6:29907755:G:T	0.206456	1.2373e-38	2.43116e-28	2.26929e-26	33	Adrenal_Gland,Artery_Aorta,Artery_Coronary,Artery_Tibial,Brain_Anterior_cingulate_cortex_BA24,Brain_Caudate_basal_ganglia,Brain_Cortex,Brain_Frontal_Cortex_BA9,Brain_Hippocampus,Brain_Hypothalamus,Brain_Nucleus_accumbens_basal_ganglia,Brain_Putamen_basal_ganglia,Breast_Mammary_Tissue,Cells_Cultured_fibroblasts,Colon_Sigmoid,Esophagus_Gastroesophageal_Junction,Esophagus_Muscularis,Heart_Atrial_App…
UnAnnotated	17:48756935:48757159:clu_16976_NA_UnAnnotated	17:48756937:C:T	0.0795402	3.20661e-41	2.55644e-28	2.38112e-26	0	NA
IFI44L	1:79086256:79094636:clu_2661_NA_ENSG00000137959	1:79100762:A:T	-0.230491	1.14596e-32	2.59779e-28	2.41447e-26	16	Adipose_Subcutaneous,Artery_Coronary,Artery_Tibial,Brain_Cerebellar_Hemisphere,Brain_Cerebellum,Brain_Nucleus_accumbens_basal_ganglia,Breast_Mammary_Tissue,Esophagus_Gastroesophageal_Junction,Heart_Atrial_Appendage,Minor_Salivary_Gland,Muscle_Skeletal,Nerve_Tibial,Prostate,Small_Intestine_Terminal_Ileum,Stomach,Thyroid
METTL2B	7:128116929:128117136:clu_21836_NA_ENSG00000165055	7:128085950:T:C	-0.258253	3.30297e-34	2.97872e-28	2.76261e-26	0	NA
DMKN	19:35996888:35998360:clu_11276_NA_ENSG00000161249	19:35999251:C:G	0.0161484	2.20998e-40	3.31222e-28	3.06538e-26	1	Heart_Atrial_Appendage
PLEKHM1P	17:62801218:62817885:clu_17113_NA_ENSG00000214176	17:62837601:T:C	-0.153753	2.89222e-21	3.80538e-28	3.51431e-26	46	Adipose_Subcutaneous,Adipose_Visceral_Omentum,Adrenal_Gland,Artery_Aorta,Artery_Coronary,Artery_Tibial,Brain_Amygdala,Brain_Anterior_cingulate_cortex_BA24,Brain_Caudate_basal_ganglia,Brain_Cerebellar_Hemisphere,Brain_Cerebellum,Brain_Cortex,Brain_Frontal_Cortex_BA9,Brain_Hippocampus,Brain_Hypothalamus,Brain_Nucleus_accumbens_basal_ganglia,Brain_Putamen_basal_ganglia,Brain_Spinal_cord_cervical_c-1…
MLF1	3:158306713:158310223:clu_9516_NA_ENSG00000178053	3:158304600:A:AAATAT	-0.0387512	3.68858e-34	4.6092e-28	4.24763e-26	41	Adipose_Subcutaneous,Adipose_Visceral_Omentum,Adrenal_Gland,Artery_Aorta,Artery_Coronary,Artery_Tibial,Brain_Amygdala,Brain_Anterior_cingulate_cortex_BA24,Brain_Caudate_basal_ganglia,Brain_Cerebellar_Hemisphere,Brain_Cerebellum,Brain_Cortex,Brain_Frontal_Cortex_BA9,Brain_Hippocampus,Brain_Hypothalamus,Brain_Nucleus_accumbens_basal_ganglia,Brain_Putamen_basal_ganglia,Brain_Spinal_cord_cervical_c-1…
NAP1L4	11:3000467:3010359:clu_6290_NA_ENSG00000205531	11:2978731:C:T	0.0893173	1.00838e-36	4.79024e-28	4.40513e-26	35	Adipose_Subcutaneous,Adipose_Visceral_Omentum,Adrenal_Gland,Artery_Aorta,Artery_Coronary,Artery_Tibial,Brain_Amygdala,Brain_Caudate_basal_ganglia,Brain_Cerebellar_Hemisphere,Brain_Cortex,Brain_Hypothalamus,Brain_Nucleus_accumbens_basal_ganglia,Brain_Putamen_basal_ganglia,Brain_Spinal_cord_cervical_c-1,Brain_Substantia_nigra,Cells_Cultured_fibroblasts,Colon_Sigmoid,Colon_Transverse,Esophagus_Gastr…
ZNF419	19:57999351:58001515:clu_11863_NA_ENSG00000105136	19:58025651:A:G	-0.151697	2.08374e-34	4.97288e-28	4.56344e-26	3	Artery_Aorta,Liver,Uterus
HAGH	16:1859383:1859755:clu_12021_NA_ENSG00000063854	16:1861287:T:C	0.0202721	2.04138e-39	5.12073e-28	4.68923e-26	38	Adipose_Subcutaneous,Adipose_Visceral_Omentum,Artery_Aorta,Artery_Coronary,Artery_Tibial,Brain_Amygdala,Brain_Anterior_cingulate_cortex_BA24,Brain_Caudate_basal_ganglia,Brain_Cerebellum,Brain_Frontal_Cortex_BA9,Brain_Hippocampus,Brain_Hypothalamus,Brain_Nucleus_accumbens_basal_ganglia,Brain_Putamen_basal_ganglia,Brain_Spinal_cord_cervical_c-1,Brain_Substantia_nigra,Breast_Mammary_Tissue,Cells_Cul…
SIPA1L2	1:232651354:232709920:clu_3836_NA_ENSG00000116991	1:232669231:C:T	0.133077	6.05621e-35	6.06106e-28	5.53866e-26	8	Adipose_Subcutaneous,Adipose_Visceral_Omentum,Breast_Mammary_Tissue,Colon_Transverse,Esophagus_Mucosa,Heart_Atrial_Appendage,Lung,Thyroid
WAC	10:28822963:28824491:clu_4115_NA_ENSG00000095787	10:28858889:C:T	-0.0547071	6.99853e-35	6.78195e-28	6.18442e-26	12	Adipose_Subcutaneous,Brain_Cerebellar_Hemisphere,Brain_Cerebellum,Brain_Frontal_Cortex_BA9,Cells_EBV-transformed_lymphocytes,Esophagus_Muscularis,Minor_Salivary_Gland,Ovary,Pituitary,Prostate,Spleen,Stomach
LY6K	8:143783131:143784544:clu_20880_NA_ENSG00000160886	8:143753289:C:T	0.172161	9.51156e-34	7.43315e-28	6.76407e-26	0	NA
SDHAP1	3:195712660:195717061:clu_9740_NA_ENSG00000185485	3:195752679:C:T	0.125527	3.88187e-37	7.57244e-28	6.87643e-26	17	Adipose_Visceral_Omentum,Adrenal_Gland,Artery_Tibial,Breast_Mammary_Tissue,Cells_Cultured_fibroblasts,Colon_Transverse,Esophagus_Mucosa,Heart_Atrial_Appendage,Kidney_Cortex,Liver,Lung,Muscle_Skeletal,Nerve_Tibial,Prostate,Skin_Not_Sun_Exposed_Suprapubic,Skin_Sun_Exposed_Lower_leg,Thyroid
MAN2C1	15:75650685:75650803:clu_13382_NA_ENSG00000140400	15:75681000:C:G	0.08761	4.93575e-32	7.78586e-28	7.05551e-26	8	Artery_Tibial,Brain_Caudate_basal_ganglia,Brain_Cerebellar_Hemisphere,Brain_Cerebellum,Brain_Nucleus_accumbens_basal_ganglia,Brain_Substantia_nigra,Muscle_Skeletal,Skin_Sun_Exposed_Lower_leg
RNF149	2:101888206:101889304:clu_746_NA_ENSG00000163162	2:101920279:T:C	0.111335	6.60987e-33	8.82671e-28	7.98209e-26	36	Adipose_Subcutaneous,Adipose_Visceral_Omentum,Adrenal_Gland,Artery_Aorta,Artery_Coronary,Artery_Tibial,Brain_Amygdala,Brain_Anterior_cingulate_cortex_BA24,Brain_Cerebellar_Hemisphere,Brain_Cerebellum,Brain_Hippocampus,Brain_Nucleus_accumbens_basal_ganglia,Brain_Substantia_nigra,Breast_Mammary_Tissue,Cells_Cultured_fibroblasts,Cells_EBV-transformed_lymphocytes,Colon_Sigmoid,Colon_Transverse,Esopha…
GOLIM4	3:167745625:167747008:clu_9545_NA_ENSG00000173905	3:167726402:T:C	0.229199	1.08343e-33	9.89393e-28	8.92863e-26	2	Adrenal_Gland,Brain_Cerebellar_Hemisphere
DZIP3	3:108321754:108324182:clu_9163_NA_ENSG00000198919	3:108336092:T:C	-0.11665	1.36886e-32	1.00852e-27	9.08239e-26	0	NA
FRAS1	4:79385737:79391132:clu_15701_NA_ENSG00000138759	4:79351249:C:A	-0.193371	1.0134e-33	1.157e-27	1.0398e-25	3	Cells_Cultured_fibroblasts,Colon_Sigmoid,Thyroid
TAPBPL	12:6570556:6571200:clu_14026_NA_ENSG00000139192	12:6564448:A:G	-0.069607	4.61988e-33	1.19364e-27	1.07052e-25	11	Adipose_Subcutaneous,Adipose_Visceral_Omentum,Artery_Aorta,Artery_Coronary,Artery_Tibial,Breast_Mammary_Tissue,Cells_Cultured_fibroblasts,Ovary,Prostate,Thyroid,Uterus
LINC00662	19:28262897:28283908:clu_11226_NA_ENSG00000261824	19:28312200:A:G	-0.11202	6.02686e-38	1.26924e-27	1.13598e-25	0	NA
SLC29A4	7:5340708:5342428:clu_21027_NA_ENSG00000164638	7:5342090:C:T	0.0950192	2.23868e-31	1.42263e-27	1.27065e-25	0	NA
RER1	1:2326167:2327223:clu_1724_NA_ENSG00000157916	1:2326009:G:A	0.0340834	1.00321e-35	1.59716e-27	1.42361e-25	42	Adipose_Subcutaneous,Adipose_Visceral_Omentum,Adrenal_Gland,Artery_Aorta,Artery_Coronary,Artery_Tibial,Brain_Amygdala,Brain_Cerebellar_Hemisphere,Brain_Cerebellum,Brain_Cortex,Brain_Frontal_Cortex_BA9,Brain_Hippocampus,Brain_Hypothalamus,Brain_Nucleus_accumbens_basal_ganglia,Brain_Putamen_basal_ganglia,Brain_Substantia_nigra,Breast_Mammary_Tissue,Cells_Cultured_fibroblasts,Cells_EBV-transformed_l…
WSB1	17:25621461:25630393:clu_16524_NA_ENSG00000109046	17:25642315:A:G	-0.0231854	3.57156e-33	1.65103e-27	1.46862e-25	42	Adipose_Subcutaneous,Adipose_Visceral_Omentum,Adrenal_Gland,Artery_Aorta,Artery_Coronary,Artery_Tibial,Brain_Anterior_cingulate_cortex_BA24,Brain_Caudate_basal_ganglia,Brain_Cortex,Brain_Frontal_Cortex_BA9,Brain_Hippocampus,Brain_Hypothalamus,Brain_Nucleus_accumbens_basal_ganglia,Brain_Putamen_basal_ganglia,Brain_Spinal_cord_cervical_c-1,Brain_Substantia_nigra,Breast_Mammary_Tissue,Cells_EBV-tran…
NUDT2	9:34336339:34338711:clu_7557_NA_ENSG00000164978	9:34338552:AC:A	-0.0667727	3.97323e-34	1.88482e-27	1.67316e-25	45	Adipose_Subcutaneous,Adipose_Visceral_Omentum,Adrenal_Gland,Artery_Aorta,Artery_Coronary,Artery_Tibial,Brain_Amygdala,Brain_Anterior_cingulate_cortex_BA24,Brain_Caudate_basal_ganglia,Brain_Cerebellar_Hemisphere,Brain_Cerebellum,Brain_Cortex,Brain_Frontal_Cortex_BA9,Brain_Hippocampus,Brain_Hypothalamus,Brain_Nucleus_accumbens_basal_ganglia,Brain_Spinal_cord_cervical_c-1,Brain_Substantia_nigra,Brea…
DDX60L	4:169344925:169347922:clu_16099_NA_ENSG00000181381	4:169345005:T:C	0.113699	6.42714e-36	2.20087e-27	1.94974e-25	0	NA
KCNA6	12:4923944:4948429:clu_14010_NA_ENSG00000151079	12:4955735:G:T	0.159838	6.63072e-36	2.66217e-27	2.35361e-25	1	Pituitary
TMEM119	12:108986173:108991746:clu_14780_NA_ENSG00000183160	12:108996922:G:A	0.193069	9.12243e-33	2.72522e-27	2.40446e-25	38	Adipose_Subcutaneous,Adipose_Visceral_Omentum,Adrenal_Gland,Artery_Aorta,Artery_Coronary,Artery_Tibial,Brain_Anterior_cingulate_cortex_BA24,Brain_Caudate_basal_ganglia,Brain_Cortex,Brain_Frontal_Cortex_BA9,Brain_Hippocampus,Brain_Hypothalamus,Brain_Nucleus_accumbens_basal_ganglia,Brain_Putamen_basal_ganglia,Brain_Spinal_cord_cervical_c-1,Brain_Substantia_nigra,Breast_Mammary_Tissue,Cells_Cultured…
SV2A	1:149885739:149889291:clu_3031_NA_ENSG00000159164	1:149885583:A:G	0.119293	3.84259e-33	2.78658e-27	2.45362e-25	13	Artery_Aorta,Brain_Amygdala,Brain_Anterior_cingulate_cortex_BA24,Brain_Caudate_basal_ganglia,Brain_Cortex,Brain_Frontal_Cortex_BA9,Brain_Hippocampus,Brain_Hypothalamus,Brain_Nucleus_accumbens_basal_ganglia,Brain_Putamen_basal_ganglia,Brain_Spinal_cord_cervical_c-1,Pituitary,Uterus
HMGN4	6:26540254:26545355:clu_17562_NA_ENSG00000182952	6:26538780:T:TG	0.0390573	2.91568e-32	3.10845e-27	2.7315e-25	2	Artery_Tibial,Uterus
TMEM176A	7:150497916:150498624:clu_21997_NA_ENSG00000002933	7:150498045:A:G	0.117304	1.67744e-34	3.31908e-27	2.91071e-25	4	Artery_Coronary,Brain_Caudate_basal_ganglia,Brain_Nucleus_accumbens_basal_ganglia,Muscle_Skeletal
KTN1	14:56128330:56137447:clu_5212_NA_ENSG00000126777	14:56102019:A:T	-0.00669697	1.61323e-31	3.39446e-27	2.97083e-25	29	Adipose_Subcutaneous,Adipose_Visceral_Omentum,Artery_Aorta,Artery_Coronary,Artery_Tibial,Brain_Cerebellar_Hemisphere,Brain_Cerebellum,Brain_Hypothalamus,Breast_Mammary_Tissue,Cells_Cultured_fibroblasts,Cells_EBV-transformed_lymphocytes,Colon_Sigmoid,Colon_Transverse,Esophagus_Gastroesophageal_Junction,Esophagus_Mucosa,Esophagus_Muscularis,Heart_Atrial_Appendage,Heart_Left_Ventricle,Lung,Nerve_Tib…
TEP1	14:20876622:20881530:clu_4897_NA_ENSG00000129566	14:20886990:T:G	-0.213541	1.48047e-33	3.70618e-27	3.23713e-25	16	Adipose_Subcutaneous,Adrenal_Gland,Artery_Aorta,Artery_Coronary,Breast_Mammary_Tissue,Cells_EBV-transformed_lymphocytes,Colon_Transverse,Esophagus_Mucosa,Muscle_Skeletal,Nerve_Tibial,Prostate,Skin_Not_Sun_Exposed_Suprapubic,Skin_Sun_Exposed_Lower_leg,Small_Intestine_Terminal_Ileum,Uterus,Vagina
LINC00665	19:36806972:36812202:clu_11313_NA_ENSG00000232677	19:36813084:A:G	-0.133863	2.54869e-30	4.11639e-27	3.58822e-25	0	NA
LGALS9	17:25969374:25972887:clu_16532_NA_ENSG00000168961	17:25971227:T:C	0.0356679	2.5137e-35	4.15076e-27	3.61094e-25	26	Adipose_Subcutaneous,Adipose_Visceral_Omentum,Adrenal_Gland,Artery_Aorta,Artery_Tibial,Brain_Caudate_basal_ganglia,Brain_Hypothalamus,Breast_Mammary_Tissue,Cells_EBV-transformed_lymphocytes,Esophagus_Gastroesophageal_Junction,Esophagus_Mucosa,Esophagus_Muscularis,Heart_Atrial_Appendage,Heart_Left_Ventricle,Minor_Salivary_Gland,Nerve_Tibial,Ovary,Pituitary,Prostate,Skin_Not_Sun_Exposed_Suprapubic,…
SH3TC1	4:8216307:8217838:clu_15449_NA_ENSG00000125089	4:8218219:G:A	-0.104004	1.33033e-33	4.48133e-27	3.89074e-25	19	Adipose_Subcutaneous,Adipose_Visceral_Omentum,Artery_Aorta,Artery_Coronary,Artery_Tibial,Breast_Mammary_Tissue,Cells_EBV-transformed_lymphocytes,Colon_Sigmoid,Colon_Transverse,Esophagus_Gastroesophageal_Junction,Esophagus_Mucosa,Esophagus_Muscularis,Heart_Atrial_Appendage,Skin_Not_Sun_Exposed_Suprapubic,Skin_Sun_Exposed_Lower_leg,Small_Intestine_Terminal_Ileum,Stomach,Thyroid,Whole_Blood
ELP2	18:33718835:33719382:clu_13796_NA_ENSG00000134759	18:33724296:G:A	-0.0291099	2.61319e-33	5.00974e-27	4.34085e-25	0	NA
LY6K	8:143783131:143784509:clu_20880_NA_ENSG00000160886	8:143753289:C:T	-0.156827	2.75371e-33	5.94007e-27	5.13673e-25	0	NA
DCUN1D4	4:52714533:52729603:clu_15603_NA_ENSG00000109184	4:52700638:G:A	0.0411839	2.39739e-34	6.00709e-27	5.18438e-25	17	Adipose_Visceral_Omentum,Adrenal_Gland,Artery_Aorta,Artery_Coronary,Artery_Tibial,Cells_Cultured_fibroblasts,Cells_EBV-transformed_lymphocytes,Colon_Sigmoid,Colon_Transverse,Esophagus_Muscularis,Nerve_Tibial,Ovary,Pituitary,Prostate,Stomach,Thyroid,Uterus
IL17RA	22:17586492:17588617:clu_5695_NA_ENSG00000177663	22:17586583:C:G	0.0733681	8.45122e-35	6.18177e-27	5.32457e-25	25	Adipose_Subcutaneous,Adipose_Visceral_Omentum,Adrenal_Gland,Artery_Aorta,Artery_Coronary,Artery_Tibial,Breast_Mammary_Tissue,Cells_Cultured_fibroblasts,Cells_EBV-transformed_lymphocytes,Colon_Sigmoid,Colon_Transverse,Esophagus_Gastroesophageal_Junction,Esophagus_Mucosa,Esophagus_Muscularis,Heart_Atrial_Appendage,Lung,Minor_Salivary_Gland,Nerve_Tibial,Skin_Not_Sun_Exposed_Suprapubic,Skin_Sun_Expos…
TEP1	14:20876622:20881564:clu_4897_NA_ENSG00000129566	14:20886990:T:G	0.217934	1.76613e-33	6.2377e-27	5.36212e-25	16	Adipose_Visceral_Omentum,Artery_Tibial,Brain_Cerebellar_Hemisphere,Brain_Cerebellum,Cells_Cultured_fibroblasts,Colon_Sigmoid,Esophagus_Gastroesophageal_Junction,Esophagus_Muscularis,Heart_Atrial_Appendage,Lung,Minor_Salivary_Gland,Ovary,Pituitary,Spleen,Stomach,Thyroid
UnAnnotated	10:27054247:27059174:clu_4099_NA_UnAnnotated	10:27030930:G:A	0.0171894	2.22009e-34	6.32208e-27	5.42394e-25	2	Cells_EBV-transformed_lymphocytes,Skin_Not_Sun_Exposed_Suprapubic
KLHL23	2:170551251:170551725:clu_1101_NA_ENSG00000213160	2:170551132:G:A	0.339811	8.31705e-34	6.51873e-27	5.58164e-25	12	Artery_Coronary,Brain_Caudate_basal_ganglia,Brain_Cerebellar_Hemisphere,Brain_Cerebellum,Brain_Frontal_Cortex_BA9,Brain_Hypothalamus,Brain_Nucleus_accumbens_basal_ganglia,Brain_Spinal_cord_cervical_c-1,Ovary,Pituitary,Small_Intestine_Terminal_Ileum,Vagina
SMPD1	11:6415271:6415408:clu_6324_NA_ENSG00000166311	11:6415392:C:T	0.049174	8.93373e-36	6.68411e-27	5.71201e-25	39	Adipose_Subcutaneous,Adipose_Visceral_Omentum,Artery_Aorta,Artery_Coronary,Artery_Tibial,Brain_Cerebellar_Hemisphere,Brain_Cerebellum,Brain_Cortex,Brain_Frontal_Cortex_BA9,Brain_Hippocampus,Brain_Hypothalamus,Brain_Nucleus_accumbens_basal_ganglia,Brain_Putamen_basal_ganglia,Breast_Mammary_Tissue,Cells_Cultured_fibroblasts,Cells_EBV-transformed_lymphocytes,Colon_Sigmoid,Colon_Transverse,Esophagus_…
FYCO1	3:46026727:46037214:clu_8712_NA_ENSG00000163820	3:46031029:C:T	0.0659852	1.06316e-31	7.14895e-27	6.09726e-25	0	NA
HLA-F	6:29693340:29693788:clu_17593_NA_ENSG00000204642	6:29672941:T:C	-0.19902	1.56961e-37	7.39692e-27	6.29641e-25	14	Adipose_Subcutaneous,Adipose_Visceral_Omentum,Brain_Amygdala,Brain_Cerebellar_Hemisphere,Brain_Cerebellum,Brain_Spinal_cord_cervical_c-1,Brain_Substantia_nigra,Cells_EBV-transformed_lymphocytes,Colon_Transverse,Esophagus_Mucosa,Skin_Not_Sun_Exposed_Suprapubic,Skin_Sun_Exposed_Lower_leg,Spleen,Whole_Blood
ASAH2B	10:52502770:52504888:clu_4249_NA_ENSG00000204147	10:52552420:C:T	-0.219613	5.52662e-33	9.03391e-27	7.67483e-25	3	Cells_Cultured_fibroblasts,Cells_EBV-transformed_lymphocytes,Heart_Atrial_Appendage
CTBS	1:85029515:85031524:clu_2680_NA_ENSG00000117151	1:85043986:T:C	-0.0956028	2.46974e-32	1.01767e-26	8.62884e-25	16	Artery_Aorta,Artery_Tibial,Brain_Cerebellar_Hemisphere,Brain_Cerebellum,Brain_Cortex,Brain_Nucleus_accumbens_basal_ganglia,Colon_Transverse,Esophagus_Gastroesophageal_Junction,Esophagus_Mucosa,Lung,Minor_Salivary_Gland,Muscle_Skeletal,Prostate,Small_Intestine_Terminal_Ileum,Spleen,Stomach
OSER1	20:42826379:42831601:clu_19997_NA_ENSG00000132823	20:42829018:G:A	-0.0856272	7.15657e-33	1.15617e-26	9.78411e-25	44	Adipose_Subcutaneous,Adipose_Visceral_Omentum,Adrenal_Gland,Artery_Aorta,Artery_Coronary,Artery_Tibial,Brain_Amygdala,Brain_Anterior_cingulate_cortex_BA24,Brain_Caudate_basal_ganglia,Brain_Cerebellar_Hemisphere,Brain_Cerebellum,Brain_Cortex,Brain_Frontal_Cortex_BA9,Brain_Hippocampus,Brain_Hypothalamus,Brain_Nucleus_accumbens_basal_ganglia,Brain_Putamen_basal_ganglia,Brain_Spinal_cord_cervical_c-1…
DNALI1	1:38023349:38027158:clu_2270_NA_ENSG00000163879	1:37994220:G:GT	0.0447865	4.78023e-36	1.18675e-26	1.00234e-24	28	Adrenal_Gland,Artery_Aorta,Artery_Coronary,Artery_Tibial,Brain_Anterior_cingulate_cortex_BA24,Brain_Caudate_basal_ganglia,Brain_Cortex,Brain_Frontal_Cortex_BA9,Brain_Hippocampus,Brain_Hypothalamus,Brain_Nucleus_accumbens_basal_ganglia,Brain_Putamen_basal_ganglia,Brain_Spinal_cord_cervical_c-1,Brain_Substantia_nigra,Breast_Mammary_Tissue,Colon_Sigmoid,Esophagus_Gastroesophageal_Junction,Heart_Atri…
ATXN2L	16:28846720:28846867:clu_12365_NA_ENSG00000168488	16:28837906:A:G	-0.096629	2.2659e-31	1.33062e-26	1.12168e-24	47	Adipose_Subcutaneous,Adipose_Visceral_Omentum,Adrenal_Gland,Artery_Aorta,Artery_Coronary,Artery_Tibial,Brain_Amygdala,Brain_Anterior_cingulate_cortex_BA24,Brain_Caudate_basal_ganglia,Brain_Cerebellar_Hemisphere,Brain_Cerebellum,Brain_Cortex,Brain_Frontal_Cortex_BA9,Brain_Hippocampus,Brain_Hypothalamus,Brain_Nucleus_accumbens_basal_ganglia,Brain_Putamen_basal_ganglia,Brain_Spinal_cord_cervical_c-1…
LINC01099	4:178825102:178828898:clu_16136_NA_ENSG00000251504	4:178834180:A:C	-0.195071	2.56462e-33	1.43782e-26	1.2097e-24	0	NA
AP3S2	15:90420656:90431753:clu_13524_NA_ENSG00000157823	15:90414642:C:G	0.047391	3.73911e-33	1.62176e-26	1.36182e-24	10	Adipose_Visceral_Omentum,Artery_Aorta,Artery_Coronary,Colon_Sigmoid,Colon_Transverse,Esophagus_Mucosa,Ovary,Pituitary,Thyroid,Whole_Blood
C8orf59	8:86131592:86132535:clu_20641_NA_ENSG00000176731	8:86130628:A:G	-0.0479813	1.72752e-30	1.69672e-26	1.42202e-24	0	NA
ZNF749	19:57953379:57954659:clu_11861_NA_ENSG00000186230	19:57949536:T:C	-0.179457	9.88207e-31	1.70354e-26	1.42499e-24	11	Adipose_Visceral_Omentum,Adrenal_Gland,Brain_Cerebellar_Hemisphere,Brain_Cortex,Brain_Frontal_Cortex_BA9,Brain_Nucleus_accumbens_basal_ganglia,Cells_Cultured_fibroblasts,Minor_Salivary_Gland,Ovary,Pituitary,Small_Intestine_Terminal_Ileum
HI-LNC4544	20:37051014:37055062:clu_19956_NA_ENSG00000196756	20:37067120:G:A	0.0812043	2.85926e-32	2.05937e-26	1.71933e-24	1	Liver
ARMC2	6:109197553:109201131:clu_18205_NA_ENSG00000118690	6:109203991:TCAGA:T	-0.146925	1.32719e-28	2.13081e-26	1.77557e-24	2	Artery_Tibial,Pituitary
MAN2C1	15:75650959:75651045:clu_13382_NA_ENSG00000140400	15:75681000:C:G	-0.0836784	3.20134e-30	2.27006e-26	1.88799e-24	15	Adipose_Subcutaneous,Artery_Aorta,Artery_Coronary,Brain_Anterior_cingulate_cortex_BA24,Brain_Frontal_Cortex_BA9,Brain_Hippocampus,Brain_Spinal_cord_cervical_c-1,Colon_Sigmoid,Colon_Transverse,Esophagus_Muscularis,Heart_Left_Ventricle,Liver,Minor_Salivary_Gland,Small_Intestine_Terminal_Ileum,Stomach
UnAnnotated	3:129103061:129112478:clu_9342_NA_UnAnnotated	3:129096335:A:G	0.347799	2.10818e-31	2.27949e-26	1.89221e-24	3	Heart_Atrial_Appendage,Muscle_Skeletal,Whole_Blood
UnAnnotated	3:37214685:37216030:clu_8619_NA_UnAnnotated	3:37257843:G:T	-0.0337365	2.84904e-30	2.40148e-26	1.98968e-24	31	Adipose_Subcutaneous,Adipose_Visceral_Omentum,Adrenal_Gland,Artery_Aorta,Artery_Coronary,Artery_Tibial,Breast_Mammary_Tissue,Cells_Cultured_fibroblasts,Cells_EBV-transformed_lymphocytes,Colon_Sigmoid,Colon_Transverse,Esophagus_Gastroesophageal_Junction,Esophagus_Mucosa,Esophagus_Muscularis,Heart_Atrial_Appendage,Kidney_Cortex,Liver,Lung,Minor_Salivary_Gland,Muscle_Skeletal,Nerve_Tibial,Ovary,Pros…
ELOVL7	5:60083258:60139987:clu_10006_NA_ENSG00000164181	5:60095004:T:C	0.101857	1.85501e-35	2.46298e-26	2.03675e-24	11	Adipose_Subcutaneous,Brain_Caudate_basal_ganglia,Brain_Cerebellar_Hemisphere,Brain_Cortex,Brain_Spinal_cord_cervical_c-1,Breast_Mammary_Tissue,Minor_Salivary_Gland,Nerve_Tibial,Skin_Not_Sun_Exposed_Suprapubic,Skin_Sun_Exposed_Lower_leg,Thyroid
RP11-349A22.5	14:58762529:58764673:clu_5235_NA_ENSG00000257621	14:58774723:T:TACTTA	0.0748941	1.28651e-30	2.96586e-26	2.44795e-24	35	Adipose_Subcutaneous,Adipose_Visceral_Omentum,Adrenal_Gland,Artery_Aorta,Artery_Coronary,Artery_Tibial,Brain_Caudate_basal_ganglia,Brain_Cerebellar_Hemisphere,Brain_Cerebellum,Breast_Mammary_Tissue,Cells_Cultured_fibroblasts,Cells_EBV-transformed_lymphocytes,Colon_Sigmoid,Colon_Transverse,Esophagus_Gastroesophageal_Junction,Esophagus_Mucosa,Esophagus_Muscularis,Heart_Atrial_Appendage,Heart_Left_V…
C1GALT1	7:7274170:7277886:clu_21051_NA_ENSG00000106392	7:7277215:C:G	-0.0399871	6.67771e-38	3.25554e-26	2.68196e-24	15	Adipose_Subcutaneous,Adipose_Visceral_Omentum,Breast_Mammary_Tissue,Cells_Cultured_fibroblasts,Cells_EBV-transformed_lymphocytes,Esophagus_Mucosa,Heart_Atrial_Appendage,Liver,Lung,Nerve_Tibial,Skin_Not_Sun_Exposed_Suprapubic,Small_Intestine_Terminal_Ileum,Spleen,Stomach,Whole_Blood
CTD-2245F17.3	19:53700515:53703877:clu_11757_NA_ENSG00000269051	19:53705757:C:CT	-0.14884	5.21349e-30	3.56701e-26	2.933e-24	17	Adipose_Subcutaneous,Adrenal_Gland,Cells_Cultured_fibroblasts,Cells_EBV-transformed_lymphocytes,Colon_Sigmoid,Colon_Transverse,Esophagus_Mucosa,Esophagus_Muscularis,Lung,Minor_Salivary_Gland,Nerve_Tibial,Ovary,Pituitary,Spleen,Thyroid,Uterus,Whole_Blood
METTL2B	7:128117227:128119212:clu_21836_NA_ENSG00000165055	7:128117227:G:A	-0.250183	3.839e-33	5.95092e-26	4.88395e-24	39	Adipose_Subcutaneous,Adipose_Visceral_Omentum,Adrenal_Gland,Artery_Aorta,Artery_Coronary,Artery_Tibial,Brain_Anterior_cingulate_cortex_BA24,Brain_Caudate_basal_ganglia,Brain_Cerebellar_Hemisphere,Brain_Cerebellum,Brain_Cortex,Brain_Hippocampus,Brain_Nucleus_accumbens_basal_ganglia,Brain_Spinal_cord_cervical_c-1,Breast_Mammary_Tissue,Cells_Cultured_fibroblasts,Colon_Sigmoid,Colon_Transverse,Esopha…
CAST	5:96065429:96071876:clu_10214_NA_ENSG00000153113	5:96067130:TCTACCCATAGCA:T	0.0297637	3.37823e-33	6.28663e-26	5.14975e-24	0	NA
C2orf74	2:61372331:61389977:clu_395_NA_ENSG00000237651	2:61376463:T:C	0.0619909	1.50617e-31	6.43582e-26	5.26205e-24	1	Whole_Blood
MIR7-3HG	19:4769769:4772144:clu_10771_NA_ENSG00000176840	19:4773431:G:C	0.0445577	3.7608e-34	6.96029e-26	5.68019e-24	1	Brain_Frontal_Cortex_BA9
UnAnnotated	12:11273779:11324021:clu_14104_NA_UnAnnotated	12:11299359:C:T	-0.123511	2.71219e-32	7.76746e-26	6.32704e-24	21	Adipose_Subcutaneous,Adrenal_Gland,Artery_Aorta,Artery_Coronary,Artery_Tibial,Brain_Frontal_Cortex_BA9,Brain_Nucleus_accumbens_basal_ganglia,Brain_Putamen_basal_ganglia,Breast_Mammary_Tissue,Cells_Cultured_fibroblasts,Cells_EBV-transformed_lymphocytes,Colon_Sigmoid,Colon_Transverse,Esophagus_Gastroesophageal_Junction,Heart_Atrial_Appendage,Nerve_Tibial,Pituitary,Skin_Not_Sun_Exposed_Suprapubic,Sm…
MRPL43	10:102743831:102746506:clu_4635_NA_ENSG00000055950	10:102757934:C:T	0.0244312	1.14877e-33	7.89251e-26	6.40491e-24	2	Kidney_Cortex,Minor_Salivary_Gland
MRPL11	11:66205730:66206181:clu_6865_NA_ENSG00000174547	11:66206169:C:T	0.0812138	2.20307e-31	7.89174e-26	6.40491e-24	40	Adipose_Subcutaneous,Adipose_Visceral_Omentum,Adrenal_Gland,Artery_Aorta,Artery_Coronary,Artery_Tibial,Brain_Amygdala,Brain_Anterior_cingulate_cortex_BA24,Brain_Caudate_basal_ganglia,Brain_Cerebellar_Hemisphere,Brain_Cerebellum,Brain_Cortex,Brain_Frontal_Cortex_BA9,Brain_Hippocampus,Brain_Hypothalamus,Brain_Nucleus_accumbens_basal_ganglia,Brain_Putamen_basal_ganglia,Brain_Spinal_cord_cervical_c-1…
CSGALNACT1	8:19297442:19315041:clu_20280_NA_ENSG00000147408	8:19317270:A:G	0.0881987	1.26619e-33	9.15814e-26	7.41816e-24	0	NA
NOD1	7:30499657:30518222:clu_21186_NA_ENSG00000106100	7:30507380:T:C	0.222992	4.30248e-30	9.4592e-26	7.64777e-24	34	Adipose_Subcutaneous,Adipose_Visceral_Omentum,Adrenal_Gland,Artery_Aorta,Artery_Coronary,Artery_Tibial,Brain_Caudate_basal_ganglia,Brain_Putamen_basal_ganglia,Brain_Spinal_cord_cervical_c-1,Breast_Mammary_Tissue,Cells_Cultured_fibroblasts,Cells_EBV-transformed_lymphocytes,Colon_Sigmoid,Colon_Transverse,Esophagus_Gastroesophageal_Junction,Esophagus_Mucosa,Esophagus_Muscularis,Heart_Atrial_Appendag…
NGDN	14:23940352:23944380:clu_4973_NA_ENSG00000129460	14:23950775:T:C	-0.0256817	2.43721e-34	1.0682e-25	8.62039e-24	0	NA
FECH	18:55222184:55230106:clu_13879_NA_ENSG00000066926	18:55230630:G:A	-0.0191756	8.76876e-31	1.15756e-25	9.32422e-24	3	Cells_Cultured_fibroblasts,Cells_EBV-transformed_lymphocytes,Esophagus_Mucosa
COA1	7:43690311:43769028:clu_21248_NA_ENSG00000106603	7:43687296:C:T	0.0584652	1.96545e-30	1.18957e-25	9.56435e-24	12	Adipose_Subcutaneous,Artery_Aorta,Artery_Tibial,Breast_Mammary_Tissue,Esophagus_Muscularis,Liver,Minor_Salivary_Gland,Skin_Not_Sun_Exposed_Suprapubic,Skin_Sun_Exposed_Lower_leg,Small_Intestine_Terminal_Ileum,Uterus,Vagina
RNF157-AS1	17:74134601:74149206:clu_17269_NA_ENSG00000267128	17:74134628:C:G	-0.20686	1.95551e-30	1.22727e-25	9.84926e-24	6	Brain_Amygdala,Brain_Anterior_cingulate_cortex_BA24,Brain_Caudate_basal_ganglia,Brain_Cortex,Brain_Frontal_Cortex_BA9,Brain_Nucleus_accumbens_basal_ganglia
PXDC1	6:3738382:3739292:clu_17435_NA_ENSG00000168994	6:3739193:T:C	0.0793049	1.98052e-34	1.25541e-25	1.00565e-23	19	Adipose_Subcutaneous,Adipose_Visceral_Omentum,Artery_Aorta,Artery_Coronary,Artery_Tibial,Breast_Mammary_Tissue,Cells_Cultured_fibroblasts,Colon_Transverse,Esophagus_Gastroesophageal_Junction,Esophagus_Muscularis,Liver,Lung,Minor_Salivary_Gland,Nerve_Tibial,Skin_Not_Sun_Exposed_Suprapubic,Skin_Sun_Exposed_Lower_leg,Small_Intestine_Terminal_Ileum,Stomach,Thyroid
RHOC	1:113246428:113249700:clu_2905_NA_ENSG00000155366	1:113244433:T:C	-0.0690346	2.33784e-33	1.46613e-25	1.17124e-23	44	Adipose_Subcutaneous,Adipose_Visceral_Omentum,Adrenal_Gland,Artery_Aorta,Artery_Coronary,Artery_Tibial,Brain_Amygdala,Brain_Anterior_cingulate_cortex_BA24,Brain_Caudate_basal_ganglia,Brain_Cerebellum,Brain_Cortex,Brain_Frontal_Cortex_BA9,Brain_Hippocampus,Brain_Hypothalamus,Brain_Nucleus_accumbens_basal_ganglia,Brain_Putamen_basal_ganglia,Brain_Spinal_cord_cervical_c-1,Brain_Substantia_nigra,Brea…
C6	5:41159355:41160244:clu_9937_NA_ENSG00000039537	5:41158967:A:G	-0.330205	4.31491e-38	1.4675e-25	1.17124e-23	8	Adipose_Subcutaneous,Adipose_Visceral_Omentum,Artery_Coronary,Breast_Mammary_Tissue,Heart_Atrial_Appendage,Heart_Left_Ventricle,Liver,Ovary
MTHFR	1:11850955:11851264:clu_1846_NA_ENSG00000177000	1:11851003:G:C	-0.0870216	1.45004e-30	1.58121e-25	1.25968e-23	33	Adipose_Subcutaneous,Adipose_Visceral_Omentum,Adrenal_Gland,Artery_Aorta,Artery_Coronary,Artery_Tibial,Brain_Caudate_basal_ganglia,Brain_Cerebellar_Hemisphere,Brain_Cerebellum,Brain_Cortex,Brain_Nucleus_accumbens_basal_ganglia,Breast_Mammary_Tissue,Cells_Cultured_fibroblasts,Colon_Sigmoid,Colon_Transverse,Esophagus_Gastroesophageal_Junction,Esophagus_Mucosa,Esophagus_Muscularis,Heart_Atrial_Appen…
NME7	1:169293738:169336946:clu_3373_NA_ENSG00000143156	1:169314833:A:G	-0.0822302	1.45437e-30	1.59954e-25	1.27195e-23	5	Brain_Amygdala,Heart_Left_Ventricle,Liver,Muscle_Skeletal,Skin_Not_Sun_Exposed_Suprapubic
RPGRIP1L	16:53671766:53674945:clu_12507_NA_ENSG00000103494	16:53645838:C:T	-0.186844	9.15517e-29	1.68769e-25	1.3396e-23	41	Adipose_Subcutaneous,Adipose_Visceral_Omentum,Adrenal_Gland,Artery_Aorta,Artery_Coronary,Artery_Tibial,Brain_Amygdala,Brain_Anterior_cingulate_cortex_BA24,Brain_Caudate_basal_ganglia,Brain_Cerebellar_Hemisphere,Brain_Cerebellum,Brain_Cortex,Brain_Frontal_Cortex_BA9,Brain_Hippocampus,Brain_Hypothalamus,Brain_Nucleus_accumbens_basal_ganglia,Brain_Putamen_basal_ganglia,Brain_Spinal_cord_cervical_c-1…
RNH1	11:502249:504824:clu_6228_NA_ENSG00000023191	11:509333:A:G	-0.0716932	3.97409e-30	1.82204e-25	1.44361e-23	0	NA
SLC16A12	10:91222381:91294258:clu_4481_NA_ENSG00000152779	10:91268520:C:A	0.0685499	1.28023e-34	1.82695e-25	1.44486e-23	0	NA
RP11-33B1.1	4:120449944:120471534:clu_15927_NA_ENSG00000245958	4:120431097:A:AG	0.232146	3.30786e-28	1.88129e-25	1.48514e-23	23	Adipose_Subcutaneous,Adipose_Visceral_Omentum,Artery_Coronary,Brain_Amygdala,Brain_Caudate_basal_ganglia,Brain_Frontal_Cortex_BA9,Brain_Nucleus_accumbens_basal_ganglia,Brain_Putamen_basal_ganglia,Breast_Mammary_Tissue,Colon_Transverse,Esophagus_Gastroesophageal_Junction,Heart_Atrial_Appendage,Liver,Lung,Minor_Salivary_Gland,Skin_Not_Sun_Exposed_Suprapubic,Skin_Sun_Exposed_Lower_leg,Small_Intestin…
THUMPD3	3:9405016:9406700:clu_8425_NA_ENSG00000134077	3:9418083:G:A	0.0813435	1.34675e-30	1.95264e-25	1.53867e-23	0	NA
NT5C3B	17:39983878:39987053:clu_16756_NA_ENSG00000141698	17:39991867:A:ATATC	-0.0179206	3.27654e-31	2.15141e-25	1.69224e-23	30	Adipose_Subcutaneous,Adipose_Visceral_Omentum,Adrenal_Gland,Artery_Aorta,Artery_Coronary,Artery_Tibial,Brain_Amygdala,Brain_Anterior_cingulate_cortex_BA24,Brain_Caudate_basal_ganglia,Brain_Frontal_Cortex_BA9,Brain_Hippocampus,Brain_Hypothalamus,Brain_Nucleus_accumbens_basal_ganglia,Brain_Putamen_basal_ganglia,Brain_Substantia_nigra,Breast_Mammary_Tissue,Cells_Cultured_fibroblasts,Cells_EBV-transf…
ATP5SL	19:41939339:41939442:clu_11456_NA_ENSG00000105341	19:41935730:G:GTTTCTTTTTTT	-0.0911831	3.24235e-30	2.36178e-25	1.85435e-23	0	NA
GOLGA8N	15:32868201:32878224:clu_12952_NA_ENSG00000232653	15:32923499:CT:C	-0.0989004	1.82415e-27	2.38971e-25	1.8729e-23	4	Adipose_Subcutaneous,Artery_Tibial,Breast_Mammary_Tissue,Thyroid
DPH3	3:16302336:16306276:clu_8545_NA_ENSG00000154813	3:16328356:C:T	-0.0816645	7.30806e-31	2.48632e-25	1.94511e-23	43	Adipose_Subcutaneous,Adipose_Visceral_Omentum,Adrenal_Gland,Artery_Aorta,Artery_Coronary,Artery_Tibial,Brain_Anterior_cingulate_cortex_BA24,Brain_Caudate_basal_ganglia,Brain_Cerebellar_Hemisphere,Brain_Cerebellum,Brain_Cortex,Brain_Frontal_Cortex_BA9,Brain_Hippocampus,Brain_Hypothalamus,Brain_Spinal_cord_cervical_c-1,Brain_Substantia_nigra,Breast_Mammary_Tissue,Cells_Cultured_fibroblasts,Cells_EB…
UnAnnotated	2:242913644:242913831:clu_1649_NA_UnAnnotated	2:242913650:C:T	0.178877	4.99179e-30	2.72624e-25	2.12898e-23	3	Cells_EBV-transformed_lymphocytes,Minor_Salivary_Gland,Thyroid
CD46	1:207943707:207956637:clu_3649_NA_ENSG00000117335	1:207941191:G:T	-0.0284264	5.3111e-29	2.84434e-25	2.21723e-23	0	NA
ELP3	8:28019595:28047166:clu_20368_NA_ENSG00000134014	8:28002281:C:T	-0.0720859	2.76337e-33	3.80028e-25	2.9571e-23	46	Adipose_Subcutaneous,Adipose_Visceral_Omentum,Adrenal_Gland,Artery_Aorta,Artery_Coronary,Artery_Tibial,Brain_Amygdala,Brain_Anterior_cingulate_cortex_BA24,Brain_Caudate_basal_ganglia,Brain_Cerebellar_Hemisphere,Brain_Cerebellum,Brain_Cortex,Brain_Frontal_Cortex_BA9,Brain_Hippocampus,Brain_Hypothalamus,Brain_Nucleus_accumbens_basal_ganglia,Brain_Putamen_basal_ganglia,Brain_Spinal_cord_cervical_c-1…
NGDN	14:23940186:23944380:clu_4973_NA_ENSG00000129460	14:23948188:G:A	0.0256987	2.48922e-36	3.98636e-25	3.09636e-23	33	Adipose_Subcutaneous,Adipose_Visceral_Omentum,Adrenal_Gland,Artery_Aorta,Artery_Coronary,Artery_Tibial,Brain_Cerebellar_Hemisphere,Brain_Cerebellum,Breast_Mammary_Tissue,Cells_Cultured_fibroblasts,Cells_EBV-transformed_lymphocytes,Colon_Sigmoid,Colon_Transverse,Esophagus_Gastroesophageal_Junction,Esophagus_Mucosa,Esophagus_Muscularis,Heart_Atrial_Appendage,Heart_Left_Ventricle,Lung,Minor_Salivary…
UBE3B	12:109915569:109921336:clu_14801_NA_ENSG00000151148	12:109922734:G:A	0.078181	2.24089e-31	4.56161e-25	3.53686e-23	14	Adipose_Subcutaneous,Artery_Aorta,Artery_Tibial,Breast_Mammary_Tissue,Cells_Cultured_fibroblasts,Cells_EBV-transformed_lymphocytes,Esophagus_Mucosa,Lung,Minor_Salivary_Gland,Muscle_Skeletal,Nerve_Tibial,Skin_Not_Sun_Exposed_Suprapubic,Skin_Sun_Exposed_Lower_leg,Small_Intestine_Terminal_Ileum
C12orf23	12:107349843:107360889:clu_14764_NA_ENSG00000151135	12:107331989:T:C	-0.0772125	1.22757e-31	4.70975e-25	3.64523e-23	32	Adipose_Subcutaneous,Adipose_Visceral_Omentum,Adrenal_Gland,Artery_Aorta,Artery_Coronary,Artery_Tibial,Brain_Cerebellar_Hemisphere,Brain_Cerebellum,Brain_Nucleus_accumbens_basal_ganglia,Breast_Mammary_Tissue,Cells_Cultured_fibroblasts,Cells_EBV-transformed_lymphocytes,Colon_Sigmoid,Colon_Transverse,Esophagus_Gastroesophageal_Junction,Esophagus_Mucosa,Esophagus_Muscularis,Heart_Atrial_Appendage,He…
CCDC125	5:68607031:68616064:clu_10056_NA_ENSG00000183323	5:68594389:G:A	-0.101647	5.13228e-30	4.95866e-25	3.83106e-23	17	Artery_Aorta,Artery_Coronary,Artery_Tibial,Brain_Anterior_cingulate_cortex_BA24,Brain_Caudate_basal_ganglia,Brain_Cerebellum,Brain_Frontal_Cortex_BA9,Brain_Spinal_cord_cervical_c-1,Breast_Mammary_Tissue,Cells_Cultured_fibroblasts,Cells_EBV-transformed_lymphocytes,Colon_Sigmoid,Colon_Transverse,Esophagus_Gastroesophageal_Junction,Esophagus_Mucosa,Minor_Salivary_Gland,Stomach
UnAnnotated	2:191514086:191523884:clu_1239_NA_UnAnnotated	2:191520845:C:A	0.0974746	9.06399e-31	5.11582e-25	3.94547e-23	11	Cells_Cultured_fibroblasts,Esophagus_Mucosa,Heart_Atrial_Appendage,Lung,Muscle_Skeletal,Ovary,Prostate,Skin_Not_Sun_Exposed_Suprapubic,Small_Intestine_Terminal_Ileum,Vagina,Whole_Blood
RP1-60O19.1	6:107195163:107197509:clu_18189_NA_ENSG00000235142	6:107220247:A:T	0.0979982	5.36569e-30	5.1352e-25	3.95341e-23	0	NA
SIPA1L2	1:232651354:232669236:clu_3836_NA_ENSG00000116991	1:232672841:G:C	-0.133406	7.73575e-30	5.34717e-25	4.10932e-23	6	Colon_Sigmoid,Esophagus_Muscularis,Heart_Left_Ventricle,Nerve_Tibial,Skin_Not_Sun_Exposed_Suprapubic,Skin_Sun_Exposed_Lower_leg
AHCTF1	1:247006078:247007097:clu_3924_NA_ENSG00000153207	1:247017537:CTTGCAGTGAGCCGAGA:C	-0.0590441	7.4925e-30	5.45546e-25	4.18515e-23	47	Adipose_Subcutaneous,Adipose_Visceral_Omentum,Adrenal_Gland,Artery_Aorta,Artery_Coronary,Artery_Tibial,Brain_Amygdala,Brain_Anterior_cingulate_cortex_BA24,Brain_Caudate_basal_ganglia,Brain_Cerebellar_Hemisphere,Brain_Cerebellum,Brain_Cortex,Brain_Frontal_Cortex_BA9,Brain_Hippocampus,Brain_Hypothalamus,Brain_Nucleus_accumbens_basal_ganglia,Brain_Putamen_basal_ganglia,Brain_Spinal_cord_cervical_c-1…
KIAA0586	14:58894575:58896081:clu_5242_NA_ENSG00000100578	14:58894577:T:C	-0.0979116	1.44459e-30	5.60978e-25	4.29596e-23	2	Cells_Cultured_fibroblasts,Cells_EBV-transformed_lymphocytes
ZNF266	19:9545535:9545784:clu_10873_NA_ENSG00000174652	19:9545506:C:CCT	-0.057315	6.00234e-28	5.65752e-25	4.32491e-23	31	Adipose_Subcutaneous,Adipose_Visceral_Omentum,Adrenal_Gland,Artery_Aorta,Artery_Coronary,Artery_Tibial,Brain_Caudate_basal_ganglia,Brain_Cerebellar_Hemisphere,Brain_Cortex,Breast_Mammary_Tissue,Cells_Cultured_fibroblasts,Cells_EBV-transformed_lymphocytes,Colon_Sigmoid,Colon_Transverse,Esophagus_Gastroesophageal_Junction,Esophagus_Mucosa,Esophagus_Muscularis,Heart_Atrial_Appendage,Liver,Lung,Minor…
FAM3B	21:42688825:42710305:clu_15227_NA_ENSG00000183844	21:42694870:G:A	0.0949336	6.62918e-33	6.35946e-25	4.85298e-23	2	Minor_Salivary_Gland,Stomach
WARS2	1:119619230:119667222:clu_2945_NA_ENSG00000116874	1:119634224:C:T	0.0969264	2.09926e-34	6.73617e-25	5.13145e-23	0	NA
VWDE	7:12391339:12395737:clu_21076_NA_ENSG00000146530	7:12391905:T:G	-0.244126	2.69678e-31	6.77397e-25	5.15122e-23	4	Heart_Atrial_Appendage,Pituitary,Prostate,Thyroid
ETFA	15:76588078:76602273:clu_13399_NA_ENSG00000140374	15:76581057:G:GA	0.011141	8.84902e-32	6.80568e-25	5.1663e-23	35	Adipose_Visceral_Omentum,Artery_Aorta,Artery_Coronary,Brain_Anterior_cingulate_cortex_BA24,Brain_Caudate_basal_ganglia,Brain_Cerebellar_Hemisphere,Brain_Cerebellum,Brain_Cortex,Brain_Frontal_Cortex_BA9,Brain_Hippocampus,Brain_Hypothalamus,Brain_Nucleus_accumbens_basal_ganglia,Brain_Putamen_basal_ganglia,Brain_Spinal_cord_cervical_c-1,Brain_Substantia_nigra,Breast_Mammary_Tissue,Cells_Cultured_fib…
UnAnnotated	15:85080662:85081763:clu_13464_NA_UnAnnotated	15:85080662:T:C	0.104946	2.20136e-31	6.86098e-25	5.19921e-23	0	NA
STPG1	1:24718169:24727809:clu_2036_NA_ENSG00000001460	1:24714396:A:G	-0.113011	1.34578e-30	6.97901e-25	5.27945e-23	9	Adrenal_Gland,Artery_Aorta,Artery_Coronary,Artery_Tibial,Esophagus_Mucosa,Esophagus_Muscularis,Nerve_Tibial,Prostate,Stomach
SLC16A9	10:61413374:61423985:clu_4266_NA_ENSG00000165449	10:61431537:C:CT	0.118729	3.32574e-30	7.20228e-25	5.43889e-23	1	Adrenal_Gland
SERPINB6	6:2959576:2970930:clu_17421_NA_ENSG00000124570	6:2970941:G:C	-0.0180025	2.75588e-34	7.34865e-25	5.53981e-23	2	Heart_Left_Ventricle,Muscle_Skeletal
ZNF266	19:9529307:9529442:clu_10871_NA_ENSG00000174652	19:9479577:A:C	0.0775135	5.46814e-28	7.64379e-25	5.74802e-23	0	NA
CTA-211A9.5	22:27068950:27113216:clu_5858_NA_ENSG00000244625	22:27085968:C:CCAGGAG	-0.206575	5.52869e-31	7.65128e-25	5.74802e-23	4	Brain_Hippocampus,Brain_Putamen_basal_ganglia,Brain_Spinal_cord_cervical_c-1,Small_Intestine_Terminal_Ileum
FN3KRP	17:80678239:80678637:clu_17408_NA_ENSG00000141560	17:80680589:G:A	0.0651524	4.01991e-29	8.65544e-25	6.49119e-23	27	Adipose_Subcutaneous,Adipose_Visceral_Omentum,Adrenal_Gland,Artery_Aorta,Artery_Tibial,Brain_Cerebellar_Hemisphere,Breast_Mammary_Tissue,Cells_Cultured_fibroblasts,Cells_EBV-transformed_lymphocytes,Colon_Sigmoid,Colon_Transverse,Esophagus_Gastroesophageal_Junction,Esophagus_Mucosa,Esophagus_Muscularis,Heart_Atrial_Appendage,Liver,Lung,Muscle_Skeletal,Nerve_Tibial,Prostate,Skin_Not_Sun_Exposed_Sup…
UnAnnotated	7:128218987:128231904:clu_21840_NA_UnAnnotated	7:128218292:TG:T	0.0481076	4.79442e-33	1.5445e-24	1.15631e-22	0	NA
EFNA1	1:155104110:155106206:clu_3199_NA_ENSG00000169242	1:155106054:A:G	0.0525437	3.90567e-30	1.76847e-24	1.32171e-22	42	Adipose_Subcutaneous,Adipose_Visceral_Omentum,Adrenal_Gland,Artery_Aorta,Artery_Coronary,Artery_Tibial,Brain_Amygdala,Brain_Anterior_cingulate_cortex_BA24,Brain_Caudate_basal_ganglia,Brain_Cerebellar_Hemisphere,Brain_Cerebellum,Brain_Cortex,Brain_Frontal_Cortex_BA9,Brain_Hippocampus,Brain_Hypothalamus,Brain_Nucleus_accumbens_basal_ganglia,Brain_Putamen_basal_ganglia,Brain_Spinal_cord_cervical_c-1…
PARP9	3:122274968:122277176:clu_9284_NA_ENSG00000138496	3:122228661:T:C	-0.0924758	1.70479e-28	1.95011e-24	1.45497e-22	15	Adipose_Visceral_Omentum,Adrenal_Gland,Artery_Tibial,Breast_Mammary_Tissue,Cells_Cultured_fibroblasts,Cells_EBV-transformed_lymphocytes,Colon_Sigmoid,Colon_Transverse,Esophagus_Mucosa,Heart_Left_Ventricle,Lung,Muscle_Skeletal,Nerve_Tibial,Spleen,Whole_Blood
OSCP1	1:36889067:36897403:clu_2260_NA_ENSG00000116885	1:36901691:TTCTCTCTC:T	-0.154627	3.88091e-29	2.01387e-24	1.49997e-22	22	Adipose_Subcutaneous,Adipose_Visceral_Omentum,Adrenal_Gland,Artery_Aorta,Artery_Coronary,Artery_Tibial,Breast_Mammary_Tissue,Cells_Cultured_fibroblasts,Colon_Transverse,Esophagus_Mucosa,Esophagus_Muscularis,Kidney_Cortex,Lung,Minor_Salivary_Gland,Muscle_Skeletal,Ovary,Pituitary,Prostate,Skin_Not_Sun_Exposed_Suprapubic,Skin_Sun_Exposed_Lower_leg,Spleen,Thyroid
WDR25	14:100848083:100863523:clu_5605_NA_ENSG00000176473	14:100870485:T:TA	0.0817697	3.30664e-30	2.41769e-24	1.79766e-22	0	NA
HLA-DQB1	6:32629234:32629744:clu_17709_NA_ENSG00000179344	6:32667119:T:C	0.230124	1.61472e-33	3.20992e-24	2.38265e-22	0	NA
ENPP2	8:120583081:120592356:clu_20790_NA_ENSG00000136960	8:120584160:C:T	0.0345793	2.75447e-29	3.34577e-24	2.47925e-22	9	Adipose_Subcutaneous,Adipose_Visceral_Omentum,Breast_Mammary_Tissue,Colon_Transverse,Esophagus_Gastroesophageal_Junction,Esophagus_Muscularis,Heart_Atrial_Appendage,Lung,Spleen
APIP	11:34918402:34937775:clu_6519_NA_ENSG00000149089	11:34962399:A:G	0.0205459	2.54024e-29	3.36512e-24	2.48935e-22	0	NA
UnAnnotated	17:48755580:48756717:clu_16976_NA_UnAnnotated	17:48756937:C:T	0.0329069	1.01569e-33	3.44837e-24	2.5466e-22	0	NA
SPATS2L	2:201173813:201194154:clu_1267_NA_ENSG00000196141	2:201175831:T:A	0.0849781	1.23412e-33	3.64575e-24	2.68781e-22	6	Adipose_Visceral_Omentum,Cells_Cultured_fibroblasts,Colon_Transverse,Esophagus_Mucosa,Lung,Thyroid
ITM2C	2:231729860:231740335:clu_1533_NA_ENSG00000135916	2:231737798:G:A	-0.0143664	7.55438e-32	3.73894e-24	2.74925e-22	29	Adipose_Subcutaneous,Adipose_Visceral_Omentum,Artery_Aorta,Artery_Coronary,Artery_Tibial,Brain_Cerebellum,Brain_Spinal_cord_cervical_c-1,Breast_Mammary_Tissue,Cells_Cultured_fibroblasts,Cells_EBV-transformed_lymphocytes,Colon_Sigmoid,Colon_Transverse,Esophagus_Gastroesophageal_Junction,Esophagus_Mucosa,Esophagus_Muscularis,Heart_Left_Ventricle,Lung,Minor_Salivary_Gland,Muscle_Skeletal,Pituitary,P…
POMZP3	7:76247932:76254839:clu_21472_NA_ENSG00000146707	7:76206465:TAAG:T	-0.0955198	2.68527e-31	3.74174e-24	2.74925e-22	0	NA
UnAnnotated	6:32489951:32557420:clu_17707_NA_UnAnnotated	6:32596533:G:T	0.217154	2.99953e-33	3.93336e-24	2.88517e-22	0	NA
AP3S2	15:90414778:90420538:clu_13524_NA_ENSG00000157823	15:90420673:G:A	0.0500688	9.72033e-30	4.24238e-24	3.10661e-22	8	Adrenal_Gland,Cells_EBV-transformed_lymphocytes,Lung,Minor_Salivary_Gland,Muscle_Skeletal,Skin_Not_Sun_Exposed_Suprapubic,Skin_Sun_Exposed_Lower_leg,Stomach
IL1R1	2:102770477:102774179:clu_757_NA_ENSG00000115594	2:102772669:C:G	-0.105622	5.62593e-30	4.38522e-24	3.20581e-22	0	NA
EIF3E	8:109241424:109247227:clu_20773_NA_ENSG00000104408	8:109242803:T:A	-0.0155665	2.17522e-29	5.2443e-24	3.8274e-22	4	Brain_Caudate_basal_ganglia,Brain_Frontal_Cortex_BA9,Brain_Substantia_nigra,Liver
MS4A7	11:60150761:60154190:clu_6664_NA_ENSG00000166927	11:60152584:G:A	0.200231	2.36999e-27	5.26657e-24	3.83722e-22	28	Adipose_Subcutaneous,Adipose_Visceral_Omentum,Adrenal_Gland,Artery_Aorta,Artery_Coronary,Brain_Caudate_basal_ganglia,Brain_Hippocampus,Brain_Hypothalamus,Brain_Nucleus_accumbens_basal_ganglia,Brain_Putamen_basal_ganglia,Brain_Spinal_cord_cervical_c-1,Colon_Sigmoid,Colon_Transverse,Esophagus_Mucosa,Esophagus_Muscularis,Heart_Atrial_Appendage,Heart_Left_Ventricle,Lung,Muscle_Skeletal,Ovary,Pituitar…
UnAnnotated	12:104350526:104350918:clu_14735_NA_UnAnnotated	12:104351671:AT:A	0.0818473	7.82974e-31	5.37548e-24	3.91002e-22	38	Adipose_Subcutaneous,Adipose_Visceral_Omentum,Adrenal_Gland,Artery_Aorta,Artery_Coronary,Artery_Tibial,Brain_Amygdala,Brain_Anterior_cingulate_cortex_BA24,Brain_Caudate_basal_ganglia,Brain_Cerebellar_Hemisphere,Brain_Cerebellum,Brain_Cortex,Brain_Frontal_Cortex_BA9,Brain_Hypothalamus,Brain_Nucleus_accumbens_basal_ganglia,Brain_Putamen_basal_ganglia,Brain_Substantia_nigra,Cells_Cultured_fibroblast…
OPA1	3:193333559:193336658:clu_9706_NA_ENSG00000198836	3:193314595:G:A	-0.016824	3.90258e-29	5.70841e-24	4.14526e-22	20	Adipose_Subcutaneous,Adipose_Visceral_Omentum,Adrenal_Gland,Artery_Aorta,Artery_Coronary,Artery_Tibial,Brain_Cerebellar_Hemisphere,Breast_Mammary_Tissue,Cells_Cultured_fibroblasts,Colon_Transverse,Esophagus_Gastroesophageal_Junction,Esophagus_Mucosa,Esophagus_Muscularis,Lung,Muscle_Skeletal,Nerve_Tibial,Pituitary,Skin_Not_Sun_Exposed_Suprapubic,Skin_Sun_Exposed_Lower_leg,Thyroid
C7orf50	7:1167022:1177825:clu_20972_NA_ENSG00000146540	7:1177827:GCGCCCACCTGCGCCCACGT:G	-0.132735	7.07579e-31	5.75636e-24	4.17311e-22	0	NA
COA1	7:43688251:43769028:clu_21248_NA_ENSG00000106603	7:43682493:T:C	-0.125015	4.16823e-30	5.81151e-24	4.20608e-22	33	Adipose_Visceral_Omentum,Adrenal_Gland,Artery_Coronary,Brain_Amygdala,Brain_Anterior_cingulate_cortex_BA24,Brain_Caudate_basal_ganglia,Brain_Cerebellar_Hemisphere,Brain_Cerebellum,Brain_Cortex,Brain_Frontal_Cortex_BA9,Brain_Hippocampus,Brain_Hypothalamus,Brain_Nucleus_accumbens_basal_ganglia,Brain_Putamen_basal_ganglia,Brain_Spinal_cord_cervical_c-1,Brain_Substantia_nigra,Colon_Sigmoid,Colon_Tran…
TMED10	14:75602589:75614367:clu_5419_NA_ENSG00000170348	14:75571191:C:CT	-0.00856847	1.10523e-26	5.98146e-24	4.32189e-22	21	Adipose_Subcutaneous,Artery_Tibial,Brain_Caudate_basal_ganglia,Brain_Cortex,Brain_Frontal_Cortex_BA9,Brain_Hippocampus,Brain_Hypothalamus,Brain_Nucleus_accumbens_basal_ganglia,Brain_Putamen_basal_ganglia,Brain_Spinal_cord_cervical_c-1,Brain_Substantia_nigra,Breast_Mammary_Tissue,Colon_Sigmoid,Lung,Muscle_Skeletal,Nerve_Tibial,Ovary,Pituitary,Skin_Not_Sun_Exposed_Suprapubic,Skin_Sun_Exposed_Lower_…
NBR2	17:41277787:41283225:clu_16819_NA_ENSG00000198496	17:41264146:G:A	0.118337	3.82599e-27	6.22616e-24	4.49124e-22	37	Adipose_Subcutaneous,Adipose_Visceral_Omentum,Adrenal_Gland,Artery_Aorta,Artery_Coronary,Artery_Tibial,Brain_Cerebellar_Hemisphere,Brain_Cerebellum,Brain_Hippocampus,Brain_Putamen_basal_ganglia,Brain_Substantia_nigra,Breast_Mammary_Tissue,Cells_Cultured_fibroblasts,Cells_EBV-transformed_lymphocytes,Colon_Sigmoid,Colon_Transverse,Esophagus_Gastroesophageal_Junction,Esophagus_Mucosa,Esophagus_Muscu…
CRHR1-IT1	17:43707524:43723267:clu_16889_NA_ENSG00000204650	17:43671099:C:A	0.0770359	3.03414e-28	6.43056e-24	4.631e-22	16	Brain_Amygdala,Brain_Cerebellar_Hemisphere,Brain_Cerebellum,Brain_Cortex,Brain_Frontal_Cortex_BA9,Brain_Hippocampus,Brain_Hypothalamus,Brain_Nucleus_accumbens_basal_ganglia,Brain_Substantia_nigra,Colon_Sigmoid,Esophagus_Gastroesophageal_Junction,Esophagus_Muscularis,Prostate,Skin_Not_Sun_Exposed_Suprapubic,Skin_Sun_Exposed_Lower_leg,Vagina
SYT13	11:45277442:45279973:clu_6548_NA_ENSG00000019505	11:45289506:A:T	0.0192242	2.75959e-31	6.67705e-24	4.80056e-22	0	NA
LGMN	14:93207524:93214834:clu_5536_NA_ENSG00000100600	14:93207301:A:G	0.0223289	3.65002e-29	7.34114e-24	5.26063e-22	0	NA
SV2A	1:149885565:149889291:clu_3031_NA_ENSG00000159164	1:149885583:A:G	-0.12205	1.20201e-28	7.34026e-24	5.26063e-22	2	Brain_Cerebellar_Hemisphere,Brain_Cerebellum
ZBTB1	14:64971664:64988205:clu_5286_NA_ENSG00000126804	14:64960767:T:C	-0.126055	6.22864e-28	7.66553e-24	5.48405e-22	29	Adipose_Subcutaneous,Adipose_Visceral_Omentum,Adrenal_Gland,Artery_Aorta,Artery_Coronary,Brain_Anterior_cingulate_cortex_BA24,Brain_Caudate_basal_ganglia,Brain_Cerebellar_Hemisphere,Brain_Cerebellum,Brain_Hippocampus,Brain_Hypothalamus,Brain_Nucleus_accumbens_basal_ganglia,Breast_Mammary_Tissue,Cells_Cultured_fibroblasts,Cells_EBV-transformed_lymphocytes,Colon_Sigmoid,Colon_Transverse,Esophagus_G…
LINC00888	3:183170300:183171800:clu_9629_NA_ENSG00000240024	3:183169204:T:A	-0.114362	6.15966e-31	7.72194e-24	5.51534e-22	9	Adipose_Visceral_Omentum,Artery_Aorta,Artery_Coronary,Artery_Tibial,Colon_Transverse,Esophagus_Gastroesophageal_Junction,Ovary,Prostate,Stomach
PARP9	3:122274968:122277281:clu_9284_NA_ENSG00000138496	3:122228661:T:C	0.0914321	1.028e-28	7.90139e-24	5.63426e-22	1	Artery_Aorta
ARL6IP4	12:123465813:123466118:clu_14993_NA_ENSG00000182196	12:123502044:C:T	0.0232263	5.19134e-27	9.18743e-24	6.52989e-22	0	NA
DMKN	19:35996888:36000813:clu_11276_NA_ENSG00000161249	19:35999251:C:G	-0.0224977	7.06894e-30	9.18292e-24	6.52989e-22	0	NA
MIR7-3HG	19:4770626:4772176:clu_10771_NA_ENSG00000176840	19:4770167:C:G	-0.0337108	1.82068e-29	9.24264e-24	6.55841e-22	0	NA
ZNF587B	19:58361439:58365144:clu_11876_NA_ENSG00000269343	19:58361328:G:C	0.048164	9.26588e-30	1.00353e-23	7.10927e-22	19	Adipose_Visceral_Omentum,Adrenal_Gland,Artery_Coronary,Breast_Mammary_Tissue,Cells_Cultured_fibroblasts,Cells_EBV-transformed_lymphocytes,Colon_Transverse,Esophagus_Gastroesophageal_Junction,Esophagus_Muscularis,Lung,Pituitary,Prostate,Skin_Not_Sun_Exposed_Suprapubic,Skin_Sun_Exposed_Lower_leg,Small_Intestine_Terminal_Ileum,Spleen,Stomach,Thyroid,Vagina
OSCP1	1:36894076:36897403:clu_2260_NA_ENSG00000116885	1:36901691:TTCTCTCTC:T	0.153594	1.7248e-29	1.1518e-23	8.14638e-22	12	Brain_Anterior_cingulate_cortex_BA24,Brain_Caudate_basal_ganglia,Brain_Cortex,Brain_Frontal_Cortex_BA9,Brain_Nucleus_accumbens_basal_ganglia,Brain_Putamen_basal_ganglia,Colon_Sigmoid,Esophagus_Gastroesophageal_Junction,Heart_Atrial_Appendage,Heart_Left_Ventricle,Nerve_Tibial,Stomach
SLC25A39	17:42398099:42398426:clu_16856_NA_ENSG00000013306	17:42373463:A:C	-0.0401831	1.70712e-28	1.15514e-23	8.15674e-22	29	Adipose_Subcutaneous,Adipose_Visceral_Omentum,Artery_Aorta,Artery_Coronary,Artery_Tibial,Brain_Amygdala,Brain_Caudate_basal_ganglia,Brain_Cortex,Brain_Frontal_Cortex_BA9,Brain_Nucleus_accumbens_basal_ganglia,Breast_Mammary_Tissue,Colon_Sigmoid,Colon_Transverse,Esophagus_Gastroesophageal_Junction,Esophagus_Muscularis,Heart_Atrial_Appendage,Heart_Left_Ventricle,Lung,Minor_Salivary_Gland,Muscle_Skel…
CRELD2	22:50315409:50316260:clu_6148_NA_ENSG00000184164	22:50317296:C:T	0.0683363	1.21936e-27	1.22965e-23	8.66881e-22	43	Adipose_Subcutaneous,Adipose_Visceral_Omentum,Adrenal_Gland,Artery_Aorta,Artery_Coronary,Artery_Tibial,Brain_Amygdala,Brain_Anterior_cingulate_cortex_BA24,Brain_Caudate_basal_ganglia,Brain_Cerebellar_Hemisphere,Brain_Cerebellum,Brain_Cortex,Brain_Frontal_Cortex_BA9,Brain_Hippocampus,Brain_Hypothalamus,Brain_Nucleus_accumbens_basal_ganglia,Brain_Putamen_basal_ganglia,Brain_Spinal_cord_cervical_c-1…
ELP2	18:33719576:33721100:clu_13796_NA_ENSG00000134759	18:33738496:T:C	0.0312572	2.22555e-29	1.27317e-23	8.96109e-22	3	Brain_Anterior_cingulate_cortex_BA24,Brain_Caudate_basal_ganglia,Brain_Cortex
ZSWIM7	17:15880406:15880893:clu_16441_NA_ENSG00000214941	17:15887789:A:G	0.071354	2.98363e-27	1.43267e-23	1.00674e-21	0	NA
MRPL43	10:102746329:102746506:clu_4635_NA_ENSG00000055950	10:102760996:C:T	0.0236262	1.23848e-35	1.55218e-23	1.08896e-21	0	NA
LINC00511	17:70424439:70588342:clu_17164_NA_ENSG00000227036	17:70426630:C:G	-0.108339	1.68351e-27	1.56014e-23	1.09279e-21	10	Brain_Caudate_basal_ganglia,Brain_Cerebellar_Hemisphere,Brain_Cerebellum,Brain_Cortex,Brain_Frontal_Cortex_BA9,Brain_Nucleus_accumbens_basal_ganglia,Brain_Putamen_basal_ganglia,Nerve_Tibial,Skin_Not_Sun_Exposed_Suprapubic,Skin_Sun_Exposed_Lower_leg
KHNYN	14:24902238:24903306:clu_5037_NA_ENSG00000100441	14:24899364:G:C	-0.0552435	1.85016e-32	1.6968e-23	1.1866e-21	23	Adipose_Subcutaneous,Adipose_Visceral_Omentum,Artery_Aorta,Artery_Tibial,Breast_Mammary_Tissue,Cells_Cultured_fibroblasts,Cells_EBV-transformed_lymphocytes,Colon_Sigmoid,Colon_Transverse,Esophagus_Mucosa,Esophagus_Muscularis,Lung,Minor_Salivary_Gland,Nerve_Tibial,Ovary,Skin_Not_Sun_Exposed_Suprapubic,Skin_Sun_Exposed_Lower_leg,Small_Intestine_Terminal_Ileum,Spleen,Stomach,Uterus,Vagina,Whole_Blood
GC	4:72611922:72620128:clu_15663_NA_ENSG00000145321	4:72610152:GGAGACAGAGC:G	0.00554804	1.35792e-28	1.96404e-23	1.37128e-21	0	NA
UnAnnotated	4:110655952:110663647:clu_15881_NA_UnAnnotated	4:110655956:T:A	0.047508	7.8233e-36	2.05581e-23	1.43305e-21	30	Adipose_Subcutaneous,Adipose_Visceral_Omentum,Adrenal_Gland,Artery_Aorta,Artery_Coronary,Artery_Tibial,Brain_Caudate_basal_ganglia,Brain_Spinal_cord_cervical_c-1,Breast_Mammary_Tissue,Colon_Sigmoid,Colon_Transverse,Esophagus_Gastroesophageal_Junction,Esophagus_Mucosa,Esophagus_Muscularis,Heart_Atrial_Appendage,Heart_Left_Ventricle,Kidney_Cortex,Liver,Lung,Minor_Salivary_Gland,Nerve_Tibial,Ovary,P…
FAM118A	22:45719308:45726484:clu_6116_NA_ENSG00000100376	22:45731182:C:T	0.0324149	3.75655e-28	2.10107e-23	1.46226e-21	1	Pituitary
ARIH2	3:48960244:48964895:clu_8791_NA_ENSG00000177479	3:48935583:G:A	-0.0489506	1.55524e-26	2.58241e-23	1.79438e-21	23	Adipose_Subcutaneous,Adipose_Visceral_Omentum,Artery_Aorta,Artery_Coronary,Artery_Tibial,Brain_Cerebellum,Brain_Frontal_Cortex_BA9,Breast_Mammary_Tissue,Cells_Cultured_fibroblasts,Colon_Sigmoid,Esophagus_Mucosa,Esophagus_Muscularis,Heart_Atrial_Appendage,Lung,Muscle_Skeletal,Nerve_Tibial,Ovary,Skin_Not_Sun_Exposed_Suprapubic,Skin_Sun_Exposed_Lower_leg,Small_Intestine_Terminal_Ileum,Spleen,Thyroid…
PHLDB3	19:44008390:44008741:clu_11492_NA_ENSG00000176531	19:44023406:C:T	-0.182607	1.06702e-28	3.01972e-23	2.09489e-21	1	Esophagus_Mucosa
HI-LNC4544	20:37049745:37050734:clu_19956_NA_ENSG00000196756	20:37050926:C:CA	0.086648	6.39937e-27	3.08374e-23	2.1359e-21	0	NA
RPL32P3	3:129112139:129112478:clu_9342_NA_ENSG00000251474	3:129096335:A:G	-0.318085	2.26298e-27	4.44511e-23	3.07394e-21	39	Adipose_Subcutaneous,Adipose_Visceral_Omentum,Adrenal_Gland,Artery_Aorta,Artery_Coronary,Artery_Tibial,Brain_Anterior_cingulate_cortex_BA24,Brain_Caudate_basal_ganglia,Brain_Cerebellar_Hemisphere,Brain_Cerebellum,Brain_Cortex,Brain_Frontal_Cortex_BA9,Brain_Hippocampus,Brain_Hypothalamus,Brain_Nucleus_accumbens_basal_ganglia,Breast_Mammary_Tissue,Cells_Cultured_fibroblasts,Cells_EBV-transformed_ly…
U2AF1L4	19:36233704:36234056:clu_11284_NA_ENSG00000161265	19:36238507:T:G	0.245251	3.72432e-29	4.66984e-23	3.22422e-21	13	Brain_Amygdala,Brain_Anterior_cingulate_cortex_BA24,Brain_Caudate_basal_ganglia,Brain_Cerebellar_Hemisphere,Brain_Cerebellum,Brain_Cortex,Brain_Hippocampus,Brain_Hypothalamus,Brain_Nucleus_accumbens_basal_ganglia,Brain_Putamen_basal_ganglia,Brain_Spinal_cord_cervical_c-1,Ovary,Vagina
RNH1	11:504996:507113:clu_6228_NA_ENSG00000023191	11:509333:A:G	-0.0258901	1.22556e-28	5.75508e-23	3.96721e-21	0	NA
C11orf54	11:93474894:93476184:clu_7114_NA_ENSG00000182919	11:93493911:G:A	0.0351209	1.54691e-27	5.77775e-23	3.97653e-21	20	Adipose_Subcutaneous,Adipose_Visceral_Omentum,Artery_Aorta,Artery_Tibial,Brain_Cerebellar_Hemisphere,Brain_Hypothalamus,Brain_Nucleus_accumbens_basal_ganglia,Colon_Sigmoid,Esophagus_Gastroesophageal_Junction,Esophagus_Muscularis,Heart_Atrial_Appendage,Lung,Muscle_Skeletal,Ovary,Pituitary,Prostate,Skin_Not_Sun_Exposed_Suprapubic,Skin_Sun_Exposed_Lower_leg,Stomach,Thyroid
LINC00888	3:183170139:183171800:clu_9629_NA_ENSG00000240024	3:183169204:T:A	0.118472	5.39263e-31	6.42892e-23	4.41771e-21	27	Adipose_Subcutaneous,Adrenal_Gland,Brain_Amygdala,Brain_Anterior_cingulate_cortex_BA24,Brain_Caudate_basal_ganglia,Brain_Cerebellar_Hemisphere,Brain_Cerebellum,Brain_Cortex,Brain_Frontal_Cortex_BA9,Brain_Hippocampus,Brain_Hypothalamus,Brain_Nucleus_accumbens_basal_ganglia,Brain_Putamen_basal_ganglia,Brain_Spinal_cord_cervical_c-1,Brain_Substantia_nigra,Breast_Mammary_Tissue,Cells_Cultured_fibrobl…
H6PD	1:9295125:9304984:clu_1785_NA_ENSG00000049239	1:9303824:GGTT:G	-0.217985	1.35521e-27	6.82924e-23	4.68539e-21	27	Adipose_Subcutaneous,Adipose_Visceral_Omentum,Artery_Aorta,Artery_Coronary,Artery_Tibial,Breast_Mammary_Tissue,Cells_Cultured_fibroblasts,Cells_EBV-transformed_lymphocytes,Colon_Sigmoid,Colon_Transverse,Esophagus_Gastroesophageal_Junction,Esophagus_Muscularis,Heart_Atrial_Appendage,Heart_Left_Ventricle,Lung,Minor_Salivary_Gland,Muscle_Skeletal,Nerve_Tibial,Ovary,Pituitary,Prostate,Skin_Not_Sun_Ex…
FAM21A	10:51857562:51863802:clu_4242_NA_ENSG00000099290	10:51824471:T:C	0.0860717	3.37829e-26	6.9687e-23	4.77354e-21	28	Adipose_Subcutaneous,Adipose_Visceral_Omentum,Adrenal_Gland,Artery_Aorta,Artery_Coronary,Artery_Tibial,Breast_Mammary_Tissue,Cells_Cultured_fibroblasts,Cells_EBV-transformed_lymphocytes,Colon_Sigmoid,Colon_Transverse,Esophagus_Gastroesophageal_Junction,Esophagus_Mucosa,Esophagus_Muscularis,Liver,Lung,Minor_Salivary_Gland,Nerve_Tibial,Prostate,Skin_Not_Sun_Exposed_Suprapubic,Skin_Sun_Exposed_Lower…
UnAnnotated	7:130687079:130737184:clu_21870_NA_UnAnnotated	7:130686988:G:A	-0.0548287	4.7329e-29	7.12683e-23	4.87419e-21	19	Adrenal_Gland,Artery_Coronary,Artery_Tibial,Brain_Putamen_basal_ganglia,Brain_Spinal_cord_cervical_c-1,Brain_Substantia_nigra,Breast_Mammary_Tissue,Colon_Sigmoid,Esophagus_Muscularis,Heart_Left_Ventricle,Lung,Muscle_Skeletal,Nerve_Tibial,Ovary,Pituitary,Skin_Not_Sun_Exposed_Suprapubic,Spleen,Stomach,Vagina
FLNB	3:58116635:58118535:clu_8982_NA_ENSG00000136068	3:58111111:C:T	0.138083	2.78831e-26	7.72567e-23	5.27545e-21	12	Adipose_Subcutaneous,Brain_Caudate_basal_ganglia,Brain_Cortex,Brain_Hippocampus,Brain_Spinal_cord_cervical_c-1,Breast_Mammary_Tissue,Lung,Nerve_Tibial,Skin_Not_Sun_Exposed_Suprapubic,Skin_Sun_Exposed_Lower_leg,Stomach,Thyroid
CCDC66	3:56599232:56600622:clu_8959_NA_ENSG00000180376	3:56586371:A:T	0.104823	5.43423e-29	7.82797e-23	5.33693e-21	0	NA
RP11-33B1.1	4:120449944:120464908:clu_15927_NA_ENSG00000245958	4:120440676:T:A	-0.213785	3.29483e-25	8.14221e-23	5.54248e-21	14	Brain_Anterior_cingulate_cortex_BA24,Brain_Cerebellar_Hemisphere,Brain_Cerebellum,Brain_Hippocampus,Brain_Hypothalamus,Brain_Spinal_cord_cervical_c-1,Brain_Substantia_nigra,Cells_EBV-transformed_lymphocytes,Colon_Sigmoid,Nerve_Tibial,Ovary,Pituitary,Prostate,Vagina
TCTN2	12:124177270:124179767:clu_15016_NA_ENSG00000168778	12:124198405:G:C	-0.0367432	1.59412e-29	9.24689e-23	6.28461e-21	14	Brain_Anterior_cingulate_cortex_BA24,Brain_Caudate_basal_ganglia,Brain_Cortex,Brain_Frontal_Cortex_BA9,Brain_Hypothalamus,Brain_Putamen_basal_ganglia,Breast_Mammary_Tissue,Cells_EBV-transformed_lymphocytes,Minor_Salivary_Gland,Nerve_Tibial,Pituitary,Prostate,Skin_Not_Sun_Exposed_Suprapubic,Skin_Sun_Exposed_Lower_leg
GSTT2	22:24323226:24324557:clu_5804_NA_ENSG00000099984	22:24295286:T:C	0.146265	1.38393e-26	9.77426e-23	6.63268e-21	0	NA
EOGT	3:69057679:69061087:clu_9043_NA_ENSG00000163378	3:69062044:CAGAG:C	0.0490073	6.65084e-31	9.87031e-23	6.68742e-21	0	NA
RPS10	6:34392998:34393573:clu_17774_NA_ENSG00000124614	6:34350767:G:A	0.00930566	1.35082e-29	1.0825e-22	7.32285e-21	8	Brain_Amygdala,Brain_Anterior_cingulate_cortex_BA24,Brain_Cortex,Brain_Hippocampus,Brain_Hypothalamus,Brain_Spinal_cord_cervical_c-1,Brain_Substantia_nigra,Cells_Cultured_fibroblasts
ATP5SL	19:41938313:41939177:clu_11456_NA_ENSG00000105341	19:41900813:C:T	-0.0627533	2.52186e-25	1.40597e-22	9.49627e-21	0	NA
RP11-660L16.2	11:71159931:71162736:clu_6966_NA_ENSG00000254682	11:71164965:T:A	0.104993	1.49887e-27	1.45487e-22	9.81132e-21	46	Adipose_Subcutaneous,Adipose_Visceral_Omentum,Adrenal_Gland,Artery_Aorta,Artery_Coronary,Artery_Tibial,Brain_Amygdala,Brain_Anterior_cingulate_cortex_BA24,Brain_Caudate_basal_ganglia,Brain_Cerebellar_Hemisphere,Brain_Cerebellum,Brain_Cortex,Brain_Frontal_Cortex_BA9,Brain_Hypothalamus,Brain_Nucleus_accumbens_basal_ganglia,Brain_Putamen_basal_ganglia,Brain_Spinal_cord_cervical_c-1,Brain_Substantia_…
UnAnnotated	20:43374834:43378770:clu_20010_NA_UnAnnotated	20:43382112:A:G	0.160674	3.85335e-26	1.46971e-22	9.89605e-21	8	Brain_Nucleus_accumbens_basal_ganglia,Colon_Sigmoid,Esophagus_Gastroesophageal_Junction,Heart_Atrial_Appendage,Nerve_Tibial,Small_Intestine_Terminal_Ileum,Uterus,Vagina
FAM159B	5:63986641:64013716:clu_10021_NA_ENSG00000145642	5:64004253:A:T	0.0227481	1.93943e-35	1.54241e-22	1.03695e-20	0	NA
ZNF419	19:58001553:58002836:clu_11863_NA_ENSG00000105136	19:58002575:G:C	-0.120811	9.47557e-29	1.56615e-22	1.05129e-20	0	NA
AC011526.1	19:41985192:42001210:clu_11459_NA_ENSG00000267107	19:42001210:T:C	0.117844	4.91488e-26	1.74256e-22	1.1679e-20	17	Adipose_Subcutaneous,Adipose_Visceral_Omentum,Artery_Coronary,Brain_Substantia_nigra,Breast_Mammary_Tissue,Esophagus_Gastroesophageal_Junction,Esophagus_Muscularis,Heart_Atrial_Appendage,Heart_Left_Ventricle,Kidney_Cortex,Lung,Nerve_Tibial,Small_Intestine_Terminal_Ileum,Spleen,Stomach,Thyroid,Uterus
ALG8	11:77812241:77815026:clu_7044_NA_ENSG00000159063	11:77843729:T:C	-0.104398	5.89191e-27	1.82336e-22	1.2183e-20	44	Adipose_Subcutaneous,Adipose_Visceral_Omentum,Adrenal_Gland,Artery_Aorta,Artery_Coronary,Artery_Tibial,Brain_Amygdala,Brain_Anterior_cingulate_cortex_BA24,Brain_Caudate_basal_ganglia,Brain_Cerebellar_Hemisphere,Brain_Cerebellum,Brain_Cortex,Brain_Frontal_Cortex_BA9,Brain_Hippocampus,Brain_Hypothalamus,Brain_Nucleus_accumbens_basal_ganglia,Brain_Putamen_basal_ganglia,Brain_Spinal_cord_cervical_c-1…
ZMPSTE24	1:40726657:40733458:clu_2319_NA_ENSG00000084073	1:40736487:G:A	-0.0350207	1.94774e-28	1.82119e-22	1.2183e-20	10	Adipose_Subcutaneous,Artery_Aorta,Artery_Tibial,Breast_Mammary_Tissue,Cells_Cultured_fibroblasts,Lung,Muscle_Skeletal,Nerve_Tibial,Skin_Not_Sun_Exposed_Suprapubic,Skin_Sun_Exposed_Lower_leg
GLCE	15:69553668:69560559:clu_13297_NA_ENSG00000138604	15:69558137:G:A	-0.119687	5.39942e-30	2.36872e-22	1.58026e-20	12	Adipose_Subcutaneous,Artery_Aorta,Artery_Coronary,Colon_Sigmoid,Esophagus_Gastroesophageal_Junction,Esophagus_Muscularis,Pituitary,Skin_Not_Sun_Exposed_Suprapubic,Skin_Sun_Exposed_Lower_leg,Small_Intestine_Terminal_Ileum,Stomach,Uterus
CGGBP1	3:88105149:88107169:clu_9085_NA_ENSG00000163320	3:88107179:T:C	-0.0800441	2.4676e-27	2.70086e-22	1.79909e-20	14	Adipose_Subcutaneous,Adipose_Visceral_Omentum,Artery_Aorta,Artery_Coronary,Artery_Tibial,Cells_EBV-transformed_lymphocytes,Colon_Sigmoid,Esophagus_Gastroesophageal_Junction,Esophagus_Mucosa,Heart_Left_Ventricle,Nerve_Tibial,Skin_Not_Sun_Exposed_Suprapubic,Stomach,Thyroid
METAP1	4:99917018:99950018:clu_15818_NA_ENSG00000164024	4:99942649:A:G	-0.0417905	1.14605e-26	3.14145e-22	2.08937e-20	21	Adipose_Subcutaneous,Adipose_Visceral_Omentum,Artery_Aorta,Artery_Coronary,Artery_Tibial,Brain_Putamen_basal_ganglia,Breast_Mammary_Tissue,Cells_Cultured_fibroblasts,Cells_EBV-transformed_lymphocytes,Colon_Sigmoid,Colon_Transverse,Esophagus_Gastroesophageal_Junction,Esophagus_Mucosa,Esophagus_Muscularis,Heart_Atrial_Appendage,Lung,Muscle_Skeletal,Nerve_Tibial,Skin_Not_Sun_Exposed_Suprapubic,Skin_…
GOLT1B	12:21659910:21665229:clu_14141_NA_ENSG00000111711	12:21661508:A:G	0.0279594	9.19997e-30	3.15084e-22	2.09242e-20	20	Adipose_Subcutaneous,Adipose_Visceral_Omentum,Artery_Aorta,Artery_Coronary,Artery_Tibial,Breast_Mammary_Tissue,Cells_Cultured_fibroblasts,Cells_EBV-transformed_lymphocytes,Colon_Sigmoid,Colon_Transverse,Esophagus_Gastroesophageal_Junction,Esophagus_Muscularis,Heart_Atrial_Appendage,Lung,Muscle_Skeletal,Nerve_Tibial,Skin_Not_Sun_Exposed_Suprapubic,Skin_Sun_Exposed_Lower_leg,Thyroid,Whole_Blood
EIF3E	8:109245901:109247227:clu_20773_NA_ENSG00000104408	8:109242803:T:A	0.0150902	2.55265e-27	3.24782e-22	2.15353e-20	36	Adipose_Subcutaneous,Adipose_Visceral_Omentum,Adrenal_Gland,Artery_Aorta,Artery_Coronary,Artery_Tibial,Brain_Cortex,Brain_Hypothalamus,Brain_Nucleus_accumbens_basal_ganglia,Brain_Spinal_cord_cervical_c-1,Breast_Mammary_Tissue,Cells_Cultured_fibroblasts,Cells_EBV-transformed_lymphocytes,Colon_Sigmoid,Colon_Transverse,Esophagus_Gastroesophageal_Junction,Esophagus_Mucosa,Esophagus_Muscularis,Heart_A…
SYNRG	17:35898522:35899139:clu_16670_NA_ENSG00000006114	17:35899141:T:A	-0.0524095	4.50959e-28	3.43634e-22	2.27506e-20	19	Adipose_Subcutaneous,Adipose_Visceral_Omentum,Adrenal_Gland,Brain_Cerebellum,Breast_Mammary_Tissue,Cells_EBV-transformed_lymphocytes,Colon_Sigmoid,Colon_Transverse,Esophagus_Gastroesophageal_Junction,Esophagus_Mucosa,Lung,Minor_Salivary_Gland,Skin_Not_Sun_Exposed_Suprapubic,Skin_Sun_Exposed_Lower_leg,Small_Intestine_Terminal_Ileum,Spleen,Stomach,Thyroid,Uterus
RP11-125B21.2	9:2494302:2506419:clu_7416_NA_ENSG00000236404	9:2503034:T:G	0.192428	8.70102e-28	3.44892e-22	2.27992e-20	0	NA
LINC00662	19:28237248:28283908:clu_11226_NA_ENSG00000261824	19:28256350:T:A	0.162133	1.36187e-27	3.65684e-22	2.4137e-20	0	NA
TAF1C	16:84218595:84220507:clu_12786_NA_ENSG00000103168	16:84218606:G:A	0.269205	4.46202e-28	4.17153e-22	2.74925e-20	36	Adipose_Subcutaneous,Adipose_Visceral_Omentum,Adrenal_Gland,Artery_Coronary,Brain_Anterior_cingulate_cortex_BA24,Brain_Caudate_basal_ganglia,Brain_Cerebellar_Hemisphere,Brain_Cerebellum,Brain_Cortex,Brain_Frontal_Cortex_BA9,Brain_Hippocampus,Brain_Hypothalamus,Brain_Nucleus_accumbens_basal_ganglia,Brain_Spinal_cord_cervical_c-1,Breast_Mammary_Tissue,Cells_Cultured_fibroblasts,Cells_EBV-transforme…
DDR1	6:30864918:30865156:clu_17631_NA_ENSG00000204580	6:30874098:C:CTT	-0.0139002	3.10309e-25	4.19932e-22	2.76338e-20	18	Adipose_Visceral_Omentum,Brain_Cortex,Brain_Hippocampus,Brain_Hypothalamus,Brain_Nucleus_accumbens_basal_ganglia,Brain_Putamen_basal_ganglia,Colon_Transverse,Esophagus_Mucosa,Heart_Atrial_Appendage,Lung,Minor_Salivary_Gland,Nerve_Tibial,Pituitary,Prostate,Skin_Not_Sun_Exposed_Suprapubic,Skin_Sun_Exposed_Lower_leg,Stomach,Thyroid
ATP6V0E2	7:149572734:149576424:clu_21984_NA_ENSG00000171130	7:149562627:CCG:C	-0.0331076	2.78814e-28	4.75315e-22	3.1231e-20	6	Brain_Cerebellar_Hemisphere,Brain_Cerebellum,Brain_Hypothalamus,Liver,Pituitary,Thyroid
LRRC61	7:150023099:150033807:clu_21990_NA_ENSG00000127399	7:150021599:G:C	0.136906	2.37912e-26	5.06965e-22	3.32604e-20	0	NA
RSRC2	12:122990253:122992765:clu_14979_NA_ENSG00000111011	12:123040985:T:C	-0.0181496	1.09597e-27	5.77179e-22	3.78099e-20	45	Adipose_Subcutaneous,Adipose_Visceral_Omentum,Adrenal_Gland,Artery_Aorta,Artery_Coronary,Artery_Tibial,Brain_Amygdala,Brain_Anterior_cingulate_cortex_BA24,Brain_Caudate_basal_ganglia,Brain_Cerebellar_Hemisphere,Brain_Cerebellum,Brain_Cortex,Brain_Frontal_Cortex_BA9,Brain_Hippocampus,Brain_Hypothalamus,Brain_Nucleus_accumbens_basal_ganglia,Brain_Putamen_basal_ganglia,Brain_Spinal_cord_cervical_c-1…
UnAnnotated	20:17596654:17599241:clu_19773_NA_UnAnnotated	20:17597074:G:A	0.0367275	7.2181e-33	6.04979e-22	3.95714e-20	9	Adrenal_Gland,Lung,Minor_Salivary_Gland,Pituitary,Skin_Not_Sun_Exposed_Suprapubic,Skin_Sun_Exposed_Lower_leg,Small_Intestine_Terminal_Ileum,Stomach,Thyroid
LRRC61	7:150023099:150025724:clu_21990_NA_ENSG00000127399	7:150021599:G:C	-0.138029	2.88772e-27	6.29682e-22	4.11254e-20	30	Adipose_Subcutaneous,Adipose_Visceral_Omentum,Adrenal_Gland,Artery_Aorta,Artery_Tibial,Brain_Caudate_basal_ganglia,Breast_Mammary_Tissue,Cells_Cultured_fibroblasts,Cells_EBV-transformed_lymphocytes,Colon_Sigmoid,Colon_Transverse,Esophagus_Gastroesophageal_Junction,Esophagus_Mucosa,Esophagus_Muscularis,Heart_Atrial_Appendage,Liver,Lung,Minor_Salivary_Gland,Nerve_Tibial,Ovary,Pituitary,Prostate,Ski…
UPF3A	13:115057267:115067206:clu_19647_NA_ENSG00000169062	13:115062235:A:G	0.057363	2.97435e-31	6.32609e-22	4.12546e-20	43	Adipose_Subcutaneous,Adipose_Visceral_Omentum,Adrenal_Gland,Artery_Aorta,Artery_Coronary,Artery_Tibial,Brain_Amygdala,Brain_Anterior_cingulate_cortex_BA24,Brain_Caudate_basal_ganglia,Brain_Cerebellar_Hemisphere,Brain_Cerebellum,Brain_Cortex,Brain_Frontal_Cortex_BA9,Brain_Hippocampus,Brain_Hypothalamus,Brain_Nucleus_accumbens_basal_ganglia,Brain_Putamen_basal_ganglia,Brain_Spinal_cord_cervical_c-1…
PHLDB3	19:44008284:44008741:clu_11492_NA_ENSG00000176531	19:44023406:C:T	0.175864	2.20391e-28	6.3973e-22	4.16565e-20	0	NA
UnAnnotated	17:45159716:45177201:clu_16906_NA_UnAnnotated	17:45128659:T:A	0.160998	5.2025e-30	6.50358e-22	4.22853e-20	39	Adipose_Visceral_Omentum,Adrenal_Gland,Artery_Aorta,Artery_Coronary,Artery_Tibial,Brain_Amygdala,Brain_Anterior_cingulate_cortex_BA24,Brain_Caudate_basal_ganglia,Brain_Cerebellum,Brain_Cortex,Brain_Frontal_Cortex_BA9,Brain_Hippocampus,Brain_Hypothalamus,Brain_Nucleus_accumbens_basal_ganglia,Brain_Putamen_basal_ganglia,Brain_Spinal_cord_cervical_c-1,Brain_Substantia_nigra,Breast_Mammary_Tissue,Cel…
MIR7-3HG	19:4770461:4770558:clu_10771_NA_ENSG00000176840	19:4770167:C:G	-0.0385601	4.27127e-27	7.16506e-22	4.65166e-20	0	NA
MRPL55	1:228296019:228296850:clu_3811_NA_ENSG00000162910	1:228257598:A:G	-0.0478474	3.03879e-26	7.33539e-22	4.75514e-20	15	Adipose_Visceral_Omentum,Adrenal_Gland,Brain_Cortex,Cells_Cultured_fibroblasts,Colon_Transverse,Esophagus_Mucosa,Kidney_Cortex,Lung,Pituitary,Prostate,Small_Intestine_Terminal_Ileum,Spleen,Stomach,Uterus,Whole_Blood
IL17RC	3:9959759:9960184:clu_8465_NA_ENSG00000163702	3:9956894:C:T	0.0468557	1.23756e-27	8.47204e-22	5.4838e-20	44	Adipose_Subcutaneous,Adipose_Visceral_Omentum,Adrenal_Gland,Artery_Aorta,Artery_Coronary,Artery_Tibial,Brain_Amygdala,Brain_Anterior_cingulate_cortex_BA24,Brain_Caudate_basal_ganglia,Brain_Cerebellar_Hemisphere,Brain_Cerebellum,Brain_Cortex,Brain_Frontal_Cortex_BA9,Brain_Hippocampus,Brain_Hypothalamus,Brain_Nucleus_accumbens_basal_ganglia,Brain_Putamen_basal_ganglia,Brain_Substantia_nigra,Breast_…
ORAI2	7:102074108:102079391:clu_21719_NA_ENSG00000160991	7:102076562:G:A	0.0421258	4.08387e-28	8.9003e-22	5.75245e-20	13	Adipose_Subcutaneous,Adipose_Visceral_Omentum,Artery_Aorta,Brain_Cerebellar_Hemisphere,Brain_Hypothalamus,Breast_Mammary_Tissue,Cells_Cultured_fibroblasts,Cells_EBV-transformed_lymphocytes,Lung,Pituitary,Spleen,Thyroid,Whole_Blood
KPNA1	3:122215417:122233604:clu_9281_NA_ENSG00000114030	3:122226916:CAAAG:C	0.0717654	1.009e-25	1.04892e-21	6.76933e-20	10	Adipose_Subcutaneous,Artery_Tibial,Breast_Mammary_Tissue,Cells_Cultured_fibroblasts,Colon_Sigmoid,Colon_Transverse,Esophagus_Mucosa,Esophagus_Muscularis,Nerve_Tibial,Thyroid
NOL10	2:10824738:10829922:clu_57_NA_ENSG00000115761	2:10802377:ACTAT:A	-0.0585183	1.59688e-28	1.06453e-21	6.85989e-20	12	Adipose_Subcutaneous,Adipose_Visceral_Omentum,Adrenal_Gland,Artery_Tibial,Brain_Cortex,Breast_Mammary_Tissue,Colon_Transverse,Esophagus_Mucosa,Lung,Muscle_Skeletal,Skin_Not_Sun_Exposed_Suprapubic,Thyroid
DEF8	16:90016046:90020651:clu_12881_NA_ENSG00000140995	16:90015960:G:C	0.0531578	2.11376e-27	1.11989e-21	7.20596e-20	45	Adipose_Subcutaneous,Adipose_Visceral_Omentum,Adrenal_Gland,Artery_Aorta,Artery_Coronary,Artery_Tibial,Brain_Amygdala,Brain_Anterior_cingulate_cortex_BA24,Brain_Caudate_basal_ganglia,Brain_Cerebellar_Hemisphere,Brain_Cerebellum,Brain_Cortex,Brain_Frontal_Cortex_BA9,Brain_Hippocampus,Brain_Hypothalamus,Brain_Nucleus_accumbens_basal_ganglia,Brain_Putamen_basal_ganglia,Brain_Spinal_cord_cervical_c-1…
VNN2	6:133075088:133076982:clu_18347_NA_ENSG00000112303	6:133060344:C:T	0.101639	8.87642e-30	1.13843e-21	7.31443e-20	3	Cells_EBV-transformed_lymphocytes,Lung,Spleen
CTD-2245F17.3	19:53705955:53707269:clu_11757_NA_ENSG00000269051	19:53705757:C:CT	0.13104	1.30441e-27	1.15839e-21	7.4317e-20	20	Adipose_Visceral_Omentum,Artery_Aorta,Artery_Coronary,Artery_Tibial,Brain_Amygdala,Brain_Caudate_basal_ganglia,Brain_Cerebellar_Hemisphere,Brain_Cerebellum,Brain_Nucleus_accumbens_basal_ganglia,Brain_Spinal_cord_cervical_c-1,Brain_Substantia_nigra,Breast_Mammary_Tissue,Esophagus_Gastroesophageal_Junction,Heart_Atrial_Appendage,Heart_Left_Ventricle,Prostate,Skin_Sun_Exposed_Lower_leg,Small_Intesti…
UQCRH	1:46774799:46775827:clu_2439_NA_ENSG00000173660	1:46780007:C:A	-0.0473903	3.84267e-27	1.17678e-21	7.53856e-20	0	NA
INPP1	2:191208687:191224372:clu_1234_NA_ENSG00000151689	2:191228427:G:T	0.0491412	9.29931e-30	1.3369e-21	8.55171e-20	13	Adipose_Subcutaneous,Adipose_Visceral_Omentum,Brain_Cerebellar_Hemisphere,Breast_Mammary_Tissue,Cells_Cultured_fibroblasts,Colon_Transverse,Esophagus_Mucosa,Muscle_Skeletal,Pituitary,Skin_Not_Sun_Exposed_Suprapubic,Skin_Sun_Exposed_Lower_leg,Small_Intestine_Terminal_Ileum,Vagina
RNH1	11:502181:504824:clu_6228_NA_ENSG00000023191	11:467339:A:G	-0.0370705	3.11021e-25	1.34663e-21	8.6013e-20	0	NA
GRAMD3	5:125801237:125801986:clu_10294_NA_ENSG00000155324	5:125803119:G:A	0.0226572	4.94387e-27	1.68831e-21	1.07679e-19	16	Artery_Aorta,Artery_Tibial,Brain_Amygdala,Brain_Anterior_cingulate_cortex_BA24,Brain_Caudate_basal_ganglia,Brain_Cortex,Brain_Frontal_Cortex_BA9,Brain_Hippocampus,Brain_Hypothalamus,Brain_Nucleus_accumbens_basal_ganglia,Brain_Putamen_basal_ganglia,Brain_Spinal_cord_cervical_c-1,Brain_Substantia_nigra,Colon_Sigmoid,Ovary,Uterus
C11orf54	11:93476931:93480463:clu_7114_NA_ENSG00000182919	11:93476627:G:C	0.0123336	4.45284e-24	1.73834e-21	1.10707e-19	5	Breast_Mammary_Tissue,Cells_Cultured_fibroblasts,Cells_EBV-transformed_lymphocytes,Colon_Transverse,Nerve_Tibial
TAGLN3	3:111719793:111732257:clu_9178_NA_ENSG00000144834	3:111731195:A:C	-0.0203764	3.57107e-33	1.8725e-21	1.19077e-19	9	Brain_Caudate_basal_ganglia,Brain_Cerebellar_Hemisphere,Brain_Cerebellum,Brain_Cortex,Brain_Frontal_Cortex_BA9,Brain_Hypothalamus,Brain_Nucleus_accumbens_basal_ganglia,Brain_Putamen_basal_ganglia,Pituitary
SYPL1	7:105732385:105733395:clu_21756_NA_ENSG00000008282	7:105733094:G:C	-0.0369567	3.42434e-26	1.87902e-21	1.19317e-19	39	Adipose_Subcutaneous,Adipose_Visceral_Omentum,Adrenal_Gland,Artery_Aorta,Artery_Coronary,Artery_Tibial,Brain_Caudate_basal_ganglia,Brain_Cerebellum,Brain_Cortex,Brain_Nucleus_accumbens_basal_ganglia,Brain_Putamen_basal_ganglia,Brain_Spinal_cord_cervical_c-1,Breast_Mammary_Tissue,Cells_Cultured_fibroblasts,Cells_EBV-transformed_lymphocytes,Colon_Sigmoid,Colon_Transverse,Esophagus_Gastroesophageal_…
FIGNL1	7:50514995:50515666:clu_21321_NA_ENSG00000132436	7:50489038:C:T	0.149949	3.15552e-27	1.98428e-21	1.25818e-19	0	NA
IL1R1	2:102770477:102772606:clu_757_NA_ENSG00000115594	2:102772669:C:G	0.0604668	5.31864e-27	2.43928e-21	1.54443e-19	21	Adipose_Subcutaneous,Adipose_Visceral_Omentum,Adrenal_Gland,Artery_Aorta,Artery_Coronary,Artery_Tibial,Breast_Mammary_Tissue,Cells_Cultured_fibroblasts,Colon_Sigmoid,Colon_Transverse,Esophagus_Gastroesophageal_Junction,Esophagus_Mucosa,Esophagus_Muscularis,Heart_Atrial_Appendage,Muscle_Skeletal,Nerve_Tibial,Skin_Not_Sun_Exposed_Suprapubic,Skin_Sun_Exposed_Lower_leg,Small_Intestine_Terminal_Ileum,…
EXOSC9	4:122735202:122737524:clu_15936_NA_ENSG00000123737	4:122783233:G:A	-0.0769792	8.65123e-26	2.44997e-21	1.54894e-19	0	NA
FAM221A	7:23731215:23737811:clu_21146_NA_ENSG00000188732	7:23727960:C:T	-0.061049	3.56635e-26	2.45922e-21	1.55253e-19	1	Brain_Amygdala
NUP88	17:5302970:5307419:clu_16315_NA_ENSG00000108559	17:5308377:C:T	0.0614224	1.35052e-25	2.53529e-21	1.59824e-19	4	Brain_Anterior_cingulate_cortex_BA24,Brain_Substantia_nigra,Minor_Salivary_Gland,Whole_Blood
SMIM8	6:88032350:88046727:clu_18125_NA_ENSG00000111850	6:87994572:G:A	-0.124149	4.63642e-25	2.69116e-21	1.69404e-19	10	Adipose_Visceral_Omentum,Brain_Amygdala,Brain_Anterior_cingulate_cortex_BA24,Brain_Caudate_basal_ganglia,Brain_Cortex,Brain_Frontal_Cortex_BA9,Brain_Hippocampus,Brain_Hypothalamus,Brain_Nucleus_accumbens_basal_ganglia,Pituitary
NDUFA3	19:54609318:54610118:clu_11772_NA_ENSG00000170906	19:54609170:A:G	0.0363555	5.40886e-27	2.72707e-21	1.71417e-19	3	Heart_Atrial_Appendage,Heart_Left_Ventricle,Muscle_Skeletal
SDCCAG8	1:243468079:243471291:clu_3902_NA_ENSG00000054282	1:243493124:A:C	0.0815798	2.82356e-25	2.78795e-21	1.74991e-19	18	Adrenal_Gland,Artery_Aorta,Artery_Coronary,Artery_Tibial,Colon_Sigmoid,Colon_Transverse,Esophagus_Gastroesophageal_Junction,Esophagus_Mucosa,Esophagus_Muscularis,Minor_Salivary_Gland,Nerve_Tibial,Ovary,Pituitary,Prostate,Skin_Sun_Exposed_Lower_leg,Spleen,Stomach,Thyroid
UnAnnotated	17:48755580:48756714:clu_16976_NA_UnAnnotated	17:48756937:C:T	0.0283424	3.73461e-30	2.91017e-21	1.82399e-19	0	NA
CBWD1	9:175784:178816:clu_7403_NA_ENSG00000172785	9:204014:A:G	0.0966519	6.33154e-26	2.92322e-21	1.82953e-19	2	Adrenal_Gland,Cells_Cultured_fibroblasts
NUP88	17:5307566:5308377:clu_16315_NA_ENSG00000108559	17:5308377:C:T	-0.0629345	9.75742e-27	3.10522e-21	1.94064e-19	38	Adipose_Subcutaneous,Adipose_Visceral_Omentum,Adrenal_Gland,Artery_Aorta,Artery_Coronary,Artery_Tibial,Brain_Caudate_basal_ganglia,Brain_Cerebellar_Hemisphere,Brain_Cerebellum,Brain_Cortex,Brain_Hippocampus,Brain_Hypothalamus,Brain_Nucleus_accumbens_basal_ganglia,Brain_Putamen_basal_ganglia,Breast_Mammary_Tissue,Cells_Cultured_fibroblasts,Cells_EBV-transformed_lymphocytes,Colon_Sigmoid,Colon_Tran…
ANXA5	4:122591377:122592702:clu_15932_NA_ENSG00000164111	4:122596540:A:G	0.00896632	5.99684e-30	3.11397e-21	1.94332e-19	0	NA
AC091729.9	7:1202179:1202598:clu_20975_NA_ENSG00000229043	7:1211978:C:G	-0.152067	2.08043e-27	3.18574e-21	1.98526e-19	0	NA
SETD5-AS1	3:9431480:9431974:clu_8427_NA_ENSG00000206573	3:9437461:A:G	0.170805	4.55278e-27	3.32434e-21	2.06867e-19	37	Adipose_Subcutaneous,Adipose_Visceral_Omentum,Adrenal_Gland,Artery_Aorta,Artery_Coronary,Artery_Tibial,Brain_Amygdala,Brain_Anterior_cingulate_cortex_BA24,Brain_Caudate_basal_ganglia,Brain_Cerebellar_Hemisphere,Brain_Cerebellum,Brain_Cortex,Brain_Frontal_Cortex_BA9,Brain_Hippocampus,Brain_Hypothalamus,Brain_Nucleus_accumbens_basal_ganglia,Brain_Putamen_basal_ganglia,Brain_Substantia_nigra,Breast_…
FIGNL1	7:50514995:50515879:clu_21321_NA_ENSG00000132436	7:50489038:C:T	-0.145081	1.6548e-26	3.71496e-21	2.30844e-19	38	Adipose_Subcutaneous,Adipose_Visceral_Omentum,Adrenal_Gland,Artery_Aorta,Artery_Tibial,Brain_Anterior_cingulate_cortex_BA24,Brain_Caudate_basal_ganglia,Brain_Cerebellar_Hemisphere,Brain_Cerebellum,Brain_Cortex,Brain_Frontal_Cortex_BA9,Brain_Hippocampus,Brain_Hypothalamus,Brain_Nucleus_accumbens_basal_ganglia,Brain_Putamen_basal_ganglia,Brain_Spinal_cord_cervical_c-1,Brain_Substantia_nigra,Breast_…
KPNA1	3:122215417:122233722:clu_9281_NA_ENSG00000114030	3:122226916:CAAAG:C	-0.070894	8.10268e-26	3.76883e-21	2.33858e-19	9	Adipose_Visceral_Omentum,Artery_Aorta,Cells_EBV-transformed_lymphocytes,Esophagus_Gastroesophageal_Junction,Lung,Muscle_Skeletal,Skin_Not_Sun_Exposed_Suprapubic,Skin_Sun_Exposed_Lower_leg,Whole_Blood
LGALS9	17:25970646:25972887:clu_16532_NA_ENSG00000168961	17:25973203:G:A	0.0235588	3.13743e-30	4.06614e-21	2.51946e-19	3	Colon_Transverse,Small_Intestine_Terminal_Ileum,Stomach
NDUFA3	19:54609753:54610118:clu_11772_NA_ENSG00000170906	19:54609170:A:G	-0.0216771	2.29817e-27	4.49575e-21	2.7817e-19	28	Adipose_Subcutaneous,Adipose_Visceral_Omentum,Artery_Aorta,Artery_Coronary,Artery_Tibial,Brain_Putamen_basal_ganglia,Breast_Mammary_Tissue,Cells_EBV-transformed_lymphocytes,Colon_Sigmoid,Colon_Transverse,Esophagus_Gastroesophageal_Junction,Esophagus_Mucosa,Esophagus_Muscularis,Liver,Lung,Minor_Salivary_Gland,Nerve_Tibial,Ovary,Pituitary,Prostate,Skin_Sun_Exposed_Lower_leg,Small_Intestine_Terminal…
WDR25	14:100848083:100934358:clu_5605_NA_ENSG00000176473	14:100870485:T:TA	-0.182184	9.24487e-25	5.03126e-21	3.10421e-19	1	Skin_Sun_Exposed_Lower_leg
VNN2	6:133073888:133076982:clu_18347_NA_ENSG00000112303	6:133060344:C:T	-0.0830916	3.5124e-29	5.02904e-21	3.10421e-19	2	Liver,Whole_Blood
ENDOV	17:78389621:78396006:clu_17342_NA_ENSG00000173818	17:78392061:T:C	0.172035	2.09882e-25	5.15537e-21	3.17627e-19	5	Esophagus_Mucosa,Heart_Atrial_Appendage,Heart_Left_Ventricle,Ovary,Whole_Blood
MOK	14:102718332:102749815:clu_5626_NA_ENSG00000080823	14:102730547:CAA:C	0.159847	3.93451e-26	5.30326e-21	3.25816e-19	34	Adipose_Subcutaneous,Adipose_Visceral_Omentum,Adrenal_Gland,Artery_Aorta,Artery_Coronary,Artery_Tibial,Brain_Anterior_cingulate_cortex_BA24,Brain_Caudate_basal_ganglia,Brain_Cerebellar_Hemisphere,Brain_Cerebellum,Brain_Cortex,Brain_Frontal_Cortex_BA9,Brain_Nucleus_accumbens_basal_ganglia,Breast_Mammary_Tissue,Cells_Cultured_fibroblasts,Colon_Sigmoid,Colon_Transverse,Esophagus_Gastroesophageal_Jun…
SNAP23	15:42807552:42821873:clu_13045_NA_ENSG00000092531	15:42775650:C:T	0.0199416	1.14463e-27	5.30098e-21	3.25816e-19	10	Adipose_Subcutaneous,Adipose_Visceral_Omentum,Artery_Coronary,Breast_Mammary_Tissue,Cells_Cultured_fibroblasts,Cells_EBV-transformed_lymphocytes,Esophagus_Mucosa,Lung,Small_Intestine_Terminal_Ileum,Whole_Blood
UnAnnotated	17:44383675:44597578:clu_16899_NA_UnAnnotated	17:44572068:A:G	0.115663	1.75549e-23	5.56462e-21	3.41391e-19	0	NA
CCHCR1	6:31124866:31125944:clu_17640_NA_ENSG00000204536	6:31128941:AAAAAG:A	-0.178383	3.29349e-29	5.78004e-21	3.54108e-19	0	NA
SOGA2	18:8807058:8812977:clu_13646_NA_ENSG00000168502	18:8809445:G:C	0.140177	1.83589e-26	5.80987e-21	3.54935e-19	11	Adipose_Subcutaneous,Brain_Cerebellum,Cells_Cultured_fibroblasts,Colon_Sigmoid,Colon_Transverse,Esophagus_Mucosa,Esophagus_Muscularis,Lung,Pituitary,Skin_Not_Sun_Exposed_Suprapubic,Skin_Sun_Exposed_Lower_leg
NQO2	6:3000319:3006702:clu_17423_NA_ENSG00000124588	6:3003970:A:G	-0.120928	5.05893e-26	5.80254e-21	3.54935e-19	24	Adipose_Subcutaneous,Adrenal_Gland,Artery_Aorta,Artery_Tibial,Breast_Mammary_Tissue,Cells_Cultured_fibroblasts,Cells_EBV-transformed_lymphocytes,Colon_Sigmoid,Colon_Transverse,Esophagus_Muscularis,Heart_Atrial_Appendage,Heart_Left_Ventricle,Kidney_Cortex,Liver,Minor_Salivary_Gland,Ovary,Prostate,Skin_Not_Sun_Exposed_Suprapubic,Skin_Sun_Exposed_Lower_leg,Small_Intestine_Terminal_Ileum,Stomach,Thyr…
C17orf89	17:79213743:79214787:clu_17354_NA_ENSG00000224877	17:79198358:C:T	-0.0735163	7.10186e-27	6.19859e-21	3.78152e-19	44	Adipose_Subcutaneous,Adipose_Visceral_Omentum,Adrenal_Gland,Artery_Aorta,Artery_Coronary,Artery_Tibial,Brain_Amygdala,Brain_Anterior_cingulate_cortex_BA24,Brain_Cerebellar_Hemisphere,Brain_Cerebellum,Brain_Cortex,Brain_Frontal_Cortex_BA9,Brain_Hippocampus,Brain_Nucleus_accumbens_basal_ganglia,Brain_Putamen_basal_ganglia,Brain_Spinal_cord_cervical_c-1,Brain_Substantia_nigra,Breast_Mammary_Tissue,C…
CRHR1	17:43707524:43713649:clu_16889_NA_ENSG00000120088	17:43685826:A:G	-0.0997849	5.08489e-24	6.64322e-21	4.04709e-19	26	Adipose_Subcutaneous,Adipose_Visceral_Omentum,Adrenal_Gland,Artery_Aorta,Artery_Coronary,Artery_Tibial,Brain_Anterior_cingulate_cortex_BA24,Brain_Caudate_basal_ganglia,Brain_Putamen_basal_ganglia,Brain_Spinal_cord_cervical_c-1,Breast_Mammary_Tissue,Cells_Cultured_fibroblasts,Cells_EBV-transformed_lymphocytes,Colon_Transverse,Esophagus_Mucosa,Heart_Atrial_Appendage,Lung,Minor_Salivary_Gland,Nerve_…
EPSTI1	13:43550258:43566114:clu_19385_NA_ENSG00000133106	13:43551876:T:G	0.0628409	3.42904e-35	6.9524e-21	4.22953e-19	0	NA
FOPNL	16:15961373:15967348:clu_12229_NA_ENSG00000133393	16:15967051:C:T	-0.136179	2.95522e-25	7.13349e-21	4.33363e-19	41	Adipose_Subcutaneous,Adipose_Visceral_Omentum,Adrenal_Gland,Artery_Coronary,Brain_Amygdala,Brain_Caudate_basal_ganglia,Brain_Cerebellar_Hemisphere,Brain_Cerebellum,Brain_Cortex,Brain_Hippocampus,Brain_Hypothalamus,Brain_Nucleus_accumbens_basal_ganglia,Brain_Putamen_basal_ganglia,Brain_Spinal_cord_cervical_c-1,Breast_Mammary_Tissue,Cells_Cultured_fibroblasts,Cells_EBV-transformed_lymphocytes,Colon…
THEM4	1:151861849:151867484:clu_3133_NA_ENSG00000159445	1:151902101:T:C	0.107702	3.77141e-25	8.09393e-21	4.91025e-19	31	Adipose_Subcutaneous,Adipose_Visceral_Omentum,Adrenal_Gland,Artery_Aorta,Artery_Coronary,Artery_Tibial,Brain_Cerebellar_Hemisphere,Breast_Mammary_Tissue,Cells_Cultured_fibroblasts,Cells_EBV-transformed_lymphocytes,Colon_Sigmoid,Colon_Transverse,Esophagus_Gastroesophageal_Junction,Esophagus_Mucosa,Esophagus_Muscularis,Heart_Atrial_Appendage,Heart_Left_Ventricle,Liver,Lung,Minor_Salivary_Gland,Musc…
LINC00665	19:36811662:36812202:clu_11313_NA_ENSG00000232677	19:36813084:A:G	0.121768	3.07117e-24	8.24892e-21	4.9973e-19	0	NA
SLC25A39	17:42397804:42397990:clu_16856_NA_ENSG00000013306	17:42373463:A:C	0.0405204	6.10702e-26	8.45163e-21	5.11298e-19	1	Uterus
RNF144B	6:18399930:18427812:clu_17515_NA_ENSG00000137393	6:18402112:A:<CN0>	0.155001	1.90971e-28	8.63256e-21	5.21519e-19	11	Brain_Anterior_cingulate_cortex_BA24,Brain_Caudate_basal_ganglia,Brain_Frontal_Cortex_BA9,Brain_Hippocampus,Brain_Putamen_basal_ganglia,Cells_Cultured_fibroblasts,Esophagus_Muscularis,Kidney_Cortex,Pituitary,Stomach,Uterus
DR1	1:93812422:93819465:clu_2750_NA_ENSG00000117505	1:93837780:AAAAC:A	-0.028837	2.46534e-24	8.80216e-21	5.31027e-19	27	Adipose_Subcutaneous,Adipose_Visceral_Omentum,Adrenal_Gland,Artery_Aorta,Artery_Coronary,Artery_Tibial,Breast_Mammary_Tissue,Cells_Cultured_fibroblasts,Cells_EBV-transformed_lymphocytes,Colon_Sigmoid,Colon_Transverse,Esophagus_Gastroesophageal_Junction,Esophagus_Mucosa,Esophagus_Muscularis,Heart_Atrial_Appendage,Heart_Left_Ventricle,Liver,Lung,Muscle_Skeletal,Nerve_Tibial,Skin_Not_Sun_Exposed_Sup…
FN3KRP	17:80678239:80680680:clu_17408_NA_ENSG00000141560	17:80678628:C:CCTT	-0.0606749	1.53415e-26	8.86135e-21	5.33858e-19	2	Heart_Left_Ventricle,Whole_Blood
KLHL24	3:183353581:183368084:clu_9630_NA_ENSG00000114796	3:183404688:G:C	0.0323235	4.96825e-26	1.06724e-20	6.42076e-19	30	Adipose_Subcutaneous,Adipose_Visceral_Omentum,Adrenal_Gland,Artery_Aorta,Artery_Coronary,Artery_Tibial,Brain_Cerebellum,Breast_Mammary_Tissue,Cells_Cultured_fibroblasts,Colon_Sigmoid,Colon_Transverse,Esophagus_Gastroesophageal_Junction,Esophagus_Mucosa,Esophagus_Muscularis,Heart_Atrial_Appendage,Heart_Left_Ventricle,Lung,Minor_Salivary_Gland,Muscle_Skeletal,Nerve_Tibial,Ovary,Pituitary,Prostate,S…
ZNF589	3:48299451:48302303:clu_8754_NA_ENSG00000164048	3:48297611:A:G	0.164986	5.36525e-24	1.07962e-20	6.48627e-19	8	Brain_Anterior_cingulate_cortex_BA24,Brain_Caudate_basal_ganglia,Brain_Cortex,Brain_Frontal_Cortex_BA9,Brain_Hippocampus,Brain_Hypothalamus,Brain_Spinal_cord_cervical_c-1,Cells_EBV-transformed_lymphocytes
SAMD3	6:130609540:130686265:clu_18334_NA_ENSG00000164483	6:130629663:A:T	0.0597526	4.6097e-26	1.17211e-20	7.03223e-19	0	NA
IKZF5	10:124758187:124765756:clu_4824_NA_ENSG00000095574	10:124782207:TTATCCTTAGTAACCCAAGGA:T	0.0468035	3.95354e-28	1.20993e-20	7.24914e-19	2	Cells_EBV-transformed_lymphocytes,Skin_Not_Sun_Exposed_Suprapubic
UnAnnotated	4:69962959:69964258:clu_15655_NA_UnAnnotated	4:69936155:G:GA	0.168814	8.63479e-27	1.25525e-20	7.51033e-19	0	NA
GLCE	15:69553668:69559114:clu_13297_NA_ENSG00000138604	15:69564912:A:G	0.116219	1.64306e-27	1.3092e-20	7.82236e-19	11	Adipose_Visceral_Omentum,Adrenal_Gland,Brain_Cerebellar_Hemisphere,Brain_Cerebellum,Breast_Mammary_Tissue,Cells_Cultured_fibroblasts,Colon_Transverse,Esophagus_Mucosa,Liver,Lung,Minor_Salivary_Gland
CBWD2	2:114222750:114224060:clu_831_NA_ENSG00000136682	2:114235478:G:C	-0.0730404	5.07296e-23	1.31641e-20	7.85465e-19	14	Artery_Coronary,Brain_Cerebellar_Hemisphere,Brain_Cerebellum,Cells_Cultured_fibroblasts,Cells_EBV-transformed_lymphocytes,Colon_Transverse,Esophagus_Mucosa,Ovary,Pituitary,Prostate,Skin_Not_Sun_Exposed_Suprapubic,Small_Intestine_Terminal_Ileum,Spleen,Stomach
TMED10	14:75602589:75605777:clu_5419_NA_ENSG00000170348	14:75571191:C:CT	0.00827316	2.36372e-24	1.31852e-20	7.85646e-19	1	Cells_EBV-transformed_lymphocytes
UnAnnotated	17:38063240:38065211:clu_16723_NA_UnAnnotated	17:38031857:T:G	0.172679	1.67126e-24	1.32269e-20	7.87052e-19	0	NA
BOD1L1	4:13579255:13581552:clu_15467_NA_ENSG00000038219	4:13580532:A:G	-0.0975526	1.20311e-26	1.34232e-20	7.97642e-19	32	Adipose_Subcutaneous,Adipose_Visceral_Omentum,Adrenal_Gland,Artery_Aorta,Artery_Coronary,Artery_Tibial,Brain_Spinal_cord_cervical_c-1,Breast_Mammary_Tissue,Cells_Cultured_fibroblasts,Colon_Sigmoid,Colon_Transverse,Esophagus_Gastroesophageal_Junction,Esophagus_Mucosa,Esophagus_Muscularis,Heart_Atrial_Appendage,Heart_Left_Ventricle,Lung,Minor_Salivary_Gland,Muscle_Skeletal,Nerve_Tibial,Ovary,Pituit…
ITGB1BP1	2:9552534:9558755:clu_43_NA_ENSG00000119185	2:9552379:C:T	0.00983725	4.94164e-24	1.34859e-20	8.00274e-19	40	Adipose_Visceral_Omentum,Adrenal_Gland,Artery_Aorta,Artery_Coronary,Artery_Tibial,Brain_Caudate_basal_ganglia,Brain_Cerebellar_Hemisphere,Brain_Cerebellum,Brain_Hypothalamus,Brain_Nucleus_accumbens_basal_ganglia,Brain_Putamen_basal_ganglia,Brain_Spinal_cord_cervical_c-1,Brain_Substantia_nigra,Breast_Mammary_Tissue,Cells_Cultured_fibroblasts,Cells_EBV-transformed_lymphocytes,Colon_Sigmoid,Colon_Tr…
DDR1	6:30864918:30865138:clu_17631_NA_ENSG00000204580	6:30874098:C:CTT	0.0136823	4.91142e-25	1.36503e-20	8.08927e-19	6	Artery_Tibial,Brain_Caudate_basal_ganglia,Brain_Frontal_Cortex_BA9,Brain_Spinal_cord_cervical_c-1,Esophagus_Muscularis,Muscle_Skeletal
AHI1	6:135623955:135639657:clu_18358_NA_ENSG00000135541	6:135623833:C:T	-0.0767444	3.02825e-24	1.47462e-20	8.72681e-19	1	Cells_Cultured_fibroblasts
KCNK16	6:39284218:39284558:clu_17852_NA_ENSG00000095981	6:39284857:G:A	0.0894959	1.32253e-25	1.6202e-20	9.57533e-19	0	NA
ZBTB20	3:114693263:114819022:clu_9223_NA_ENSG00000181722	3:114711353:G:A	-0.190856	1.52255e-25	1.71189e-20	1.01035e-18	4	Adrenal_Gland,Muscle_Skeletal,Pituitary,Thyroid
SMPD1	11:6415271:6415428:clu_6324_NA_ENSG00000166311	11:6415392:C:T	-0.0459019	1.20953e-26	1.77567e-20	1.04657e-18	0	NA
ELP2	18:33747185:33751010:clu_13798_NA_ENSG00000134759	18:33749672:G:T	0.027531	2.20394e-29	1.91138e-20	1.12503e-18	37	Adipose_Visceral_Omentum,Adrenal_Gland,Artery_Aorta,Artery_Coronary,Artery_Tibial,Brain_Cerebellar_Hemisphere,Brain_Cerebellum,Brain_Hippocampus,Brain_Hypothalamus,Brain_Putamen_basal_ganglia,Brain_Spinal_cord_cervical_c-1,Brain_Substantia_nigra,Cells_Cultured_fibroblasts,Cells_EBV-transformed_lymphocytes,Colon_Sigmoid,Colon_Transverse,Esophagus_Gastroesophageal_Junction,Esophagus_Mucosa,Esophagu…
GP2	16:20334301:20335138:clu_12271_NA_ENSG00000169347	16:20335325:G:A	-0.0597755	6.44689e-25	2.00308e-20	1.17741e-18	0	NA
ENSG00000175611	9:98612574:98637262:clu_7847_NA_ENSG00000175611	9:98610376:G:A	0.088389	5.43935e-29	2.06884e-20	1.21443e-18	12	Artery_Aorta,Brain_Anterior_cingulate_cortex_BA24,Brain_Cerebellum,Brain_Cortex,Brain_Frontal_Cortex_BA9,Brain_Hypothalamus,Esophagus_Gastroesophageal_Junction,Esophagus_Muscularis,Minor_Salivary_Gland,Pituitary,Prostate,Uterus
UnAnnotated	9:17479:17719:clu_7400_NA_UnAnnotated	9:44854:C:CT	0.0908083	2.22987e-16	2.15009e-20	1.26042e-18	9	Adrenal_Gland,Artery_Coronary,Artery_Tibial,Brain_Cerebellum,Brain_Hypothalamus,Esophagus_Gastroesophageal_Junction,Liver,Skin_Not_Sun_Exposed_Suprapubic,Thyroid
RNH1	11:504996:506609:clu_6228_NA_ENSG00000023191	11:471670:C:T	-0.0389176	1.11948e-24	2.33694e-20	1.36811e-18	0	NA
ZNF85	19:21117853:21129106:clu_11193_NA_ENSG00000105750	19:21143379:G:T	0.126465	4.14869e-25	2.36697e-20	1.38197e-18	2	Adrenal_Gland,Cells_EBV-transformed_lymphocytes
ZNF749	19:57946961:57949470:clu_11861_NA_ENSG00000186230	19:57943697:A:G	0.140831	1.79619e-23	2.36397e-20	1.38197e-18	8	Artery_Aorta,Artery_Tibial,Colon_Sigmoid,Esophagus_Muscularis,Liver,Lung,Spleen,Vagina
UGT2B7	4:69955321:69964258:clu_15655_NA_ENSG00000171234	4:69936155:G:GA	-0.165839	3.66299e-25	2.42288e-20	1.41272e-18	0	NA
CPNE3	8:87527727:87537105:clu_20655_NA_ENSG00000085719	8:87548989:T:C	-0.00888226	2.98286e-26	2.46901e-20	1.43769e-18	1	Esophagus_Mucosa
FAIM	3:138329879:138340249:clu_9419_NA_ENSG00000158234	3:138327951:T:C	-0.0559674	2.78187e-24	2.72865e-20	1.58675e-18	40	Adipose_Subcutaneous,Adipose_Visceral_Omentum,Adrenal_Gland,Artery_Aorta,Artery_Coronary,Artery_Tibial,Brain_Amygdala,Brain_Anterior_cingulate_cortex_BA24,Brain_Caudate_basal_ganglia,Brain_Cortex,Brain_Frontal_Cortex_BA9,Brain_Hippocampus,Brain_Hypothalamus,Brain_Nucleus_accumbens_basal_ganglia,Brain_Putamen_basal_ganglia,Brain_Spinal_cord_cervical_c-1,Brain_Substantia_nigra,Breast_Mammary_Tissue…
MRPL21	11:68665480:68668016:clu_6951_NA_ENSG00000197345	11:68653267:CT:C	0.0459794	1.24679e-24	2.85917e-20	1.66043e-18	3	Ovary,Pituitary,Small_Intestine_Terminal_Ileum
KHNYN	14:24902238:24905278:clu_5037_NA_ENSG00000100441	14:24898751:G:A	0.0759356	3.37909e-25	3.06503e-20	1.77761e-18	8	Adrenal_Gland,Artery_Coronary,Esophagus_Gastroesophageal_Junction,Heart_Atrial_Appendage,Heart_Left_Ventricle,Muscle_Skeletal,Pituitary,Thyroid
COX6C	8:100904275:100905867:clu_20720_NA_ENSG00000164919	8:100898905:AGAAAG:A	-0.0181611	1.97131e-26	3.31139e-20	1.91793e-18	3	Brain_Amygdala,Cells_EBV-transformed_lymphocytes,Skin_Sun_Exposed_Lower_leg
NMRAL1	16:4524167:4524555:clu_12123_NA_ENSG00000153406	16:4507678:AT:A	0.109886	1.29048e-24	3.3716e-20	1.95021e-18	11	Artery_Coronary,Brain_Anterior_cingulate_cortex_BA24,Brain_Caudate_basal_ganglia,Brain_Hypothalamus,Brain_Nucleus_accumbens_basal_ganglia,Brain_Spinal_cord_cervical_c-1,Brain_Substantia_nigra,Cells_Cultured_fibroblasts,Colon_Transverse,Heart_Atrial_Appendage,Heart_Left_Ventricle
ZNF419	19:57999351:58002836:clu_11863_NA_ENSG00000105136	19:58018848:A:G	0.125391	1.94869e-28	3.38346e-20	1.95447e-18	0	NA
NAB1	2:191514708:191523884:clu_1239_NA_ENSG00000138386	2:191520845:C:A	0.0539606	5.01809e-24	3.39461e-20	1.95831e-18	15	Adrenal_Gland,Brain_Caudate_basal_ganglia,Brain_Spinal_cord_cervical_c-1,Breast_Mammary_Tissue,Cells_EBV-transformed_lymphocytes,Colon_Transverse,Esophagus_Gastroesophageal_Junction,Heart_Left_Ventricle,Minor_Salivary_Gland,Nerve_Tibial,Pituitary,Spleen,Stomach,Thyroid,Uterus
ZNF718	4:127011:154702:clu_15333_NA_ENSG00000250312	4:112409:T:C	-0.0310087	1.97567e-22	3.86468e-20	2.22653e-18	0	NA
CANX	5:179126103:179132680:clu_10643_NA_ENSG00000127022	5:179126090:C:T	0.0210258	1.23035e-24	4.08343e-20	2.34945e-18	13	Adipose_Visceral_Omentum,Artery_Aorta,Artery_Tibial,Breast_Mammary_Tissue,Esophagus_Mucosa,Esophagus_Muscularis,Heart_Atrial_Appendage,Lung,Nerve_Tibial,Skin_Not_Sun_Exposed_Suprapubic,Skin_Sun_Exposed_Lower_leg,Thyroid,Whole_Blood
HI-LNC4544	20:37049745:37050739:clu_19956_NA_ENSG00000196756	20:37050926:C:CA	0.0880397	1.35624e-25	4.11038e-20	2.36183e-18	0	NA
SYNRG	17:35898522:35899294:clu_16670_NA_ENSG00000006114	17:35891384:C:G	0.0491579	3.80436e-26	4.35707e-20	2.50028e-18	11	Artery_Aorta,Artery_Tibial,Brain_Cerebellar_Hemisphere,Esophagus_Muscularis,Kidney_Cortex,Liver,Nerve_Tibial,Ovary,Pituitary,Prostate,Whole_Blood
SAT2	17:7530362:7530461:clu_16376_NA_ENSG00000141504	17:7530271:C:T	-0.0496205	4.22236e-26	5.26843e-20	3.01927e-18	0	NA
UnAnnotated	8:27308412:27309002:clu_20359_NA_UnAnnotated	8:27311331:T:C	-0.0330224	1.50081e-24	5.74331e-20	3.28709e-18	23	Adipose_Subcutaneous,Brain_Amygdala,Brain_Anterior_cingulate_cortex_BA24,Brain_Caudate_basal_ganglia,Brain_Cerebellar_Hemisphere,Brain_Cerebellum,Brain_Cortex,Brain_Frontal_Cortex_BA9,Brain_Hippocampus,Brain_Nucleus_accumbens_basal_ganglia,Breast_Mammary_Tissue,Colon_Transverse,Lung,Minor_Salivary_Gland,Nerve_Tibial,Pituitary,Prostate,Skin_Not_Sun_Exposed_Suprapubic,Skin_Sun_Exposed_Lower_leg,Sma…
CANX	5:179126050:179132680:clu_10643_NA_ENSG00000127022	5:179126090:C:T	-0.0211315	5.32936e-25	6.01052e-20	3.4355e-18	5	Adipose_Subcutaneous,Adrenal_Gland,Cells_Cultured_fibroblasts,Cells_EBV-transformed_lymphocytes,Muscle_Skeletal
MRPL43	10:102743574:102743705:clu_4635_NA_ENSG00000055950	10:102751612:CA:C	0.0237944	5.26056e-27	6.09923e-20	3.48163e-18	0	NA
STRG435063	3:75552134:75561111:clu_9067_NA_STRG435063	3:75595401:A:G	0.180055	9.25015e-22	6.78687e-20	3.86908e-18	0	NA
MTUS1	8:17573410:17601113:clu_20261_NA_ENSG00000129422	8:17567382:G:A	0.301843	1.20954e-28	6.85871e-20	3.90492e-18	24	Adipose_Subcutaneous,Adipose_Visceral_Omentum,Adrenal_Gland,Artery_Aorta,Artery_Tibial,Breast_Mammary_Tissue,Colon_Sigmoid,Colon_Transverse,Esophagus_Gastroesophageal_Junction,Esophagus_Mucosa,Esophagus_Muscularis,Heart_Atrial_Appendage,Heart_Left_Ventricle,Liver,Lung,Minor_Salivary_Gland,Muscle_Skeletal,Nerve_Tibial,Ovary,Prostate,Skin_Not_Sun_Exposed_Suprapubic,Skin_Sun_Exposed_Lower_leg,Stomac…
UnAnnotated	7:27136007:27139398:clu_21162_NA_UnAnnotated	7:27138754:T:G	0.352872	1.04809e-23	7.23484e-20	4.11368e-18	28	Adipose_Subcutaneous,Adipose_Visceral_Omentum,Adrenal_Gland,Artery_Coronary,Artery_Tibial,Brain_Spinal_cord_cervical_c-1,Breast_Mammary_Tissue,Cells_Cultured_fibroblasts,Cells_EBV-transformed_lymphocytes,Colon_Sigmoid,Colon_Transverse,Heart_Atrial_Appendage,Kidney_Cortex,Liver,Lung,Minor_Salivary_Gland,Muscle_Skeletal,Nerve_Tibial,Ovary,Prostate,Skin_Not_Sun_Exposed_Suprapubic,Skin_Sun_Exposed_Lo…
BZW1	2:201676450:201677931:clu_1276_NA_ENSG00000082153	2:201675353:G:C	-0.0141124	1.86717e-26	7.29988e-20	4.14524e-18	20	Adipose_Subcutaneous,Adipose_Visceral_Omentum,Adrenal_Gland,Artery_Tibial,Breast_Mammary_Tissue,Cells_Cultured_fibroblasts,Cells_EBV-transformed_lymphocytes,Colon_Sigmoid,Colon_Transverse,Esophagus_Mucosa,Esophagus_Muscularis,Lung,Muscle_Skeletal,Nerve_Tibial,Pituitary,Skin_Not_Sun_Exposed_Suprapubic,Skin_Sun_Exposed_Lower_leg,Small_Intestine_Terminal_Ileum,Stomach,Thyroid
GIPR	19:46171556:46172573:clu_11569_NA_ENSG00000010310	19:46172569:C:A	0.054438	4.22433e-25	7.40142e-20	4.19742e-18	4	Adipose_Visceral_Omentum,Breast_Mammary_Tissue,Heart_Atrial_Appendage,Minor_Salivary_Gland
KCNK15	20:43374834:43378256:clu_20010_NA_ENSG00000124249	20:43382112:A:G	-0.155308	3.0419e-23	7.46294e-20	4.2213e-18	13	Adipose_Visceral_Omentum,Adrenal_Gland,Artery_Aorta,Artery_Coronary,Breast_Mammary_Tissue,Cells_Cultured_fibroblasts,Lung,Minor_Salivary_Gland,Pituitary,Skin_Not_Sun_Exposed_Suprapubic,Skin_Sun_Exposed_Lower_leg,Stomach,Thyroid
FAM221A	7:23737918:23740405:clu_21146_NA_ENSG00000188732	7:23746585:A:C	-0.0761741	5.89933e-24	7.45803e-20	4.2213e-18	2	Brain_Cerebellar_Hemisphere,Brain_Cerebellum
SRP14	15:40329219:40330483:clu_12988_NA_ENSG00000140319	15:40329613:T:C	-0.0137983	5.26036e-25	7.57472e-20	4.27897e-18	41	Adipose_Subcutaneous,Adipose_Visceral_Omentum,Adrenal_Gland,Artery_Aorta,Artery_Coronary,Artery_Tibial,Brain_Anterior_cingulate_cortex_BA24,Brain_Caudate_basal_ganglia,Brain_Cerebellar_Hemisphere,Brain_Cerebellum,Brain_Cortex,Brain_Frontal_Cortex_BA9,Brain_Hippocampus,Brain_Hypothalamus,Brain_Putamen_basal_ganglia,Brain_Spinal_cord_cervical_c-1,Breast_Mammary_Tissue,Cells_Cultured_fibroblasts,Cel…
ZNF468	19:53357379:53357511:clu_11743_NA_ENSG00000204604	19:53357172:C:T	-0.176446	4.13108e-25	7.59573e-20	4.28527e-18	1	Ovary
DYRK4	12:4714252:4719321:clu_14007_NA_ENSG00000010219	12:4697216:C:G	-0.0980614	2.03814e-23	8.85975e-20	4.99191e-18	35	Adipose_Subcutaneous,Adipose_Visceral_Omentum,Adrenal_Gland,Artery_Aorta,Artery_Coronary,Artery_Tibial,Brain_Anterior_cingulate_cortex_BA24,Brain_Cerebellar_Hemisphere,Brain_Cerebellum,Brain_Cortex,Brain_Hippocampus,Brain_Hypothalamus,Brain_Nucleus_accumbens_basal_ganglia,Breast_Mammary_Tissue,Cells_Cultured_fibroblasts,Colon_Sigmoid,Colon_Transverse,Esophagus_Gastroesophageal_Junction,Esophagus_…
GP2	16:20334301:20337660:clu_12271_NA_ENSG00000169347	16:20335325:G:A	0.0731437	8.85162e-25	1.01426e-19	5.70733e-18	0	NA
ZNF793	19:37997868:37999167:clu_11347_NA_ENSG00000188227	19:38008235:G:A	-0.263945	4.19217e-24	1.06605e-19	5.991e-18	9	Artery_Aorta,Artery_Coronary,Artery_Tibial,Brain_Cerebellar_Hemisphere,Minor_Salivary_Gland,Nerve_Tibial,Ovary,Thyroid,Uterus
CTRB2	16:75238804:75239231:clu_12760_NA_ENSG00000168928	16:75234872:C:A	-0.0610734	2.2322e-24	1.10814e-19	6.21951e-18	0	NA
FKRP	19:47251974:47258669:clu_11591_NA_ENSG00000181027	19:47268535:C:T	0.100663	1.26039e-25	1.11707e-19	6.26155e-18	32	Adipose_Subcutaneous,Adipose_Visceral_Omentum,Artery_Aorta,Artery_Coronary,Artery_Tibial,Brain_Cerebellum,Brain_Cortex,Brain_Hypothalamus,Breast_Mammary_Tissue,Cells_Cultured_fibroblasts,Cells_EBV-transformed_lymphocytes,Colon_Sigmoid,Colon_Transverse,Esophagus_Gastroesophageal_Junction,Esophagus_Mucosa,Esophagus_Muscularis,Heart_Atrial_Appendage,Heart_Left_Ventricle,Liver,Lung,Minor_Salivary_Gla…
SLC29A4	7:5340293:5342428:clu_21027_NA_ENSG00000164638	7:5341108:G:T	-0.0904164	1.49269e-23	1.15371e-19	6.4586e-18	8	Brain_Anterior_cingulate_cortex_BA24,Brain_Cortex,Brain_Hypothalamus,Colon_Transverse,Pituitary,Prostate,Stomach,Thyroid
ACPL2	3:140950753:140978965:clu_9436_NA_ENSG00000155893	3:140953239:G:C	-0.169636	1.43501e-26	1.1783e-19	6.58778e-18	40	Adipose_Subcutaneous,Adipose_Visceral_Omentum,Adrenal_Gland,Artery_Aorta,Artery_Coronary,Artery_Tibial,Brain_Amygdala,Brain_Anterior_cingulate_cortex_BA24,Brain_Caudate_basal_ganglia,Brain_Cerebellar_Hemisphere,Brain_Cerebellum,Brain_Cortex,Brain_Frontal_Cortex_BA9,Brain_Hippocampus,Brain_Hypothalamus,Brain_Nucleus_accumbens_basal_ganglia,Brain_Putamen_basal_ganglia,Brain_Spinal_cord_cervical_c-1…
UnAnnotated	15:60677829:60678227:clu_13204_NA_UnAnnotated	15:60677859:G:T	-0.0180322	2.67688e-27	1.2635e-19	7.05506e-18	0	NA
DDX60L	4:169296675:169299505:clu_16095_NA_ENSG00000181381	4:169298840:G:A	-0.221321	5.34975e-24	1.2849e-19	7.16535e-18	6	Artery_Tibial,Brain_Caudate_basal_ganglia,Brain_Cortex,Brain_Nucleus_accumbens_basal_ganglia,Brain_Putamen_basal_ganglia,Esophagus_Mucosa
ZNF232	17:5013163:5015095:clu_16304_NA_ENSG00000167840	17:5010607:C:T	0.169605	2.50782e-24	1.34133e-19	7.47046e-18	34	Adipose_Subcutaneous,Adipose_Visceral_Omentum,Adrenal_Gland,Artery_Aorta,Artery_Coronary,Artery_Tibial,Brain_Cerebellar_Hemisphere,Brain_Cerebellum,Brain_Hypothalamus,Breast_Mammary_Tissue,Cells_Cultured_fibroblasts,Cells_EBV-transformed_lymphocytes,Colon_Sigmoid,Colon_Transverse,Esophagus_Gastroesophageal_Junction,Esophagus_Mucosa,Esophagus_Muscularis,Heart_Atrial_Appendage,Heart_Left_Ventricle,…
ZNF589	3:48289167:48302303:clu_8754_NA_ENSG00000164048	3:48297611:A:G	-0.165039	6.22937e-24	1.48415e-19	8.25532e-18	7	Brain_Substantia_nigra,Heart_Atrial_Appendage,Heart_Left_Ventricle,Kidney_Cortex,Liver,Minor_Salivary_Gland,Whole_Blood
PABPC1L	20:43565371:43566702:clu_20014_NA_ENSG00000101104	20:43560482:G:A	0.153945	1.7048e-22	1.69818e-19	9.43376e-18	0	NA
PTP4A1	6:64260398:64286341:clu_18038_NA_ENSG00000112245	6:64260279:A:C	0.0328128	1.23407e-26	1.71774e-19	9.53025e-18	1	Stomach
REG3G	2:79253040:79253109:clu_547_NA_ENSG00000143954	2:79253028:G:T	0.0722231	7.12521e-25	1.88049e-19	1.04199e-17	0	NA
RNF144B	6:18399930:18402188:clu_17515_NA_ENSG00000137393	6:18402131:T:<CN0>	-0.151457	3.80401e-25	1.95665e-19	1.08281e-17	13	Adipose_Subcutaneous,Adipose_Visceral_Omentum,Artery_Aorta,Breast_Mammary_Tissue,Lung,Minor_Salivary_Gland,Muscle_Skeletal,Prostate,Skin_Not_Sun_Exposed_Suprapubic,Skin_Sun_Exposed_Lower_leg,Spleen,Thyroid,Whole_Blood
HEATR1	1:236700090:236713440:clu_3879_NA_ENSG00000119285	1:236702555:A:AG	0.188362	7.27358e-24	2.13637e-19	1.18077e-17	10	Adipose_Subcutaneous,Brain_Cerebellum,Breast_Mammary_Tissue,Cells_EBV-transformed_lymphocytes,Lung,Minor_Salivary_Gland,Nerve_Tibial,Skin_Not_Sun_Exposed_Suprapubic,Skin_Sun_Exposed_Lower_leg,Uterus
LSMD1	17:7760516:7760701:clu_16381_NA_ENSG00000183011	17:7782962:CA:C	-0.118623	1.32059e-23	2.19217e-19	1.21007e-17	28	Adipose_Subcutaneous,Brain_Amygdala,Brain_Anterior_cingulate_cortex_BA24,Brain_Cortex,Brain_Frontal_Cortex_BA9,Brain_Hippocampus,Brain_Hypothalamus,Brain_Nucleus_accumbens_basal_ganglia,Brain_Spinal_cord_cervical_c-1,Brain_Substantia_nigra,Breast_Mammary_Tissue,Cells_Cultured_fibroblasts,Esophagus_Gastroesophageal_Junction,Esophagus_Mucosa,Heart_Atrial_Appendage,Heart_Left_Ventricle,Lung,Nerve_Ti…
METAP1	4:99917018:99926920:clu_15818_NA_ENSG00000164024	4:99900872:T:C	0.024624	1.20353e-22	2.26778e-19	1.25022e-17	0	NA
ZNF85	19:21117853:21131550:clu_11193_NA_ENSG00000105750	19:21090905:C:T	-0.140597	3.97153e-24	2.61279e-19	1.4386e-17	6	Brain_Anterior_cingulate_cortex_BA24,Brain_Cortex,Brain_Spinal_cord_cervical_c-1,Colon_Sigmoid,Esophagus_Gastroesophageal_Junction,Lung
UnAnnotated	6:32525963:32557420:clu_17707_NA_UnAnnotated	6:32576384:TAAG:T	0.111723	2.76336e-26	2.72605e-19	1.49906e-17	0	NA
UnAnnotated	22:32340806:32341543:clu_5952_NA_UnAnnotated	22:32353706:CCT:C	0.0115118	8.71133e-32	2.95634e-19	1.62365e-17	0	NA
WDR41	5:76722859:76728718:clu_10122_NA_ENSG00000164253	5:76721938:G:A	0.217175	1.93437e-24	3.02685e-19	1.66028e-17	4	Artery_Aorta,Artery_Coronary,Breast_Mammary_Tissue,Thyroid
UnAnnotated	4:13579255:13580536:clu_15467_NA_UnAnnotated	4:13580532:A:G	0.0524716	2.31578e-25	3.0392e-19	1.66495e-17	0	NA
C1QTNF6	22:37586968:37591421:clu_5984_NA_ENSG00000133466	22:37587705:T:A	0.252561	3.63874e-24	3.22889e-19	1.76664e-17	20	Adipose_Subcutaneous,Adrenal_Gland,Brain_Spinal_cord_cervical_c-1,Breast_Mammary_Tissue,Colon_Sigmoid,Colon_Transverse,Esophagus_Gastroesophageal_Junction,Esophagus_Muscularis,Lung,Nerve_Tibial,Ovary,Pituitary,Prostate,Skin_Not_Sun_Exposed_Suprapubic,Skin_Sun_Exposed_Lower_leg,Small_Intestine_Terminal_Ileum,Spleen,Thyroid,Uterus,Vagina
G6PC2	2:169759064:169764078:clu_1090_NA_ENSG00000152254	2:169763148:T:C	-0.0202237	2.5609e-25	3.38402e-19	1.8492e-17	0	NA
POMZP3	7:76247617:76247829:clu_21472_NA_ENSG00000146707	7:76206465:TAAG:T	-0.0446707	1.65284e-23	3.50699e-19	1.91399e-17	0	NA
C16orf45	16:15609285:15661840:clu_12220_NA_ENSG00000166780	16:15626831:C:T	-0.0103916	1.9427e-23	3.74721e-19	2.04253e-17	21	Adipose_Subcutaneous,Adipose_Visceral_Omentum,Artery_Aorta,Artery_Coronary,Brain_Spinal_cord_cervical_c-1,Breast_Mammary_Tissue,Cells_Cultured_fibroblasts,Colon_Sigmoid,Colon_Transverse,Esophagus_Mucosa,Esophagus_Muscularis,Lung,Muscle_Skeletal,Nerve_Tibial,Ovary,Pituitary,Prostate,Skin_Not_Sun_Exposed_Suprapubic,Skin_Sun_Exposed_Lower_leg,Thyroid,Uterus
LSMD1	17:7760516:7786553:clu_16381_NA_ENSG00000183011	17:7782962:CA:C	0.110868	1.04611e-22	3.76349e-19	2.04883e-17	12	Adipose_Visceral_Omentum,Adrenal_Gland,Artery_Aorta,Artery_Tibial,Brain_Caudate_basal_ganglia,Brain_Cerebellar_Hemisphere,Brain_Cerebellum,Brain_Putamen_basal_ganglia,Colon_Sigmoid,Colon_Transverse,Esophagus_Muscularis,Muscle_Skeletal
SH3TC1	4:8216307:8216899:clu_15449_NA_ENSG00000125089	4:8218219:G:A	0.0775696	2.62991e-25	3.88788e-19	2.11391e-17	3	Lung,Nerve_Tibial,Prostate
ANKRD36B	2:98175457:98177295:clu_686_NA_ENSG00000196912	2:98204290:C:CT	0.093673	1.41009e-20	4.04413e-19	2.19612e-17	2	Nerve_Tibial,Ovary
KCNMA1	10:79011014:79163620:clu_4415_NA_ENSG00000156113	10:79043417:A:G	-0.0366914	2.11037e-28	4.16183e-19	2.25721e-17	0	NA
SRBD1	2:45773499:45773871:clu_320_NA_ENSG00000068784	2:45775021:T:G	-0.0795789	2.18136e-24	4.1869e-19	2.26798e-17	9	Cells_Cultured_fibroblasts,Cells_EBV-transformed_lymphocytes,Lung,Ovary,Skin_Not_Sun_Exposed_Suprapubic,Skin_Sun_Exposed_Lower_leg,Small_Intestine_Terminal_Ileum,Spleen,Whole_Blood
UnAnnotated	9:123605717:123607271:clu_8031_NA_UnAnnotated	9:123603469:A:C	-0.13971	4.19968e-23	4.34297e-19	2.3496e-17	27	Adipose_Subcutaneous,Adipose_Visceral_Omentum,Artery_Aorta,Artery_Coronary,Artery_Tibial,Breast_Mammary_Tissue,Cells_Cultured_fibroblasts,Colon_Sigmoid,Colon_Transverse,Esophagus_Gastroesophageal_Junction,Esophagus_Mucosa,Esophagus_Muscularis,Heart_Atrial_Appendage,Liver,Lung,Minor_Salivary_Gland,Nerve_Tibial,Pituitary,Prostate,Skin_Not_Sun_Exposed_Suprapubic,Skin_Sun_Exposed_Lower_leg,Small_Inte…
PAPSS2	10:89475600:89481513:clu_4464_NA_ENSG00000198682	10:89488497:G:GA	0.0353578	2.05139e-22	4.35888e-19	2.35528e-17	2	Adipose_Visceral_Omentum,Lung
MRPS34	16:1822647:1822800:clu_12019_NA_ENSG00000074071	16:1817431:C:T	-0.0531576	5.93375e-25	4.43915e-19	2.39567e-17	5	Brain_Amygdala,Brain_Hypothalamus,Brain_Nucleus_accumbens_basal_ganglia,Brain_Putamen_basal_ganglia,Brain_Substantia_nigra
FTCDNL1	2:200532192:200710798:clu_1263_NA_ENSG00000226124	2:200626678:G:A	0.173144	3.8545e-23	4.56342e-19	2.45969e-17	0	NA
SH3YL1	2:253115:264542:clu_6_NA_ENSG00000035115	2:242793:G:C	0.0368763	1.90584e-25	4.70837e-19	2.53467e-17	0	NA
MRPL21	11:68665480:68668003:clu_6951_NA_ENSG00000197345	11:68653267:CT:C	-0.04506	1.12933e-23	4.73586e-19	2.54632e-17	41	Adipose_Subcutaneous,Adipose_Visceral_Omentum,Adrenal_Gland,Artery_Aorta,Artery_Coronary,Artery_Tibial,Brain_Amygdala,Brain_Anterior_cingulate_cortex_BA24,Brain_Caudate_basal_ganglia,Brain_Cerebellar_Hemisphere,Brain_Cerebellum,Brain_Cortex,Brain_Frontal_Cortex_BA9,Brain_Hippocampus,Brain_Hypothalamus,Brain_Nucleus_accumbens_basal_ganglia,Brain_Putamen_basal_ganglia,Brain_Spinal_cord_cervical_c-1…
SYPL1	7:105733115:105733395:clu_21756_NA_ENSG00000008282	7:105759576:TTCTA:T	0.03609	4.45561e-24	5.01213e-19	2.69154e-17	0	NA
ANKRD36	2:97817676:97818241:clu_676_NA_ENSG00000135976	2:97847929:C:T	-0.164575	5.91292e-21	5.07749e-19	2.72327e-17	6	Brain_Cerebellum,Brain_Nucleus_accumbens_basal_ganglia,Brain_Spinal_cord_cervical_c-1,Breast_Mammary_Tissue,Heart_Atrial_Appendage,Uterus
SERPINB1	6:2840828:2842046:clu_17419_NA_ENSG00000021355	6:2841556:C:T	0.0446749	1.5028e-24	5.11752e-19	2.74136e-17	25	Adipose_Subcutaneous,Adipose_Visceral_Omentum,Adrenal_Gland,Artery_Aorta,Artery_Tibial,Breast_Mammary_Tissue,Cells_Cultured_fibroblasts,Colon_Sigmoid,Colon_Transverse,Esophagus_Gastroesophageal_Junction,Esophagus_Muscularis,Heart_Left_Ventricle,Lung,Minor_Salivary_Gland,Muscle_Skeletal,Nerve_Tibial,Pituitary,Skin_Not_Sun_Exposed_Suprapubic,Skin_Sun_Exposed_Lower_leg,Small_Intestine_Terminal_Ileum…
UROS	10:127482957:127483449:clu_4841_NA_ENSG00000188690	10:127482764:T:C	0.0489641	4.27877e-23	5.16685e-19	2.76438e-17	5	Brain_Cerebellar_Hemisphere,Brain_Cerebellum,Colon_Transverse,Heart_Atrial_Appendage,Skin_Sun_Exposed_Lower_leg
SLC39A13	11:47434018:47435148:clu_6605_NA_ENSG00000165915	11:47452025:AC:A	-0.06334	1.24712e-26	5.89486e-19	3.15001e-17	45	Adipose_Subcutaneous,Adipose_Visceral_Omentum,Adrenal_Gland,Artery_Aorta,Artery_Coronary,Artery_Tibial,Brain_Amygdala,Brain_Anterior_cingulate_cortex_BA24,Brain_Caudate_basal_ganglia,Brain_Cerebellar_Hemisphere,Brain_Cerebellum,Brain_Cortex,Brain_Frontal_Cortex_BA9,Brain_Hippocampus,Brain_Hypothalamus,Brain_Nucleus_accumbens_basal_ganglia,Brain_Putamen_basal_ganglia,Brain_Spinal_cord_cervical_c-1…
KCNJ16	17:68096907:68127020:clu_17161_NA_ENSG00000153822	17:68097807:A:G	0.123114	3.39366e-22	6.07337e-19	3.24142e-17	0	NA
ZNF600	19:53284308:53284570:clu_11739_NA_ENSG00000189190	19:53284720:C:G	0.101832	6.36343e-24	6.42669e-19	3.42579e-17	15	Adipose_Subcutaneous,Adipose_Visceral_Omentum,Artery_Tibial,Brain_Cerebellar_Hemisphere,Brain_Cerebellum,Cells_Cultured_fibroblasts,Esophagus_Mucosa,Nerve_Tibial,Ovary,Skin_Sun_Exposed_Lower_leg,Small_Intestine_Terminal_Ileum,Spleen,Thyroid,Uterus,Vagina
WWOX	16:78198186:78420757:clu_12770_NA_ENSG00000186153	16:78312497:C:A	0.0866385	1.09444e-26	6.69669e-19	3.56534e-17	16	Adipose_Subcutaneous,Adipose_Visceral_Omentum,Artery_Aorta,Artery_Tibial,Breast_Mammary_Tissue,Cells_Cultured_fibroblasts,Colon_Sigmoid,Esophagus_Gastroesophageal_Junction,Esophagus_Mucosa,Lung,Nerve_Tibial,Pituitary,Skin_Not_Sun_Exposed_Suprapubic,Skin_Sun_Exposed_Lower_leg,Spleen,Stomach
UnAnnotated	1:236700090:236700247:clu_3879_NA_UnAnnotated	1:236702555:A:AG	-0.182743	1.28339e-22	6.86481e-19	3.65038e-17	33	Adipose_Visceral_Omentum,Adrenal_Gland,Artery_Aorta,Artery_Coronary,Artery_Tibial,Brain_Amygdala,Brain_Anterior_cingulate_cortex_BA24,Brain_Caudate_basal_ganglia,Brain_Cerebellar_Hemisphere,Brain_Cortex,Brain_Frontal_Cortex_BA9,Brain_Hippocampus,Brain_Hypothalamus,Brain_Nucleus_accumbens_basal_ganglia,Brain_Putamen_basal_ganglia,Brain_Spinal_cord_cervical_c-1,Cells_Cultured_fibroblasts,Colon_Sigm…
C17orf89	17:79213478:79214787:clu_17354_NA_ENSG00000224877	17:79198358:C:T	0.0655563	8.87014e-25	6.92566e-19	3.67824e-17	3	Brain_Caudate_basal_ganglia,Brain_Hypothalamus,Liver
FARSB	2:223507724:223513459:clu_1487_NA_ENSG00000116120	2:223509221:T:G	-0.0828086	3.59506e-22	7.4847e-19	3.9703e-17	22	Adipose_Subcutaneous,Adipose_Visceral_Omentum,Artery_Aorta,Artery_Coronary,Artery_Tibial,Brain_Cerebellar_Hemisphere,Brain_Nucleus_accumbens_basal_ganglia,Breast_Mammary_Tissue,Cells_Cultured_fibroblasts,Colon_Sigmoid,Colon_Transverse,Esophagus_Gastroesophageal_Junction,Esophagus_Mucosa,Esophagus_Muscularis,Heart_Left_Ventricle,Lung,Muscle_Skeletal,Nerve_Tibial,Pituitary,Skin_Not_Sun_Exposed_Supr…
NRG4	15:76303627:76304643:clu_13397_NA_ENSG00000169752	15:76314260:T:C	-0.156709	1.79867e-23	7.58176e-19	4.01689e-17	2	Muscle_Skeletal,Stomach
GPR108	19:6731293:6731484:clu_10812_NA_ENSG00000125734	19:6731304:G:A	0.0169055	1.80339e-22	7.63171e-19	4.03843e-17	34	Adipose_Subcutaneous,Adipose_Visceral_Omentum,Adrenal_Gland,Artery_Aorta,Artery_Coronary,Artery_Tibial,Brain_Amygdala,Brain_Caudate_basal_ganglia,Brain_Cerebellar_Hemisphere,Brain_Hippocampus,Brain_Nucleus_accumbens_basal_ganglia,Brain_Putamen_basal_ganglia,Breast_Mammary_Tissue,Cells_Cultured_fibroblasts,Colon_Sigmoid,Colon_Transverse,Esophagus_Gastroesophageal_Junction,Esophagus_Mucosa,Esophagu…
FBXO7	22:32871111:32874968:clu_5955_NA_ENSG00000100225	22:32897231:A:G	0.0593536	1.67457e-23	7.87181e-19	4.16042e-17	0	NA
C1GALT1	7:7283381:7298550:clu_21053_NA_ENSG00000106392	7:7316977:T:G	0.197779	8.48255e-25	8.07991e-19	4.26523e-17	1	Minor_Salivary_Gland
TTC19	17:15903559:15905229:clu_16446_NA_ENSG00000011295	17:15905190:A:G	0.0499228	1.61143e-21	9.12557e-19	4.81137e-17	6	Artery_Tibial,Brain_Cerebellum,Brain_Nucleus_accumbens_basal_ganglia,Cells_EBV-transformed_lymphocytes,Ovary,Spleen
GBP3	1:89477710:89478868:clu_2714_NA_ENSG00000117226	1:89467242:C:G	-0.0607261	6.84952e-22	9.99815e-19	5.26505e-17	0	NA
TMOD3	15:52122033:52127191:clu_13145_NA_ENSG00000138594	15:52123816:G:A	0.0314421	4.51561e-22	1.01847e-18	5.3568e-17	0	NA
UQCRH	1:46769492:46774773:clu_2439_NA_ENSG00000173660	1:46782458:CTT:C	-0.0365384	4.61472e-23	1.15751e-18	6.08075e-17	0	NA
OCIAD2	4:48887582:48896023:clu_15601_NA_ENSG00000145247	4:48913257:A:G	-0.0361738	5.17636e-25	1.22997e-18	6.45361e-17	41	Adipose_Subcutaneous,Adipose_Visceral_Omentum,Adrenal_Gland,Artery_Aorta,Artery_Coronary,Artery_Tibial,Brain_Amygdala,Brain_Anterior_cingulate_cortex_BA24,Brain_Caudate_basal_ganglia,Brain_Cerebellar_Hemisphere,Brain_Cerebellum,Brain_Cortex,Brain_Frontal_Cortex_BA9,Brain_Hippocampus,Brain_Hypothalamus,Brain_Nucleus_accumbens_basal_ganglia,Brain_Putamen_basal_ganglia,Brain_Substantia_nigra,Breast_…
CCHCR1	6:31124866:31125162:clu_17640_NA_ENSG00000204536	6:31125569:T:G	0.162461	3.37241e-26	1.23681e-18	6.48168e-17	10	Brain_Amygdala,Brain_Anterior_cingulate_cortex_BA24,Brain_Hippocampus,Brain_Hypothalamus,Brain_Spinal_cord_cervical_c-1,Brain_Substantia_nigra,Cells_EBV-transformed_lymphocytes,Ovary,Skin_Sun_Exposed_Lower_leg,Vagina
UnAnnotated	17:74148438:74149206:clu_17269_NA_UnAnnotated	17:74134318:A:AGGG	-0.163536	3.6582e-21	1.27794e-18	6.68917e-17	0	NA
ALG8	11:77813994:77815026:clu_7044_NA_ENSG00000159063	11:77843729:T:C	0.0566877	1.50107e-22	1.29069e-18	6.74779e-17	0	NA
AC011526.1	19:42001335:42006494:clu_11459_NA_ENSG00000267107	19:41989711:C:T	0.114042	1.68602e-22	1.46994e-18	7.67569e-17	0	NA
PIKFYVE	2:209210871:209214748:clu_1367_NA_ENSG00000115020	2:209188678:GTTGT:G	0.0364163	2.78493e-22	1.47906e-18	7.71405e-17	6	Adipose_Visceral_Omentum,Artery_Aorta,Cells_Cultured_fibroblasts,Lung,Minor_Salivary_Gland,Thyroid
XPNPEP3	22:41253249:41265003:clu_6064_NA_ENSG00000196236	22:41256802:A:G	-0.108054	5.49786e-22	1.60487e-18	8.36019e-17	7	Brain_Caudate_basal_ganglia,Brain_Cerebellum,Brain_Cortex,Brain_Nucleus_accumbens_basal_ganglia,Esophagus_Mucosa,Esophagus_Muscularis,Liver
WARS	14:100835595:100841620:clu_5603_NA_ENSG00000140105	14:100840596:G:C	0.0524918	2.8298e-22	1.69425e-18	8.81524e-17	10	Adipose_Subcutaneous,Esophagus_Gastroesophageal_Junction,Esophagus_Mucosa,Esophagus_Muscularis,Liver,Nerve_Tibial,Prostate,Skin_Not_Sun_Exposed_Suprapubic,Skin_Sun_Exposed_Lower_leg,Uterus
SRP14	15:40329219:40329510:clu_12988_NA_ENSG00000140319	15:40329613:T:C	0.00806661	8.2197e-25	1.72979e-18	8.9894e-17	1	Vagina
PSMD13	11:239076:244161:clu_6212_NA_ENSG00000185627	11:206089:G:A	-0.0124816	1.15975e-24	1.83884e-18	9.54471e-17	16	Adrenal_Gland,Brain_Anterior_cingulate_cortex_BA24,Brain_Cerebellum,Brain_Cortex,Brain_Frontal_Cortex_BA9,Brain_Hippocampus,Breast_Mammary_Tissue,Cells_Cultured_fibroblasts,Cells_EBV-transformed_lymphocytes,Colon_Transverse,Esophagus_Mucosa,Heart_Atrial_Appendage,Minor_Salivary_Gland,Prostate,Spleen,Thyroid
INO80B	2:74682301:74682533:clu_525_NA_ENSG00000115274	2:74729481:T:C	0.0689672	4.66664e-20	1.85149e-18	9.59892e-17	2	Brain_Frontal_Cortex_BA9,Heart_Left_Ventricle
DNAJC21	5:34945130:34945866:clu_9899_NA_ENSG00000168724	5:34945653:G:A	-0.0240756	6.99789e-22	1.87109e-18	9.68899e-17	2	Breast_Mammary_Tissue,Heart_Left_Ventricle
LINC00665	19:36813127:36821155:clu_11314_NA_ENSG00000232677	19:36815624:CAAAA:C	0.0588647	6.78738e-23	1.88348e-18	9.74155e-17	1	Muscle_Skeletal
ADTRP	6:11735916:11766507:clu_17471_NA_ENSG00000111863	6:11742116:G:C	0.200486	1.75874e-22	1.91541e-18	9.89493e-17	3	Cells_Cultured_fibroblasts,Lung,Skin_Not_Sun_Exposed_Suprapubic
ZNF738	19:21558766:21561431:clu_11203_NA_ENSG00000172687	19:21523986:C:T	0.141855	1.26173e-24	1.9558e-18	1.00916e-16	24	Adipose_Visceral_Omentum,Adrenal_Gland,Artery_Coronary,Brain_Amygdala,Brain_Anterior_cingulate_cortex_BA24,Brain_Caudate_basal_ganglia,Brain_Cerebellar_Hemisphere,Brain_Cerebellum,Brain_Frontal_Cortex_BA9,Brain_Hippocampus,Brain_Hypothalamus,Brain_Nucleus_accumbens_basal_ganglia,Brain_Putamen_basal_ganglia,Brain_Spinal_cord_cervical_c-1,Brain_Substantia_nigra,Cells_Cultured_fibroblasts,Cells_EBV-…
FAH	15:80445247:80445368:clu_13434_NA_ENSG00000103876	15:80445292:G:C	0.187441	1.04661e-22	1.98561e-18	1.02333e-16	1	Brain_Putamen_basal_ganglia
RHOC	1:113246428:113247722:clu_2905_NA_ENSG00000155366	1:113244433:T:C	0.0522371	2.62189e-23	1.9892e-18	1.02396e-16	1	Brain_Cerebellar_Hemisphere
GTPBP10	7:89976088:89982130:clu_21529_NA_ENSG00000105793	7:89999649:A:AGTGT	-0.0665733	5.50634e-22	2.01e-18	1.03345e-16	0	NA
UnAnnotated	7:73107999:73111935:clu_21420_NA_UnAnnotated	7:73088696:T:A	0.0139266	6.76136e-25	2.031e-18	1.04301e-16	12	Brain_Amygdala,Brain_Caudate_basal_ganglia,Brain_Cerebellar_Hemisphere,Brain_Cerebellum,Brain_Cortex,Brain_Frontal_Cortex_BA9,Brain_Hippocampus,Brain_Hypothalamus,Brain_Nucleus_accumbens_basal_ganglia,Brain_Spinal_cord_cervical_c-1,Heart_Atrial_Appendage,Heart_Left_Ventricle
DPP4	2:162904011:162929909:clu_1054_NA_ENSG00000197635	2:162976796:A:C	-0.308924	1.7576e-22	2.08409e-18	1.06901e-16	11	Adipose_Visceral_Omentum,Cells_Cultured_fibroblasts,Colon_Sigmoid,Colon_Transverse,Lung,Minor_Salivary_Gland,Nerve_Tibial,Skin_Not_Sun_Exposed_Suprapubic,Skin_Sun_Exposed_Lower_leg,Spleen,Vagina
SS18	18:23658124:23667465:clu_13746_NA_ENSG00000141380	18:23662377:A:G	-0.0368025	2.41061e-22	2.11938e-18	1.08584e-16	9	Adipose_Subcutaneous,Adrenal_Gland,Artery_Tibial,Breast_Mammary_Tissue,Cells_Cultured_fibroblasts,Colon_Transverse,Esophagus_Muscularis,Lung,Prostate
PRKRIP1	7:102016769:102036424:clu_21717_NA_ENSG00000128563	7:102024248:T:A	-0.0354797	1.94279e-21	2.39089e-18	1.2235e-16	37	Adipose_Subcutaneous,Adipose_Visceral_Omentum,Artery_Aorta,Artery_Coronary,Artery_Tibial,Brain_Amygdala,Brain_Anterior_cingulate_cortex_BA24,Brain_Caudate_basal_ganglia,Brain_Cerebellar_Hemisphere,Brain_Cerebellum,Brain_Cortex,Brain_Frontal_Cortex_BA9,Brain_Hypothalamus,Brain_Nucleus_accumbens_basal_ganglia,Brain_Putamen_basal_ganglia,Brain_Spinal_cord_cervical_c-1,Breast_Mammary_Tissue,Cells_Cul…
TMEM18	2:675630:677289:clu_11_NA_ENSG00000151353	2:674963:G:A	-0.0950261	3.61938e-23	2.41674e-18	1.23527e-16	22	Adipose_Visceral_Omentum,Artery_Aorta,Artery_Coronary,Brain_Cerebellar_Hemisphere,Brain_Cerebellum,Breast_Mammary_Tissue,Colon_Transverse,Esophagus_Gastroesophageal_Junction,Esophagus_Mucosa,Esophagus_Muscularis,Heart_Left_Ventricle,Liver,Lung,Minor_Salivary_Gland,Nerve_Tibial,Ovary,Prostate,Small_Intestine_Terminal_Ileum,Spleen,Stomach,Thyroid,Uterus
SMAD5	5:135468651:135489281:clu_10359_NA_ENSG00000113658	5:135476777:T:C	-0.0620614	1.02828e-23	2.51827e-18	1.28566e-16	29	Adipose_Subcutaneous,Adipose_Visceral_Omentum,Adrenal_Gland,Artery_Aorta,Artery_Coronary,Artery_Tibial,Brain_Caudate_basal_ganglia,Brain_Cerebellum,Breast_Mammary_Tissue,Cells_EBV-transformed_lymphocytes,Colon_Sigmoid,Colon_Transverse,Esophagus_Gastroesophageal_Junction,Esophagus_Mucosa,Esophagus_Muscularis,Heart_Atrial_Appendage,Heart_Left_Ventricle,Liver,Lung,Muscle_Skeletal,Nerve_Tibial,Ovary,…
UnAnnotated	12:11982163:11992074:clu_14106_NA_UnAnnotated	12:11982256:A:G	0.0454454	2.11799e-26	2.63244e-18	1.34237e-16	2	Cells_EBV-transformed_lymphocytes,Minor_Salivary_Gland
SETD4	21:37431271:37432645:clu_15185_NA_ENSG00000185917	21:37434978:T:C	0.122102	6.65983e-22	3.17413e-18	1.6167e-16	6	Brain_Caudate_basal_ganglia,Brain_Frontal_Cortex_BA9,Brain_Nucleus_accumbens_basal_ganglia,Heart_Atrial_Appendage,Muscle_Skeletal,Prostate
WDR41	5:76722016:76728718:clu_10122_NA_ENSG00000164253	5:76721938:G:A	-0.207761	2.07413e-23	3.21388e-18	1.63503e-16	3	Artery_Tibial,Skin_Not_Sun_Exposed_Suprapubic,Skin_Sun_Exposed_Lower_leg
NMRK1	9:77698066:77702567:clu_7704_NA_ENSG00000106733	9:77702631:T:C	-0.0509303	2.20298e-25	3.24113e-18	1.64697e-16	24	Adipose_Subcutaneous,Adipose_Visceral_Omentum,Artery_Coronary,Brain_Anterior_cingulate_cortex_BA24,Brain_Caudate_basal_ganglia,Brain_Cerebellar_Hemisphere,Brain_Cerebellum,Brain_Frontal_Cortex_BA9,Brain_Hypothalamus,Brain_Nucleus_accumbens_basal_ganglia,Breast_Mammary_Tissue,Cells_Cultured_fibroblasts,Colon_Sigmoid,Colon_Transverse,Esophagus_Gastroesophageal_Junction,Heart_Atrial_Appendage,Lung,M…
OMA1	1:58946846:58992933:clu_2544_NA_ENSG00000162600	1:59027548:G:A	0.0346025	2.34769e-24	3.55607e-18	1.8049e-16	44	Adipose_Subcutaneous,Adipose_Visceral_Omentum,Adrenal_Gland,Artery_Aorta,Artery_Coronary,Artery_Tibial,Brain_Amygdala,Brain_Caudate_basal_ganglia,Brain_Cerebellar_Hemisphere,Brain_Cerebellum,Brain_Cortex,Brain_Frontal_Cortex_BA9,Brain_Hippocampus,Brain_Hypothalamus,Brain_Nucleus_accumbens_basal_ganglia,Brain_Putamen_basal_ganglia,Brain_Spinal_cord_cervical_c-1,Breast_Mammary_Tissue,Cells_Cultured…
STRG435063	3:75552134:75572505:clu_9067_NA_STRG435063	3:75595401:A:G	-0.178687	2.12502e-19	3.78347e-18	1.91808e-16	1	Pituitary
UnAnnotated	7:128280896:128281257:clu_21846_NA_UnAnnotated	7:128318168:A:G	-0.163598	1.78389e-21	3.83335e-18	1.9411e-16	0	NA
UnAnnotated	9:98576204:98637262:clu_7847_NA_UnAnnotated	9:98633843:T:G	-0.0780935	2.01544e-26	4.30329e-18	2.17653e-16	0	NA
GTF3A	13:28001329:28004007:clu_19269_NA_ENSG00000122034	13:28005747:A:G	0.023785	7.75456e-24	4.36736e-18	2.20637e-16	41	Adipose_Subcutaneous,Adipose_Visceral_Omentum,Adrenal_Gland,Artery_Aorta,Artery_Coronary,Artery_Tibial,Brain_Amygdala,Brain_Anterior_cingulate_cortex_BA24,Brain_Caudate_basal_ganglia,Brain_Cerebellar_Hemisphere,Brain_Cerebellum,Brain_Cortex,Brain_Frontal_Cortex_BA9,Brain_Hippocampus,Brain_Hypothalamus,Brain_Nucleus_accumbens_basal_ganglia,Brain_Putamen_basal_ganglia,Brain_Spinal_cord_cervical_c-1…
MLF1	3:158289136:158306641:clu_9516_NA_ENSG00000178053	3:158286103:C:T	-0.0250052	4.07631e-24	4.4771e-18	2.25919e-16	0	NA
MMRN1	4:90800753:90830427:clu_15798_NA_ENSG00000138722	4:90806095:CT:C	0.0664297	1.13793e-24	4.7803e-18	2.40939e-16	0	NA
C12orf73	12:104350526:104350847:clu_14735_NA_ENSG00000204954	12:104351671:AT:A	-0.0691215	4.7023e-24	4.81943e-18	2.4263e-16	3	Breast_Mammary_Tissue,Cells_EBV-transformed_lymphocytes,Vagina
CGNL1	15:57668765:57694859:clu_13178_NA_ENSG00000128849	15:57697406:G:A	0.129272	9.57286e-24	4.98893e-18	2.50873e-16	0	NA
NTPCR	1:233086490:233091303:clu_3837_NA_ENSG00000135778	1:233091463:T:A	-0.0674079	3.33412e-22	6.43726e-18	3.2333e-16	0	NA
TTC19	17:15903696:15905229:clu_16446_NA_ENSG00000011295	17:15905190:A:G	-0.0503009	2.47308e-20	6.98174e-18	3.50274e-16	28	Adipose_Subcutaneous,Adipose_Visceral_Omentum,Adrenal_Gland,Artery_Aorta,Brain_Cerebellar_Hemisphere,Brain_Cortex,Brain_Frontal_Cortex_BA9,Brain_Hippocampus,Breast_Mammary_Tissue,Cells_Cultured_fibroblasts,Colon_Sigmoid,Colon_Transverse,Esophagus_Gastroesophageal_Junction,Esophagus_Mucosa,Esophagus_Muscularis,Heart_Atrial_Appendage,Heart_Left_Ventricle,Lung,Muscle_Skeletal,Nerve_Tibial,Pituitary,…
RBM19	12:114260451:114261014:clu_14891_NA_ENSG00000122965	12:114256006:G:A	-0.134573	8.66938e-24	7.19356e-18	3.60485e-16	29	Adrenal_Gland,Artery_Aorta,Brain_Amygdala,Brain_Anterior_cingulate_cortex_BA24,Brain_Caudate_basal_ganglia,Brain_Hippocampus,Brain_Hypothalamus,Brain_Nucleus_accumbens_basal_ganglia,Brain_Spinal_cord_cervical_c-1,Colon_Sigmoid,Colon_Transverse,Esophagus_Mucosa,Heart_Atrial_Appendage,Heart_Left_Ventricle,Kidney_Cortex,Liver,Lung,Minor_Salivary_Gland,Nerve_Tibial,Ovary,Pituitary,Prostate,Small_Inte…
USP8	15:50774262:50781998:clu_13130_NA_ENSG00000138592	15:50787957:T:C	-0.171151	6.08265e-22	7.28558e-18	3.64676e-16	38	Adipose_Subcutaneous,Adipose_Visceral_Omentum,Adrenal_Gland,Artery_Aorta,Artery_Coronary,Artery_Tibial,Brain_Caudate_basal_ganglia,Brain_Cerebellar_Hemisphere,Brain_Cerebellum,Brain_Cortex,Brain_Hypothalamus,Brain_Nucleus_accumbens_basal_ganglia,Breast_Mammary_Tissue,Cells_Cultured_fibroblasts,Cells_EBV-transformed_lymphocytes,Colon_Sigmoid,Colon_Transverse,Esophagus_Gastroesophageal_Junction,Eso…
ERGIC3	20:34130690:34135163:clu_19911_NA_ENSG00000125991	20:34121244:C:T	-0.0080087	8.82245e-23	7.30693e-18	3.65324e-16	38	Adipose_Subcutaneous,Adipose_Visceral_Omentum,Adrenal_Gland,Artery_Aorta,Artery_Coronary,Artery_Tibial,Brain_Caudate_basal_ganglia,Brain_Cerebellum,Brain_Cortex,Brain_Frontal_Cortex_BA9,Brain_Hippocampus,Brain_Hypothalamus,Brain_Nucleus_accumbens_basal_ganglia,Brain_Spinal_cord_cervical_c-1,Breast_Mammary_Tissue,Cells_Cultured_fibroblasts,Colon_Sigmoid,Colon_Transverse,Esophagus_Gastroesophageal_…
HAGH	16:1859447:1859755:clu_12021_NA_ENSG00000063854	16:1861359:G:C	-0.0228407	6.87912e-25	7.79596e-18	3.89327e-16	9	Adrenal_Gland,Brain_Cerebellar_Hemisphere,Brain_Cortex,Heart_Atrial_Appendage,Kidney_Cortex,Liver,Muscle_Skeletal,Pituitary,Whole_Blood
PRKAG1	12:49402382:49406845:clu_14303_NA_ENSG00000181929	12:49402393:G:C	-0.0255112	1.38632e-28	8.13474e-18	4.0578e-16	11	Adrenal_Gland,Brain_Spinal_cord_cervical_c-1,Cells_EBV-transformed_lymphocytes,Colon_Sigmoid,Esophagus_Mucosa,Lung,Nerve_Tibial,Skin_Not_Sun_Exposed_Suprapubic,Skin_Sun_Exposed_Lower_leg,Stomach,Thyroid
HLA-DPA1	6:33037663:33041248:clu_17725_NA_ENSG00000231389	6:33048457:C:G	0.114211	5.22845e-24	8.32066e-18	4.14578e-16	18	Adipose_Subcutaneous,Brain_Caudate_basal_ganglia,Brain_Cerebellar_Hemisphere,Brain_Cerebellum,Brain_Cortex,Cells_Cultured_fibroblasts,Colon_Sigmoid,Esophagus_Gastroesophageal_Junction,Esophagus_Mucosa,Esophagus_Muscularis,Heart_Atrial_Appendage,Heart_Left_Ventricle,Liver,Minor_Salivary_Gland,Muscle_Skeletal,Prostate,Stomach,Thyroid
ZNF69	19:11998801:12014388:clu_10976_NA_ENSG00000198429	19:12014355:C:G	-0.147522	2.86626e-20	8.85831e-18	4.40862e-16	5	Artery_Aorta,Artery_Coronary,Artery_Tibial,Esophagus_Muscularis,Ovary
UnAnnotated	17:34852250:34854919:clu_16645_NA_UnAnnotated	17:34890362:G:A	-0.0371757	2.56277e-22	9.17748e-18	4.56224e-16	34	Adipose_Subcutaneous,Adipose_Visceral_Omentum,Adrenal_Gland,Artery_Aorta,Artery_Coronary,Artery_Tibial,Brain_Caudate_basal_ganglia,Brain_Cerebellar_Hemisphere,Brain_Cerebellum,Brain_Cortex,Brain_Frontal_Cortex_BA9,Brain_Hypothalamus,Brain_Nucleus_accumbens_basal_ganglia,Breast_Mammary_Tissue,Cells_Cultured_fibroblasts,Cells_EBV-transformed_lymphocytes,Colon_Sigmoid,Colon_Transverse,Esophagus_Gast…
VAMP5	2:85811616:85818848:clu_572_NA_ENSG00000168899	2:85792408:A:T	-0.1423	2.73824e-22	9.55562e-18	4.7448e-16	0	NA
PCGF3	4:724899:727461:clu_15353_NA_ENSG00000185619	4:729290:G:A	0.114557	2.3526e-22	9.64885e-18	4.78563e-16	36	Adipose_Subcutaneous,Adipose_Visceral_Omentum,Adrenal_Gland,Artery_Aorta,Artery_Coronary,Artery_Tibial,Brain_Cerebellum,Brain_Frontal_Cortex_BA9,Brain_Nucleus_accumbens_basal_ganglia,Breast_Mammary_Tissue,Cells_Cultured_fibroblasts,Cells_EBV-transformed_lymphocytes,Colon_Sigmoid,Colon_Transverse,Esophagus_Gastroesophageal_Junction,Esophagus_Mucosa,Esophagus_Muscularis,Heart_Atrial_Appendage,Heart…
PTGR1	9:114325511:114332371:clu_7953_NA_ENSG00000106853	9:114335345:G:C	0.185356	1.43829e-23	1.02723e-17	5.08904e-16	0	NA
SRBD1	2:45715470:45773871:clu_320_NA_ENSG00000068784	2:45784850:A:G	0.0763726	2.4418e-24	1.08295e-17	5.35898e-16	2	Adipose_Subcutaneous,Nerve_Tibial
MPPE1	18:11897355:11897525:clu_13670_NA_ENSG00000154889	18:11905953:C:T	-0.0511631	9.80266e-22	1.089e-17	5.3828e-16	9	Artery_Coronary,Artery_Tibial,Breast_Mammary_Tissue,Esophagus_Muscularis,Heart_Left_Ventricle,Nerve_Tibial,Ovary,Prostate,Uterus
GTF3A	13:28001329:28003309:clu_19269_NA_ENSG00000122034	13:28003362:C:G	-0.0134812	1.43278e-22	1.14125e-17	5.63466e-16	2	Muscle_Skeletal,Skin_Not_Sun_Exposed_Suprapubic
PARP14	3:122427115:122432271:clu_9289_NA_ENSG00000173193	3:122472204:G:A	-0.049442	2.10268e-25	1.25732e-17	6.20069e-16	17	Adipose_Subcutaneous,Adipose_Visceral_Omentum,Artery_Aorta,Artery_Coronary,Artery_Tibial,Breast_Mammary_Tissue,Colon_Sigmoid,Colon_Transverse,Esophagus_Gastroesophageal_Junction,Esophagus_Mucosa,Esophagus_Muscularis,Lung,Nerve_Tibial,Small_Intestine_Terminal_Ileum,Spleen,Stomach,Vagina
AC113189.5	17:7485849:7487236:clu_16372_NA_ENSG00000233223	17:7500765:C:T	0.156123	2.50326e-22	1.28562e-17	6.33308e-16	13	Adipose_Subcutaneous,Adrenal_Gland,Breast_Mammary_Tissue,Cells_Cultured_fibroblasts,Esophagus_Mucosa,Heart_Atrial_Appendage,Heart_Left_Ventricle,Minor_Salivary_Gland,Muscle_Skeletal,Pituitary,Skin_Not_Sun_Exposed_Suprapubic,Skin_Sun_Exposed_Lower_leg,Stomach
ENPP2	8:120584490:120592356:clu_20790_NA_ENSG00000136960	8:120584160:C:T	-0.0173242	3.912e-22	1.38434e-17	6.81167e-16	1	Cells_Cultured_fibroblasts
DLGAP1-AS1	18:3594482:3597174:clu_13629_NA_ENSG00000177337	18:3597154:CTCTG:C	0.0854693	6.23122e-23	1.54093e-17	7.5736e-16	28	Adipose_Subcutaneous,Adipose_Visceral_Omentum,Adrenal_Gland,Artery_Aorta,Artery_Coronary,Artery_Tibial,Brain_Hypothalamus,Brain_Nucleus_accumbens_basal_ganglia,Brain_Putamen_basal_ganglia,Brain_Spinal_cord_cervical_c-1,Breast_Mammary_Tissue,Cells_Cultured_fibroblasts,Colon_Transverse,Esophagus_Gastroesophageal_Junction,Esophagus_Muscularis,Heart_Atrial_Appendage,Heart_Left_Ventricle,Lung,Minor_Sa…
CERS5	12:50527851:50528329:clu_14341_NA_ENSG00000139624	12:50507179:C:T	-0.0328308	2.02943e-20	1.54607e-17	7.59029e-16	26	Adipose_Subcutaneous,Adipose_Visceral_Omentum,Adrenal_Gland,Artery_Aorta,Artery_Coronary,Breast_Mammary_Tissue,Cells_Cultured_fibroblasts,Colon_Sigmoid,Colon_Transverse,Esophagus_Gastroesophageal_Junction,Esophagus_Mucosa,Esophagus_Muscularis,Heart_Atrial_Appendage,Heart_Left_Ventricle,Lung,Minor_Salivary_Gland,Muscle_Skeletal,Ovary,Prostate,Small_Intestine_Terminal_Ileum,Spleen,Stomach,Thyroid,U…
NUP50	22:45567058:45567481:clu_6112_NA_ENSG00000093000	22:45555829:G:A	-0.0722258	1.5582e-22	1.74545e-17	8.55947e-16	8	Artery_Tibial,Breast_Mammary_Tissue,Cells_EBV-transformed_lymphocytes,Colon_Transverse,Muscle_Skeletal,Skin_Not_Sun_Exposed_Suprapubic,Skin_Sun_Exposed_Lower_leg,Spleen
RBM19	12:114255991:114261014:clu_14891_NA_ENSG00000122965	12:114256006:G:A	0.13346	1.61314e-22	1.8129e-17	8.88022e-16	16	Adipose_Subcutaneous,Adipose_Visceral_Omentum,Artery_Coronary,Artery_Tibial,Brain_Cerebellar_Hemisphere,Brain_Cerebellum,Brain_Cortex,Brain_Frontal_Cortex_BA9,Breast_Mammary_Tissue,Cells_Cultured_fibroblasts,Cells_EBV-transformed_lymphocytes,Esophagus_Gastroesophageal_Junction,Esophagus_Muscularis,Muscle_Skeletal,Skin_Not_Sun_Exposed_Suprapubic,Skin_Sun_Exposed_Lower_leg
NAE1	16:66861980:66864750:clu_12582_NA_ENSG00000159593	16:66844736:AC:A	0.0293277	4.35392e-21	1.82849e-17	8.94651e-16	30	Adipose_Subcutaneous,Adipose_Visceral_Omentum,Adrenal_Gland,Artery_Aorta,Artery_Coronary,Artery_Tibial,Brain_Putamen_basal_ganglia,Breast_Mammary_Tissue,Cells_Cultured_fibroblasts,Cells_EBV-transformed_lymphocytes,Colon_Sigmoid,Colon_Transverse,Esophagus_Gastroesophageal_Junction,Esophagus_Mucosa,Esophagus_Muscularis,Heart_Atrial_Appendage,Heart_Left_Ventricle,Lung,Minor_Salivary_Gland,Nerve_Tibi…
CGGBP1	3:88105149:88106341:clu_9085_NA_ENSG00000163320	3:88107179:T:C	0.0471429	5.61576e-21	1.86568e-17	9.11822e-16	3	Breast_Mammary_Tissue,Heart_Atrial_Appendage,Muscle_Skeletal
ACP6	1:147122041:147124395:clu_3016_NA_ENSG00000162836	1:147124310:T:G	-0.0770753	1.77483e-22	1.88843e-17	9.21905e-16	35	Adipose_Subcutaneous,Adipose_Visceral_Omentum,Adrenal_Gland,Artery_Tibial,Brain_Amygdala,Brain_Anterior_cingulate_cortex_BA24,Brain_Frontal_Cortex_BA9,Brain_Hippocampus,Brain_Hypothalamus,Brain_Nucleus_accumbens_basal_ganglia,Brain_Putamen_basal_ganglia,Brain_Spinal_cord_cervical_c-1,Breast_Mammary_Tissue,Cells_Cultured_fibroblasts,Colon_Sigmoid,Colon_Transverse,Esophagus_Gastroesophageal_Junctio…
PTER	10:16479046:16526336:clu_4040_NA_ENSG00000165983	10:16497470:G:A	0.0315722	9.06552e-24	1.89174e-17	9.22485e-16	1	Muscle_Skeletal
KLF5	13:73638021:73649846:clu_19484_NA_ENSG00000102554	13:73641980:CT:C	-0.0222971	2.1601e-25	1.92525e-17	9.37775e-16	5	Esophagus_Mucosa,Muscle_Skeletal,Skin_Not_Sun_Exposed_Suprapubic,Skin_Sun_Exposed_Lower_leg,Stomach
ZNF826P	19:20451910:20591750:clu_11186_NA_ENSG00000231205	19:20605443:G:C	0.0884913	1.66312e-21	1.96914e-17	9.58081e-16	0	NA
MMS19	10:99238146:99240699:clu_4572_NA_ENSG00000155229	10:99240048:C:T	0.0457442	5.28332e-22	2.07905e-17	1.01043e-15	8	Adipose_Visceral_Omentum,Artery_Aorta,Cells_Cultured_fibroblasts,Cells_EBV-transformed_lymphocytes,Esophagus_Gastroesophageal_Junction,Heart_Left_Ventricle,Muscle_Skeletal,Stomach
SERPINB1	6:2840828:2841450:clu_17419_NA_ENSG00000021355	6:2841556:C:T	-0.0305027	6.47086e-23	2.09658e-17	1.01781e-15	1	Esophagus_Mucosa
CCDC68	18:52604189:52605188:clu_13865_NA_ENSG00000166510	18:52598334:G:A	-0.151711	2.86296e-21	2.15924e-17	1.04706e-15	15	Adipose_Subcutaneous,Adipose_Visceral_Omentum,Artery_Aorta,Artery_Coronary,Breast_Mammary_Tissue,Cells_Cultured_fibroblasts,Colon_Sigmoid,Colon_Transverse,Heart_Atrial_Appendage,Lung,Nerve_Tibial,Ovary,Pituitary,Stomach,Thyroid
TMOD3	15:52122033:52155008:clu_13145_NA_ENSG00000138594	15:52180724:C:A	-0.0311135	2.87413e-22	2.50653e-17	1.21411e-15	2	Adipose_Subcutaneous,Cells_Cultured_fibroblasts
HDHD3	9:116137806:116139009:clu_7986_NA_ENSG00000119431	9:116137819:A:T	-0.048684	2.99654e-21	2.53774e-17	1.22786e-15	33	Adipose_Subcutaneous,Adipose_Visceral_Omentum,Adrenal_Gland,Artery_Aorta,Artery_Tibial,Brain_Cerebellar_Hemisphere,Brain_Cortex,Brain_Nucleus_accumbens_basal_ganglia,Breast_Mammary_Tissue,Cells_Cultured_fibroblasts,Colon_Sigmoid,Colon_Transverse,Esophagus_Gastroesophageal_Junction,Esophagus_Mucosa,Esophagus_Muscularis,Heart_Atrial_Appendage,Heart_Left_Ventricle,Liver,Lung,Minor_Salivary_Gland,Mus…
GUF1	4:44680804:44682711:clu_15578_NA_ENSG00000151806	4:44727151:CTATTA:C	-0.0545276	3.59102e-21	2.6105e-17	1.26167e-15	29	Adipose_Subcutaneous,Adipose_Visceral_Omentum,Adrenal_Gland,Artery_Aorta,Artery_Coronary,Artery_Tibial,Brain_Cerebellar_Hemisphere,Brain_Cerebellum,Brain_Cortex,Brain_Frontal_Cortex_BA9,Brain_Hypothalamus,Brain_Nucleus_accumbens_basal_ganglia,Breast_Mammary_Tissue,Cells_Cultured_fibroblasts,Cells_EBV-transformed_lymphocytes,Colon_Sigmoid,Colon_Transverse,Esophagus_Gastroesophageal_Junction,Esopha…
UnAnnotated	16:1822647:1822796:clu_12019_NA_UnAnnotated	16:1817431:C:T	0.0576789	7.22513e-22	2.66309e-17	1.28565e-15	42	Adipose_Subcutaneous,Adipose_Visceral_Omentum,Adrenal_Gland,Artery_Aorta,Artery_Coronary,Artery_Tibial,Brain_Anterior_cingulate_cortex_BA24,Brain_Caudate_basal_ganglia,Brain_Cerebellar_Hemisphere,Brain_Cerebellum,Brain_Cortex,Brain_Frontal_Cortex_BA9,Brain_Hippocampus,Brain_Spinal_cord_cervical_c-1,Breast_Mammary_Tissue,Cells_Cultured_fibroblasts,Cells_EBV-transformed_lymphocytes,Colon_Sigmoid,Co…
ODF2L	1:86822285:86824470:clu_2699_NA_ENSG00000122417	1:86823503:A:G	-0.09864	6.20113e-21	2.67731e-17	1.29109e-15	0	NA
SAMD9L	7:92775353:92777507:clu_21559_NA_ENSG00000177409	7:92769662:G:A	-0.168996	5.44766e-21	2.69719e-17	1.29923e-15	14	Adipose_Subcutaneous,Adipose_Visceral_Omentum,Adrenal_Gland,Artery_Coronary,Breast_Mammary_Tissue,Cells_Cultured_fibroblasts,Cells_EBV-transformed_lymphocytes,Colon_Transverse,Esophagus_Gastroesophageal_Junction,Lung,Nerve_Tibial,Ovary,Spleen,Thyroid
DMKN	19:35999142:36000813:clu_11276_NA_ENSG00000161249	19:35999251:C:G	0.015162	3.56835e-22	2.74419e-17	1.32041e-15	0	NA
NCMAP	1:24882660:24921915:clu_2043_NA_ENSG00000184454	1:24882028:A:G	0.107281	4.43992e-22	2.93539e-17	1.41085e-15	0	NA
SLC16A12	10:91271900:91295441:clu_4481_NA_ENSG00000152779	10:91271455:A:T	-0.0620565	8.98651e-23	2.95165e-17	1.4171e-15	0	NA
UnAnnotated	16:70020412:70023859:clu_12681_NA_UnAnnotated	16:70071113:A:G	0.0360884	6.96947e-21	2.98103e-17	1.42962e-15	0	NA
BOD1L1	4:13580580:13581552:clu_15467_NA_ENSG00000038219	4:13580532:A:G	0.0489929	5.56655e-21	3.12063e-17	1.49492e-15	0	NA
CBS	21:44486487:44488619:clu_15268_NA_ENSG00000160200	21:44486964:C:T	0.0795186	3.48073e-22	3.62377e-17	1.73404e-15	1	Cells_Cultured_fibroblasts
UnAnnotated	7:117182162:117199518:clu_21810_NA_UnAnnotated	7:117191326:C:T	0.135606	3.59488e-21	3.77857e-17	1.80613e-15	0	NA
LRRC27	10:134161860:134165111:clu_4871_NA_ENSG00000148814	10:134145441:C:CT	-0.15782	2.87053e-21	4.01878e-17	1.91884e-15	2	Artery_Tibial,Muscle_Skeletal
POFUT2	21:46698084:46702264:clu_15299_NA_ENSG00000186866	21:46698256:T:C	-0.0334262	3.07496e-23	4.20603e-17	2.00604e-15	36	Adipose_Subcutaneous,Adipose_Visceral_Omentum,Adrenal_Gland,Artery_Aorta,Artery_Coronary,Artery_Tibial,Brain_Cerebellar_Hemisphere,Brain_Cerebellum,Brain_Cortex,Brain_Spinal_cord_cervical_c-1,Breast_Mammary_Tissue,Cells_Cultured_fibroblasts,Cells_EBV-transformed_lymphocytes,Colon_Sigmoid,Esophagus_Gastroesophageal_Junction,Esophagus_Mucosa,Esophagus_Muscularis,Heart_Atrial_Appendage,Heart_Left_Ve…
CEP57	11:95523907:95532396:clu_7132_NA_ENSG00000166037	11:95578780:G:T	0.0681861	1.12812e-24	4.21881e-17	2.00994e-15	24	Adipose_Subcutaneous,Adipose_Visceral_Omentum,Adrenal_Gland,Artery_Aorta,Artery_Tibial,Brain_Cerebellum,Cells_Cultured_fibroblasts,Colon_Sigmoid,Colon_Transverse,Esophagus_Gastroesophageal_Junction,Esophagus_Mucosa,Esophagus_Muscularis,Heart_Left_Ventricle,Lung,Minor_Salivary_Gland,Muscle_Skeletal,Nerve_Tibial,Skin_Not_Sun_Exposed_Suprapubic,Skin_Sun_Exposed_Lower_leg,Small_Intestine_Terminal_Ile…
RMDN1	8:87482639:87487049:clu_20650_NA_ENSG00000176623	8:87477723:C:T	0.0255393	8.01284e-22	4.27481e-17	2.03439e-15	0	NA
ENSG00000196696	16:70016397:70016561:clu_12680_NA_ENSG00000196696	16:70012447:C:T	0.0273532	1.03196e-20	4.31257e-17	2.05011e-15	0	NA
TMEM87B	2:112824644:112832489:clu_805_NA_ENSG00000153214	2:112842923:T:A	0.0581533	2.51759e-21	4.3266e-17	2.05454e-15	0	NA
AC006369.2	2:37827505:37831452:clu_260_NA_ENSG00000236213	2:37824224:A:C	0.0860969	1.19382e-21	4.36866e-17	2.07225e-15	1	Whole_Blood
UnAnnotated	17:75139741:75143748:clu_17294_NA_UnAnnotated	17:75186099:C:G	0.0811841	3.86764e-26	4.50633e-17	2.13522e-15	2	Adipose_Visceral_Omentum,Breast_Mammary_Tissue
ITPR3	6:33608331:33623543:clu_17760_NA_ENSG00000096433	6:33620397:C:G	-0.0328932	5.65469e-24	4.62073e-17	2.18705e-15	0	NA
ACTN1	14:69392389:69404515:clu_5323_NA_ENSG00000072110	14:69404808:T:C	-0.0213527	2.31201e-23	4.78136e-17	2.26061e-15	4	Esophagus_Mucosa,Liver,Skin_Not_Sun_Exposed_Suprapubic,Skin_Sun_Exposed_Lower_leg
UnAnnotated	14:102974886:102975866:clu_5629_NA_UnAnnotated	14:102975877:CG:C	-0.100909	5.46569e-20	4.80783e-17	2.27066e-15	2	Adipose_Subcutaneous,Pituitary
DPH3	3:16305736:16306276:clu_8545_NA_ENSG00000154813	3:16299870:TAA:T	-0.055761	4.00312e-20	5.31951e-17	2.50959e-15	0	NA
NUTM2A-AS1	10:88975930:89048199:clu_4459_NA_ENSG00000223482	10:89090949:T:A	0.101254	1.70013e-22	5.39481e-17	2.54236e-15	6	Brain_Amygdala,Brain_Caudate_basal_ganglia,Brain_Hypothalamus,Colon_Sigmoid,Esophagus_Gastroesophageal_Junction,Esophagus_Muscularis
UnAnnotated	6:86223613:86224224:clu_18110_NA_UnAnnotated	6:86221586:A:T	0.0118627	1.02497e-20	5.84548e-17	2.75176e-15	12	Adrenal_Gland,Breast_Mammary_Tissue,Cells_Cultured_fibroblasts,Cells_EBV-transformed_lymphocytes,Esophagus_Mucosa,Liver,Lung,Skin_Not_Sun_Exposed_Suprapubic,Skin_Sun_Exposed_Lower_leg,Small_Intestine_Terminal_Ileum,Spleen,Stomach
CBS	21:44486487:44487888:clu_15268_NA_ENSG00000160200	21:44486964:C:T	-0.0828127	3.97685e-23	5.97789e-17	2.81105e-15	0	NA
PLXNB2	22:50733858:50745982:clu_6166_NA_ENSG00000196576	22:50737584:G:T	-0.0380838	4.39535e-22	6.01121e-17	2.82367e-15	0	NA
HLA-DRB1	6:32549615:32551886:clu_17708_NA_ENSG00000196126	6:32589877:T:TTAAAATTTAGATA	-0.202634	6.52208e-23	6.24204e-17	2.92894e-15	0	NA
C4orf19	4:37455662:37489023:clu_15531_NA_ENSG00000154274	4:37489082:G:A	-0.0715191	1.77502e-21	6.53869e-17	3.06483e-15	1	Minor_Salivary_Gland
C6orf183	6:109669750:109676051:clu_18220_NA_ENSG00000243587	6:109661541:G:C	0.158376	3.11249e-20	6.94805e-17	3.2532e-15	13	Adipose_Subcutaneous,Adipose_Visceral_Omentum,Brain_Hippocampus,Brain_Hypothalamus,Brain_Nucleus_accumbens_basal_ganglia,Breast_Mammary_Tissue,Colon_Transverse,Liver,Lung,Minor_Salivary_Gland,Pituitary,Small_Intestine_Terminal_Ileum,Spleen
PCM1	8:17780697:17793098:clu_20265_NA_ENSG00000078674	8:17778421:G:C	0.0497743	1.24503e-22	7.22037e-17	3.37707e-15	12	Adrenal_Gland,Artery_Aorta,Artery_Tibial,Cells_Cultured_fibroblasts,Cells_EBV-transformed_lymphocytes,Colon_Sigmoid,Esophagus_Gastroesophageal_Junction,Esophagus_Mucosa,Esophagus_Muscularis,Muscle_Skeletal,Nerve_Tibial,Thyroid
UnAnnotated	17:80415424:80416293:clu_17397_NA_UnAnnotated	17:80449711:T:A	-0.148246	2.67705e-21	7.30284e-17	3.41197e-15	4	Cells_EBV-transformed_lymphocytes,Minor_Salivary_Gland,Nerve_Tibial,Small_Intestine_Terminal_Ileum
UnAnnotated	6:11735916:11755106:clu_17471_NA_UnAnnotated	6:11742116:G:C	-0.183787	5.71657e-21	7.69081e-17	3.58938e-15	0	NA
COX14	12:50512335:50513819:clu_14340_NA_ENSG00000178449	12:50507243:C:T	-0.0162749	2.93016e-21	7.83465e-17	3.65259e-15	11	Adrenal_Gland,Brain_Anterior_cingulate_cortex_BA24,Brain_Nucleus_accumbens_basal_ganglia,Brain_Putamen_basal_ganglia,Esophagus_Mucosa,Heart_Atrial_Appendage,Kidney_Cortex,Liver,Nerve_Tibial,Prostate,Skin_Not_Sun_Exposed_Suprapubic
LMCD1	3:8543666:8556611:clu_8421_NA_ENSG00000071282	3:8564939:T:C	-0.00784326	2.81752e-25	8.09452e-17	3.7697e-15	5	Artery_Tibial,Cells_Cultured_fibroblasts,Skin_Not_Sun_Exposed_Suprapubic,Stomach,Thyroid
BZW1	2:201676713:201677931:clu_1276_NA_ENSG00000082153	2:201675353:G:C	0.0144235	2.11269e-22	8.24038e-17	3.83353e-15	1	Whole_Blood
COX14	12:50506084:50512276:clu_14340_NA_ENSG00000178449	12:50507243:C:T	-0.015788	5.68344e-22	8.53399e-17	3.96588e-15	29	Adipose_Subcutaneous,Adipose_Visceral_Omentum,Artery_Aorta,Artery_Coronary,Artery_Tibial,Brain_Amygdala,Brain_Caudate_basal_ganglia,Brain_Cortex,Brain_Frontal_Cortex_BA9,Brain_Hippocampus,Breast_Mammary_Tissue,Cells_Cultured_fibroblasts,Colon_Sigmoid,Colon_Transverse,Esophagus_Gastroesophageal_Junction,Esophagus_Muscularis,Heart_Left_Ventricle,Lung,Minor_Salivary_Gland,Muscle_Skeletal,Ovary,Pitui…
FOPNL	16:15961373:15973661:clu_12229_NA_ENSG00000133393	16:15937209:C:G	0.0524401	1.154e-22	8.55642e-17	3.97206e-15	0	NA
IQCB1	3:121500721:121508920:clu_9266_NA_ENSG00000173226	3:121457244:A:T	-0.0540053	2.74252e-20	9.17654e-17	4.25539e-15	42	Adipose_Subcutaneous,Adipose_Visceral_Omentum,Adrenal_Gland,Artery_Aorta,Artery_Coronary,Artery_Tibial,Brain_Caudate_basal_ganglia,Brain_Cerebellar_Hemisphere,Brain_Cerebellum,Brain_Cortex,Brain_Frontal_Cortex_BA9,Brain_Hippocampus,Brain_Hypothalamus,Brain_Nucleus_accumbens_basal_ganglia,Brain_Putamen_basal_ganglia,Brain_Substantia_nigra,Breast_Mammary_Tissue,Cells_Cultured_fibroblasts,Cells_EBV-…
SAMD3	6:130543958:130634123:clu_18334_NA_ENSG00000164483	6:130613535:A:G	-0.0533695	5.63395e-22	9.86155e-17	4.56817e-15	0	NA
FAH	15:80445183:80445368:clu_13434_NA_ENSG00000103876	15:80445292:G:C	-0.180678	2.51027e-20	9.98656e-17	4.62116e-15	8	Artery_Tibial,Brain_Caudate_basal_ganglia,Brain_Cortex,Brain_Frontal_Cortex_BA9,Cells_Cultured_fibroblasts,Nerve_Tibial,Ovary,Pituitary
ENSG00000175061	17:16342728:16342895:clu_16463_NA_ENSG00000175061	17:16355473:C:CTGGGCAATATAGGGCAATA	-0.0107666	1.69216e-20	1.00382e-16	4.64012e-15	0	NA
ZNF493	19:21580069:21605715:clu_11204_NA_ENSG00000196268	19:21549668:A:G	-0.0898581	8.91086e-21	1.04156e-16	4.80946e-15	3	Breast_Mammary_Tissue,Minor_Salivary_Gland,Thyroid
PAK1	11:77103586:77108072:clu_7036_NA_ENSG00000149269	11:77154350:TA:T	-0.0618592	2.87663e-21	1.05302e-16	4.85722e-15	13	Brain_Anterior_cingulate_cortex_BA24,Brain_Cerebellar_Hemisphere,Brain_Cerebellum,Brain_Cortex,Brain_Nucleus_accumbens_basal_ganglia,Cells_EBV-transformed_lymphocytes,Colon_Transverse,Muscle_Skeletal,Nerve_Tibial,Pituitary,Small_Intestine_Terminal_Ileum,Stomach,Thyroid
ANKRD9	14:102974886:102974978:clu_5629_NA_ENSG00000156381	14:102975877:CG:C	0.0987712	4.18804e-20	1.06489e-16	4.90677e-15	43	Adipose_Visceral_Omentum,Adrenal_Gland,Artery_Aorta,Artery_Coronary,Artery_Tibial,Brain_Amygdala,Brain_Anterior_cingulate_cortex_BA24,Brain_Caudate_basal_ganglia,Brain_Cerebellar_Hemisphere,Brain_Cerebellum,Brain_Cortex,Brain_Frontal_Cortex_BA9,Brain_Hippocampus,Brain_Hypothalamus,Brain_Nucleus_accumbens_basal_ganglia,Brain_Putamen_basal_ganglia,Brain_Spinal_cord_cervical_c-1,Brain_Substantia_nig…
ZNF69	19:11998801:12014430:clu_10976_NA_ENSG00000198429	19:12014355:C:G	0.15013	6.71559e-20	1.09112e-16	5.02231e-15	12	Adipose_Subcutaneous,Adipose_Visceral_Omentum,Adrenal_Gland,Breast_Mammary_Tissue,Cells_Cultured_fibroblasts,Cells_EBV-transformed_lymphocytes,Colon_Sigmoid,Colon_Transverse,Liver,Minor_Salivary_Gland,Prostate,Stomach
SCAMP5	15:75309090:75310211:clu_13373_NA_ENSG00000198794	15:75321262:T:C	0.0678921	1.4459e-22	1.11556e-16	5.12938e-15	0	NA
KCNA6	12:4923944:4948463:clu_14010_NA_ENSG00000151079	12:4958207:AC:A	0.0998823	8.17572e-24	1.13537e-16	5.21495e-15	0	NA
ACPL2	3:140950753:140953058:clu_9436_NA_ENSG00000155893	3:140953239:G:C	0.157539	3.37662e-22	1.18739e-16	5.44814e-15	0	NA
EI24	11:125439469:125442354:clu_7348_NA_ENSG00000149547	11:125424910:CAA:C	0.0473218	1.44733e-20	1.20593e-16	5.52737e-15	12	Adipose_Visceral_Omentum,Artery_Aorta,Artery_Coronary,Breast_Mammary_Tissue,Cells_EBV-transformed_lymphocytes,Colon_Sigmoid,Colon_Transverse,Esophagus_Mucosa,Heart_Left_Ventricle,Liver,Minor_Salivary_Gland,Thyroid
POLD3	11:74305161:74315737:clu_7012_NA_ENSG00000077514	11:74307701:G:GAATAT	-0.0704274	1.36228e-21	1.2113e-16	5.54614e-15	20	Adipose_Visceral_Omentum,Adrenal_Gland,Artery_Coronary,Artery_Tibial,Breast_Mammary_Tissue,Cells_Cultured_fibroblasts,Colon_Transverse,Esophagus_Gastroesophageal_Junction,Esophagus_Mucosa,Esophagus_Muscularis,Lung,Nerve_Tibial,Ovary,Pituitary,Prostate,Skin_Not_Sun_Exposed_Suprapubic,Skin_Sun_Exposed_Lower_leg,Small_Intestine_Terminal_Ileum,Stomach,Thyroid
DNAJC21	5:34945130:34945827:clu_9899_NA_ENSG00000168724	5:34968302:C:T	0.0252877	1.18012e-20	1.21583e-16	5.56103e-15	27	Adipose_Subcutaneous,Adipose_Visceral_Omentum,Adrenal_Gland,Artery_Aorta,Artery_Coronary,Artery_Tibial,Brain_Cortex,Cells_Cultured_fibroblasts,Cells_EBV-transformed_lymphocytes,Colon_Sigmoid,Colon_Transverse,Esophagus_Gastroesophageal_Junction,Esophagus_Mucosa,Esophagus_Muscularis,Heart_Atrial_Appendage,Lung,Muscle_Skeletal,Nerve_Tibial,Ovary,Pituitary,Prostate,Skin_Not_Sun_Exposed_Suprapubic,Ski…
UGP2	2:64068366:64069673:clu_414_NA_ENSG00000169764	2:64091533:T:C	0.0235209	1.27994e-19	1.2393e-16	5.66242e-15	18	Artery_Coronary,Brain_Amygdala,Brain_Caudate_basal_ganglia,Brain_Cerebellar_Hemisphere,Brain_Cortex,Brain_Hypothalamus,Brain_Putamen_basal_ganglia,Brain_Spinal_cord_cervical_c-1,Brain_Substantia_nigra,Cells_EBV-transformed_lymphocytes,Esophagus_Gastroesophageal_Junction,Minor_Salivary_Gland,Ovary,Skin_Sun_Exposed_Lower_leg,Small_Intestine_Terminal_Ileum,Spleen,Uterus,Whole_Blood
TMEM87B	2:112832539:112834769:clu_805_NA_ENSG00000153214	2:112858122:C:T	-0.0616635	1.37092e-21	1.24801e-16	5.69624e-15	16	Adipose_Subcutaneous,Adipose_Visceral_Omentum,Adrenal_Gland,Artery_Aorta,Cells_Cultured_fibroblasts,Cells_EBV-transformed_lymphocytes,Colon_Sigmoid,Colon_Transverse,Esophagus_Mucosa,Esophagus_Muscularis,Nerve_Tibial,Skin_Not_Sun_Exposed_Suprapubic,Skin_Sun_Exposed_Lower_leg,Spleen,Stomach,Whole_Blood
ASB16-AS1	17:42255184:42258991:clu_16840_NA_ENSG00000267080	17:42239349:T:C	0.161779	4.79577e-19	1.28153e-16	5.8431e-15	6	Brain_Amygdala,Brain_Frontal_Cortex_BA9,Heart_Left_Ventricle,Liver,Stomach,Vagina
RIMS2	8:105105871:105160835:clu_20768_NA_ENSG00000176406	8:105084031:C:G	0.142122	2.07741e-22	1.31792e-16	6.00273e-15	1	Pituitary
ZNF266	19:9529307:9529727:clu_10871_NA_ENSG00000174652	19:9538642:GA:G	0.0482788	1.05903e-19	1.32836e-16	6.04395e-15	0	NA
ZNF320	19:53394599:53400773:clu_11745_NA_ENSG00000182986	19:53397065:G:A	0.0933767	4.77885e-23	1.35936e-16	6.17853e-15	0	NA
CTD-2245F17.3	19:53703956:53707269:clu_11757_NA_ENSG00000269051	19:53704949:A:C	-0.104756	4.57155e-21	1.392e-16	6.32028e-15	0	NA
RABEP1	17:5257785:5264503:clu_16312_NA_ENSG00000029725	17:5220325:G:A	0.0698311	2.45325e-20	1.40661e-16	6.37996e-15	13	Artery_Aorta,Artery_Tibial,Breast_Mammary_Tissue,Cells_EBV-transformed_lymphocytes,Colon_Sigmoid,Colon_Transverse,Esophagus_Mucosa,Esophagus_Muscularis,Minor_Salivary_Gland,Skin_Not_Sun_Exposed_Suprapubic,Skin_Sun_Exposed_Lower_leg,Small_Intestine_Terminal_Ileum,Stomach
BAG6	6:31619553:31620012:clu_17668_NA_ENSG00000204463	6:31620020:A:G	0.0113264	2.66668e-24	1.58843e-16	7.19714e-15	31	Adipose_Subcutaneous,Adipose_Visceral_Omentum,Adrenal_Gland,Artery_Aorta,Artery_Coronary,Artery_Tibial,Brain_Anterior_cingulate_cortex_BA24,Brain_Caudate_basal_ganglia,Brain_Cerebellum,Brain_Cortex,Brain_Nucleus_accumbens_basal_ganglia,Brain_Putamen_basal_ganglia,Breast_Mammary_Tissue,Cells_Cultured_fibroblasts,Cells_EBV-transformed_lymphocytes,Colon_Sigmoid,Colon_Transverse,Esophagus_Gastroesoph…
DMKN	19:35996888:36001086:clu_11276_NA_ENSG00000161249	19:35999251:C:G	-0.025607	1.27354e-20	1.61156e-16	7.29434e-15	0	NA
ZNF117	7:64442494:64466919:clu_21357_NA_ENSG00000152926	7:64462079:A:G	-0.0668312	2.84649e-20	1.61324e-16	7.29435e-15	6	Adipose_Subcutaneous,Adipose_Visceral_Omentum,Artery_Tibial,Brain_Cerebellum,Esophagus_Muscularis,Nerve_Tibial
NADSYN1	11:71164427:71166156:clu_6966_NA_ENSG00000172890	11:71168073:A:G	-0.0885277	5.0335e-20	1.63338e-16	7.37775e-15	0	NA
FAM21A	10:51851278:51851922:clu_4241_NA_ENSG00000099290	10:51807814:G:T	0.0731491	5.39265e-20	1.71793e-16	7.7516e-15	0	NA
DPP4	2:162904008:162929909:clu_1054_NA_ENSG00000197635	2:162976796:A:C	0.306747	1.29112e-22	1.77766e-16	8.0128e-15	3	Adipose_Subcutaneous,Breast_Mammary_Tissue,Prostate
C1GALT1	7:7254870:7273934:clu_21050_NA_ENSG00000106392	7:7254866:C:G	-0.057812	3.30612e-21	1.81495e-16	8.17242e-15	4	Artery_Tibial,Colon_Transverse,Skin_Sun_Exposed_Lower_leg,Thyroid
SCAMP5	15:75305146:75308934:clu_13373_NA_ENSG00000198794	15:75322179:G:A	0.0465486	1.79243e-20	1.87391e-16	8.42918e-15	0	NA
WWOX	16:78198186:78312500:clu_12770_NA_ENSG00000186153	16:78312497:C:A	-0.0865216	2.43111e-24	1.90075e-16	8.54108e-15	1	Thyroid
PTPRN2	7:157874069:157926369:clu_22066_NA_ENSG00000155093	7:157914050:C:T	0.0424488	2.18554e-20	1.96206e-16	8.80748e-15	0	NA
ZNF665	19:53683237:53686137:clu_11756_NA_ENSG00000197497	19:53682988:T:C	-0.13803	6.18813e-20	2.00562e-16	8.99373e-15	6	Adipose_Visceral_Omentum,Cells_Cultured_fibroblasts,Colon_Transverse,Lung,Skin_Not_Sun_Exposed_Suprapubic,Stomach
CAMTA1	1:6885270:6931817:clu_1770_NA_ENSG00000171735	1:6891085:G:A	0.0629142	1.43957e-20	2.01041e-16	9.00593e-15	21	Adipose_Subcutaneous,Adipose_Visceral_Omentum,Artery_Aorta,Artery_Coronary,Artery_Tibial,Brain_Nucleus_accumbens_basal_ganglia,Breast_Mammary_Tissue,Cells_Cultured_fibroblasts,Colon_Sigmoid,Colon_Transverse,Esophagus_Gastroesophageal_Junction,Esophagus_Mucosa,Liver,Lung,Nerve_Tibial,Skin_Not_Sun_Exposed_Suprapubic,Skin_Sun_Exposed_Lower_leg,Small_Intestine_Terminal_Ileum,Spleen,Stomach,Thyroid
ACP6	1:147122041:147124252:clu_3016_NA_ENSG00000162836	1:147124310:T:G	0.0710258	3.63633e-21	2.06986e-16	9.2627e-15	0	NA
SFXN4	10:120920481:120920567:clu_4785_NA_ENSG00000183605	10:120920588:T:C	-0.0393444	1.69485e-20	2.0751e-16	9.27661e-15	0	NA
STYXL1	7:75630320:75633076:clu_21464_NA_ENSG00000127952	7:75636240:T:C	-0.0654745	3.89974e-20	2.0917e-16	9.34121e-15	45	Adipose_Subcutaneous,Adipose_Visceral_Omentum,Adrenal_Gland,Artery_Aorta,Artery_Coronary,Artery_Tibial,Brain_Amygdala,Brain_Anterior_cingulate_cortex_BA24,Brain_Caudate_basal_ganglia,Brain_Cerebellar_Hemisphere,Brain_Cerebellum,Brain_Cortex,Brain_Frontal_Cortex_BA9,Brain_Hippocampus,Brain_Hypothalamus,Brain_Nucleus_accumbens_basal_ganglia,Brain_Putamen_basal_ganglia,Brain_Spinal_cord_cervical_c-1…
PROCR	20:33764249:33764890:clu_19901_NA_ENSG00000101000	20:33792559:C:CA	0.0496816	6.35979e-21	2.25967e-16	1.0081e-14	0	NA
C1GALT1	7:7283381:7317216:clu_21053_NA_ENSG00000106392	7:7316977:T:G	-0.177539	8.54979e-22	2.27382e-16	1.01337e-14	0	NA
TBCK	4:107173164:107181594:clu_15865_NA_ENSG00000145348	4:107152379:GA:G	0.0992768	4.11505e-19	2.29978e-16	1.02389e-14	0	NA
AC011526.1	19:41985192:41985287:clu_11459_NA_ENSG00000267107	19:42003630:C:G	-0.075851	7.41688e-25	2.32078e-16	1.03219e-14	0	NA
PDX1-AS1	13:28408287:28408446:clu_19278_NA_ENSG00000247381	13:28408480:T:C	0.0606351	1.03358e-20	2.38287e-16	1.05872e-14	0	NA
STXBP5-AS1	6:147163945:147165419:clu_18431_NA_ENSG00000233452	6:147163642:A:G	0.12316	1.19145e-21	2.4052e-16	1.06755e-14	0	NA
GRAMD3	5:125802028:125805369:clu_10294_NA_ENSG00000155324	5:125803119:G:A	0.0160313	7.41798e-21	2.43762e-16	1.08084e-14	1	Colon_Transverse
ZNF600	19:53284308:53289848:clu_11739_NA_ENSG00000189190	19:53284720:C:G	-0.0936658	1.64094e-20	2.47521e-16	1.09639e-14	3	Adrenal_Gland,Heart_Atrial_Appendage,Whole_Blood
POMZP3	7:76247617:76247814:clu_21472_NA_ENSG00000146707	7:76209459:A:G	-0.0507174	9.13686e-21	2.525e-16	1.1173e-14	2	Brain_Caudate_basal_ganglia,Brain_Nucleus_accumbens_basal_ganglia
SH3YL1	2:253115:263984:clu_6_NA_ENSG00000035115	2:242793:G:C	-0.0789763	1.91548e-20	2.55476e-16	1.12932e-14	0	NA
ODF2L	1:86850484:86852598:clu_2701_NA_ENSG00000122417	1:86819876:T:G	0.0561935	4.11535e-20	2.67634e-16	1.18187e-14	0	NA
RP13-20L14.6	17:80415424:80415549:clu_17397_NA_ENSG00000265458	17:80448017:T:A	0.145888	9.36931e-20	2.69181e-16	1.18749e-14	4	Adrenal_Gland,Breast_Mammary_Tissue,Liver,Spleen
CFI	4:110662266:110663647:clu_15881_NA_ENSG00000205403	4:110655957:C:A	-0.0537088	2.05454e-20	2.81204e-16	1.23927e-14	3	Brain_Putamen_basal_ganglia,Muscle_Skeletal,Skin_Sun_Exposed_Lower_leg
NSUN4	1:46806591:46806995:clu_2440_NA_ENSG00000117481	1:46818452:A:G	0.0721981	2.91342e-21	2.94022e-16	1.29445e-14	1	Adipose_Visceral_Omentum
RP11-101E14.2	20:38635000:38636983:clu_19967_NA_ENSG00000237767	20:38637097:A:G	0.0591564	4.03604e-24	3.04726e-16	1.34022e-14	0	NA
EIF4ENIF1	22:31843554:31844139:clu_5939_NA_ENSG00000184708	22:31800336:C:T	0.104822	2.9003e-20	3.12996e-16	1.3752e-14	9	Adipose_Visceral_Omentum,Brain_Anterior_cingulate_cortex_BA24,Brain_Caudate_basal_ganglia,Brain_Hippocampus,Heart_Atrial_Appendage,Heart_Left_Ventricle,Muscle_Skeletal,Pituitary,Spleen
UnAnnotated	5:179728608:179731772:clu_10660_NA_UnAnnotated	5:179729519:A:G	-0.0680064	2.6516e-25	3.1545e-16	1.38459e-14	18	Adipose_Subcutaneous,Adipose_Visceral_Omentum,Adrenal_Gland,Artery_Aorta,Artery_Tibial,Breast_Mammary_Tissue,Cells_Cultured_fibroblasts,Colon_Transverse,Esophagus_Gastroesophageal_Junction,Esophagus_Muscularis,Heart_Left_Ventricle,Lung,Minor_Salivary_Gland,Nerve_Tibial,Skin_Not_Sun_Exposed_Suprapubic,Skin_Sun_Exposed_Lower_leg,Stomach,Thyroid
YBEY	21:47706651:47706784:clu_15317_NA_ENSG00000182362	21:47701835:T:C	0.0715993	9.77808e-21	3.25937e-16	1.42917e-14	3	Minor_Salivary_Gland,Small_Intestine_Terminal_Ileum,Whole_Blood
SETD4	21:37431222:37432645:clu_15185_NA_ENSG00000185917	21:37435965:C:T	-0.117266	5.48348e-21	3.41637e-16	1.49651e-14	1	Ovary
TP53I13	17:27895566:27896036:clu_16587_NA_ENSG00000167543	17:27895528:T:C	0.105249	2.43746e-20	3.55245e-16	1.55455e-14	3	Brain_Cortex,Brain_Nucleus_accumbens_basal_ganglia,Heart_Left_Ventricle
RSPRY1	16:57220697:57238416:clu_12532_NA_ENSG00000159579	16:57220745:G:A	-0.0784905	1.16522e-18	3.60045e-16	1.57397e-14	15	Adipose_Subcutaneous,Adipose_Visceral_Omentum,Artery_Aorta,Artery_Tibial,Breast_Mammary_Tissue,Cells_Cultured_fibroblasts,Colon_Transverse,Esophagus_Mucosa,Esophagus_Muscularis,Heart_Atrial_Appendage,Lung,Muscle_Skeletal,Skin_Not_Sun_Exposed_Suprapubic,Skin_Sun_Exposed_Lower_leg,Thyroid
CTSB	8:11710988:11725510:clu_20231_NA_ENSG00000164733	8:11711059:C:T	-0.0512526	5.9887e-22	3.68883e-16	1.61099e-14	21	Adipose_Subcutaneous,Adipose_Visceral_Omentum,Brain_Caudate_basal_ganglia,Breast_Mammary_Tissue,Colon_Sigmoid,Colon_Transverse,Esophagus_Mucosa,Heart_Atrial_Appendage,Heart_Left_Ventricle,Liver,Lung,Minor_Salivary_Gland,Muscle_Skeletal,Prostate,Skin_Not_Sun_Exposed_Suprapubic,Skin_Sun_Exposed_Lower_leg,Small_Intestine_Terminal_Ileum,Stomach,Thyroid,Uterus,Whole_Blood
SMIM8	6:88040430:88046727:clu_18125_NA_ENSG00000111850	6:87994572:G:A	0.0752068	1.26607e-20	3.69626e-16	1.61261e-14	4	Brain_Cerebellar_Hemisphere,Brain_Cerebellum,Brain_Putamen_basal_ganglia,Brain_Substantia_nigra
ZNF737	19:20736641:20737096:clu_11190_NA_ENSG00000237440	19:20753537:T:G	0.0302666	9.20315e-22	3.73331e-16	1.62715e-14	0	NA
ARL14EP	11:30344749:30352433:clu_6489_NA_ENSG00000152219	11:30349675:GA:G	-0.0578639	4.51397e-20	3.84726e-16	1.67513e-14	4	Brain_Cortex,Colon_Transverse,Esophagus_Mucosa,Liver
UnAnnotated	7:130668868:130686956:clu_21870_NA_UnAnnotated	7:130686988:G:A	-0.0464666	1.26686e-21	3.92461e-16	1.7071e-14	21	Adipose_Subcutaneous,Adipose_Visceral_Omentum,Artery_Aorta,Brain_Amygdala,Brain_Anterior_cingulate_cortex_BA24,Brain_Caudate_basal_ganglia,Brain_Cortex,Brain_Frontal_Cortex_BA9,Brain_Hippocampus,Brain_Hypothalamus,Brain_Nucleus_accumbens_basal_ganglia,Cells_Cultured_fibroblasts,Colon_Transverse,Esophagus_Gastroesophageal_Junction,Heart_Atrial_Appendage,Minor_Salivary_Gland,Prostate,Skin_Sun_Expos…
SPG20	13:36909969:36920719:clu_19334_NA_ENSG00000133104	13:36929414:C:T	-0.0715055	5.46323e-20	4.09889e-16	1.78113e-14	22	Adipose_Subcutaneous,Adipose_Visceral_Omentum,Adrenal_Gland,Artery_Aorta,Artery_Coronary,Artery_Tibial,Breast_Mammary_Tissue,Cells_Cultured_fibroblasts,Colon_Sigmoid,Esophagus_Gastroesophageal_Junction,Esophagus_Mucosa,Esophagus_Muscularis,Heart_Atrial_Appendage,Lung,Muscle_Skeletal,Nerve_Tibial,Ovary,Skin_Not_Sun_Exposed_Suprapubic,Skin_Sun_Exposed_Lower_leg,Spleen,Thyroid,Vagina
TBCK	4:107173164:107176104:clu_15865_NA_ENSG00000145348	4:107200819:A:G	-0.0788491	7.42902e-19	4.1255e-16	1.7909e-14	27	Adipose_Subcutaneous,Adipose_Visceral_Omentum,Adrenal_Gland,Artery_Aorta,Artery_Coronary,Artery_Tibial,Brain_Cerebellum,Breast_Mammary_Tissue,Cells_Cultured_fibroblasts,Cells_EBV-transformed_lymphocytes,Colon_Sigmoid,Colon_Transverse,Esophagus_Gastroesophageal_Junction,Esophagus_Mucosa,Esophagus_Muscularis,Heart_Atrial_Appendage,Lung,Muscle_Skeletal,Nerve_Tibial,Ovary,Pituitary,Skin_Not_Sun_Expos…
NCMAP	1:24882660:24882938:clu_2043_NA_ENSG00000184454	1:24885989:A:G	-0.130939	7.57759e-21	4.14887e-16	1.79925e-14	3	Minor_Salivary_Gland,Pituitary,Stomach
COX20	1:244999058:245005497:clu_3916_NA_ENSG00000203667	1:244990268:A:G	0.0632118	7.49358e-19	4.15599e-16	1.80054e-14	33	Adipose_Subcutaneous,Adipose_Visceral_Omentum,Adrenal_Gland,Artery_Aorta,Artery_Coronary,Brain_Amygdala,Brain_Anterior_cingulate_cortex_BA24,Brain_Caudate_basal_ganglia,Brain_Cerebellar_Hemisphere,Brain_Cortex,Brain_Hippocampus,Brain_Hypothalamus,Brain_Nucleus_accumbens_basal_ganglia,Brain_Putamen_basal_ganglia,Breast_Mammary_Tissue,Cells_Cultured_fibroblasts,Cells_EBV-transformed_lymphocytes,Col…
UnAnnotated	1:22310824:22336198:clu_1991_NA_UnAnnotated	1:22311656:G:T	0.0413316	4.33164e-21	4.1629e-16	1.80174e-14	0	NA
LGALS8	1:236687361:236689268:clu_3877_NA_ENSG00000116977	1:236688923:T:C	0.0215262	2.33645e-21	4.17888e-16	1.80686e-14	0	NA
SETD5-AS1	3:9429811:9431974:clu_8427_NA_ENSG00000206573	3:9436216:A:C	-0.134722	3.67395e-21	4.34902e-16	1.87856e-14	0	NA
CENPBD1P1	19:59097723:59102865:clu_11912_NA_ENSG00000213753	19:59080325:C:T	0.0418613	1.66884e-17	4.49219e-16	1.93848e-14	3	Artery_Aorta,Colon_Transverse,Uterus
POLD3	11:74305161:74306192:clu_7012_NA_ENSG00000077514	11:74307701:G:GAATAT	0.0694953	3.84089e-20	4.54742e-16	1.96036e-14	1	Uterus
PDCD2	6:170892835:170893387:clu_18584_NA_ENSG00000071994	6:170892919:T:TACTC	-0.0242173	3.73344e-19	4.67771e-16	2.01454e-14	7	Brain_Amygdala,Brain_Anterior_cingulate_cortex_BA24,Brain_Caudate_basal_ganglia,Brain_Cerebellum,Brain_Hippocampus,Brain_Nucleus_accumbens_basal_ganglia,Brain_Putamen_basal_ganglia
ZBTB1	14:64983469:64988205:clu_5286_NA_ENSG00000126804	14:64956381:G:A	0.0700128	4.27595e-19	4.73003e-16	2.03505e-14	0	NA
PHLDB2	3:111451550:111564668:clu_9169_NA_ENSG00000144824	3:111494820:G:A	-0.0907873	7.65997e-20	4.85543e-16	2.08694e-14	0	NA
C1orf227	1:213009529:213031108:clu_3691_NA_ENSG00000185523	1:213063767:A:G	-0.119177	2.51985e-22	4.87624e-16	2.09382e-14	0	NA
SLC25A26	3:66271553:66286968:clu_9033_NA_ENSG00000144741	3:66288450:T:C	0.0602489	1.00991e-20	5.09686e-16	2.18639e-14	0	NA
FAM118A	22:45719308:45728306:clu_6116_NA_ENSG00000100376	22:45732328:G:A	0.0258817	3.18802e-20	5.26638e-16	2.25688e-14	0	NA
WDR52	3:113010595:113012799:clu_9197_NA_ENSG00000206530	3:113022996:G:A	0.141134	1.24205e-20	5.30228e-16	2.27003e-14	0	NA
MGST3	1:165600530:165619078:clu_3361_NA_ENSG00000143198	1:165590968:C:G	-0.0226078	3.4106e-21	5.47189e-16	2.34034e-14	29	Adipose_Visceral_Omentum,Adrenal_Gland,Artery_Aorta,Artery_Coronary,Brain_Amygdala,Brain_Anterior_cingulate_cortex_BA24,Brain_Caudate_basal_ganglia,Brain_Hippocampus,Brain_Hypothalamus,Brain_Nucleus_accumbens_basal_ganglia,Brain_Substantia_nigra,Breast_Mammary_Tissue,Cells_Cultured_fibroblasts,Cells_EBV-transformed_lymphocytes,Colon_Sigmoid,Colon_Transverse,Esophagus_Gastroesophageal_Junction,Lun…
NQO2	6:3012908:3015764:clu_17425_NA_ENSG00000124588	6:3009944:A:G	0.0599813	4.46904e-21	5.52299e-16	2.35988e-14	0	NA
UnAnnotated	9:140006206:140006393:clu_8358_NA_UnAnnotated	9:139990906:T:C	-0.0295126	1.41061e-18	5.59439e-16	2.38804e-14	32	Adipose_Subcutaneous,Adipose_Visceral_Omentum,Adrenal_Gland,Artery_Aorta,Artery_Tibial,Brain_Anterior_cingulate_cortex_BA24,Brain_Cerebellar_Hemisphere,Brain_Frontal_Cortex_BA9,Breast_Mammary_Tissue,Cells_Cultured_fibroblasts,Colon_Sigmoid,Colon_Transverse,Esophagus_Gastroesophageal_Junction,Esophagus_Mucosa,Esophagus_Muscularis,Heart_Atrial_Appendage,Heart_Left_Ventricle,Liver,Lung,Minor_Salivar…
AP000769.1	11:65222802:65223165:clu_6812_NA_ENSG00000173727	11:65249984:CA:C	-0.0987548	2.18777e-19	5.67282e-16	2.41914e-14	30	Adipose_Subcutaneous,Adipose_Visceral_Omentum,Adrenal_Gland,Artery_Aorta,Artery_Tibial,Brain_Anterior_cingulate_cortex_BA24,Brain_Caudate_basal_ganglia,Brain_Cerebellar_Hemisphere,Brain_Cerebellum,Brain_Cortex,Brain_Hypothalamus,Brain_Nucleus_accumbens_basal_ganglia,Brain_Putamen_basal_ganglia,Brain_Spinal_cord_cervical_c-1,Breast_Mammary_Tissue,Cells_Cultured_fibroblasts,Cells_EBV-transformed_ly…
RNF181	2:85823772:85824227:clu_574_NA_ENSG00000168894	2:85840085:CT:C	-0.0181695	1.27544e-21	5.88655e-16	2.50783e-14	29	Adipose_Subcutaneous,Adipose_Visceral_Omentum,Adrenal_Gland,Artery_Aorta,Artery_Coronary,Artery_Tibial,Brain_Amygdala,Brain_Hypothalamus,Brain_Nucleus_accumbens_basal_ganglia,Brain_Substantia_nigra,Breast_Mammary_Tissue,Cells_Cultured_fibroblasts,Cells_EBV-transformed_lymphocytes,Colon_Sigmoid,Colon_Transverse,Esophagus_Gastroesophageal_Junction,Esophagus_Muscularis,Heart_Atrial_Appendage,Heart_L…
CLCN7	16:1506207:1507255:clu_11999_NA_ENSG00000103249	16:1521452:C:A	-0.0575967	4.10957e-20	6.11504e-16	2.60262e-14	23	Adipose_Visceral_Omentum,Artery_Aorta,Artery_Coronary,Artery_Tibial,Brain_Cerebellum,Breast_Mammary_Tissue,Cells_Cultured_fibroblasts,Colon_Sigmoid,Colon_Transverse,Esophagus_Gastroesophageal_Junction,Esophagus_Mucosa,Heart_Atrial_Appendage,Heart_Left_Ventricle,Lung,Muscle_Skeletal,Nerve_Tibial,Pituitary,Prostate,Skin_Not_Sun_Exposed_Suprapubic,Skin_Sun_Exposed_Lower_leg,Stomach,Thyroid,Vagina
UnAnnotated	4:945505:946978:clu_15361_NA_UnAnnotated	4:946226:T:C	-0.0180415	1.43911e-21	6.23037e-16	2.64912e-14	16	Brain_Cerebellar_Hemisphere,Brain_Cerebellum,Brain_Cortex,Brain_Frontal_Cortex_BA9,Brain_Hypothalamus,Brain_Nucleus_accumbens_basal_ganglia,Brain_Putamen_basal_ganglia,Cells_Cultured_fibroblasts,Cells_EBV-transformed_lymphocytes,Esophagus_Mucosa,Lung,Pituitary,Spleen,Uterus,Vagina,Whole_Blood
AGAP5	10:75488345:75490197:clu_4367_NA_ENSG00000172650	10:75496130:G:A	-0.117506	4.99877e-18	6.35046e-16	2.69754e-14	5	Brain_Cerebellar_Hemisphere,Colon_Sigmoid,Esophagus_Mucosa,Pituitary,Small_Intestine_Terminal_Ileum
RPGRIP1L	16:53671766:53672222:clu_12507_NA_ENSG00000103494	16:53645838:C:T	0.124077	1.34913e-18	6.63692e-16	2.81647e-14	0	NA
PDX1-AS1	13:28422673:28491287:clu_19279_NA_ENSG00000247381	13:28475075:G:C	0.139299	2.87221e-19	6.68926e-16	2.83592e-14	0	NA
UnAnnotated	10:79011014:79064145:clu_4415_NA_UnAnnotated	10:79051776:G:C	0.037158	2.5782e-22	6.79056e-16	2.87606e-14	0	NA
EIF4ENIF1	22:31843551:31844139:clu_5939_NA_ENSG00000184708	22:31800336:C:T	-0.10543	1.12588e-20	6.85743e-16	2.90156e-14	31	Adipose_Subcutaneous,Adrenal_Gland,Artery_Aorta,Artery_Coronary,Artery_Tibial,Brain_Cerebellar_Hemisphere,Brain_Cerebellum,Brain_Cortex,Brain_Nucleus_accumbens_basal_ganglia,Breast_Mammary_Tissue,Cells_Cultured_fibroblasts,Cells_EBV-transformed_lymphocytes,Colon_Sigmoid,Colon_Transverse,Esophagus_Gastroesophageal_Junction,Esophagus_Mucosa,Esophagus_Muscularis,Liver,Lung,Minor_Salivary_Gland,Nerve…
FKTN	9:108320446:108337226:clu_7919_NA_ENSG00000106692	9:108335958:G:C	0.105319	3.27561e-20	6.99269e-16	2.95591e-14	2	Cells_Cultured_fibroblasts,Cells_EBV-transformed_lymphocytes
UnAnnotated	19:57946961:57954659:clu_11861_NA_UnAnnotated	19:57943697:A:G	-0.107091	5.65032e-21	8.12593e-16	3.43162e-14	8	Adipose_Subcutaneous,Brain_Cerebellum,Breast_Mammary_Tissue,Esophagus_Mucosa,Nerve_Tibial,Skin_Not_Sun_Exposed_Suprapubic,Skin_Sun_Exposed_Lower_leg,Thyroid
PARP8	5:50046022:50055477:clu_9964_NA_ENSG00000151883	5:50095962:G:A	-0.0872357	1.85304e-19	8.53205e-16	3.59963e-14	6	Adipose_Visceral_Omentum,Breast_Mammary_Tissue,Esophagus_Mucosa,Skin_Not_Sun_Exposed_Suprapubic,Skin_Sun_Exposed_Lower_leg,Thyroid
RINT1	7:105189157:105189276:clu_21751_NA_ENSG00000135249	7:105196971:T:TA	0.0502531	1.27356e-21	8.57135e-16	3.6127e-14	0	NA
LINC00662	19:28221615:28223704:clu_11224_NA_ENSG00000261824	19:28250771:G:A	-0.114632	2.18439e-18	8.62801e-16	3.63307e-14	36	Adipose_Subcutaneous,Adipose_Visceral_Omentum,Adrenal_Gland,Artery_Aorta,Artery_Coronary,Artery_Tibial,Brain_Caudate_basal_ganglia,Brain_Cerebellar_Hemisphere,Brain_Cerebellum,Brain_Cortex,Brain_Frontal_Cortex_BA9,Brain_Hippocampus,Brain_Hypothalamus,Brain_Nucleus_accumbens_basal_ganglia,Brain_Putamen_basal_ganglia,Brain_Substantia_nigra,Breast_Mammary_Tissue,Cells_Cultured_fibroblasts,Colon_Sigm…
RP11-274B21.1	7:128220148:128231904:clu_21840_NA_ENSG00000242588	7:128279389:C:T	-0.0746135	1.36819e-19	8.85022e-16	3.72303e-14	0	NA
LRRFIP2	3:37216096:37217309:clu_8620_NA_ENSG00000093167	3:37266678:C:T	-0.0657571	4.90935e-19	8.91365e-16	3.74609e-14	1	Brain_Hippocampus
ZNF595	4:60046:194870:clu_15333_NA_ENSG00000197701	4:167368:A:AT	0.0287162	2.36909e-20	8.95146e-16	3.75835e-14	0	NA
UnAnnotated	18:21099967:21113319:clu_13728_NA_UnAnnotated	18:21151617:CAA:C	-0.030114	2.06687e-20	8.99354e-16	3.77237e-14	0	NA
MLXIP	12:122625630:122626238:clu_14969_NA_ENSG00000175727	12:122588387:GT:G	0.0592534	2.45016e-19	9.03778e-16	3.78728e-14	25	Adipose_Subcutaneous,Adrenal_Gland,Artery_Aorta,Artery_Coronary,Artery_Tibial,Brain_Cerebellar_Hemisphere,Brain_Cerebellum,Breast_Mammary_Tissue,Cells_Cultured_fibroblasts,Esophagus_Gastroesophageal_Junction,Esophagus_Mucosa,Esophagus_Muscularis,Lung,Muscle_Skeletal,Nerve_Tibial,Ovary,Prostate,Skin_Not_Sun_Exposed_Suprapubic,Skin_Sun_Exposed_Lower_leg,Small_Intestine_Terminal_Ileum,Spleen,Stomach…
PRPF18	10:13633888:13639458:clu_4016_NA_ENSG00000165630	10:13651849:C:T	-0.025444	2.63141e-19	9.29201e-16	3.89007e-14	0	NA
LRRC23	12:7014067:7014749:clu_14050_NA_ENSG00000010626	12:7008991:A:T	0.123067	3.41138e-19	9.35109e-16	3.91104e-14	2	Colon_Sigmoid,Whole_Blood
ASNS	7:97599157:97599446:clu_21591_NA_ENSG00000070669	7:97595328:T:G	0.0554586	3.29577e-21	9.50321e-16	3.97084e-14	16	Adipose_Subcutaneous,Adipose_Visceral_Omentum,Artery_Coronary,Artery_Tibial,Brain_Cerebellum,Breast_Mammary_Tissue,Cells_EBV-transformed_lymphocytes,Colon_Sigmoid,Esophagus_Gastroesophageal_Junction,Esophagus_Muscularis,Minor_Salivary_Gland,Muscle_Skeletal,Skin_Not_Sun_Exposed_Suprapubic,Skin_Sun_Exposed_Lower_leg,Small_Intestine_Terminal_Ileum,Uterus
IFI27L1	14:94563311:94568160:clu_5560_NA_ENSG00000165948	14:94570770:A:G	-0.0278342	3.62104e-22	9.53128e-16	3.97875e-14	0	NA
UnAnnotated	5:6605488:6606933:clu_9817_NA_UnAnnotated	5:6602544:T:C	-0.0263689	9.59615e-24	9.81351e-16	4.09263e-14	5	Adipose_Subcutaneous,Artery_Tibial,Breast_Mammary_Tissue,Muscle_Skeletal,Skin_Sun_Exposed_Lower_leg
UnAnnotated	7:76180839:76250433:clu_21471_NA_UnAnnotated	7:76268277:T:C	-0.139111	3.1906e-20	1.01602e-15	4.23316e-14	4	Breast_Mammary_Tissue,Skin_Not_Sun_Exposed_Suprapubic,Skin_Sun_Exposed_Lower_leg,Uterus
AP000769.1	11:65222802:65222908:clu_6812_NA_ENSG00000173727	11:65223539:CAAAA:C	0.104177	6.99369e-20	1.06139e-15	4.41796e-14	0	NA
UnAnnotated	5:1799061:1799885:clu_9811_NA_UnAnnotated	5:1822326:C:T	-0.064753	3.50456e-21	1.0641e-15	4.425e-14	43	Adipose_Subcutaneous,Adipose_Visceral_Omentum,Adrenal_Gland,Artery_Aorta,Artery_Coronary,Artery_Tibial,Brain_Amygdala,Brain_Anterior_cingulate_cortex_BA24,Brain_Caudate_basal_ganglia,Brain_Cerebellar_Hemisphere,Brain_Cerebellum,Brain_Cortex,Brain_Hippocampus,Brain_Hypothalamus,Brain_Spinal_cord_cervical_c-1,Brain_Substantia_nigra,Breast_Mammary_Tissue,Cells_Cultured_fibroblasts,Cells_EBV-transfor…
ARL6IP4	12:123465813:123466142:clu_14993_NA_ENSG00000182196	12:123451018:G:C	-0.0441703	3.38052e-18	1.07259e-15	4.45605e-14	0	NA
NUTM2A-AS1	10:89005969:89048199:clu_4459_NA_ENSG00000223482	10:89090949:T:A	-0.0908234	4.071e-19	1.08771e-15	4.51455e-14	10	Artery_Aorta,Brain_Anterior_cingulate_cortex_BA24,Brain_Cerebellar_Hemisphere,Brain_Cortex,Brain_Frontal_Cortex_BA9,Brain_Hippocampus,Brain_Substantia_nigra,Heart_Left_Ventricle,Nerve_Tibial,Uterus
SGCE	7:94218044:94228087:clu_21569_NA_ENSG00000127990	7:94253474:CA:C	-0.0200944	1.99814e-20	1.0929e-15	4.53177e-14	0	NA
KIAA1671	22:25348739:25421600:clu_5832_NA_ENSG00000197077	22:25404908:C:G	0.152693	5.42509e-21	1.12738e-15	4.66585e-14	0	NA
LMCD1	3:8556681:8574423:clu_8421_NA_ENSG00000071282	3:8556909:T:C	-0.00934258	6.60812e-22	1.12668e-15	4.66585e-14	14	Adipose_Subcutaneous,Adipose_Visceral_Omentum,Artery_Aorta,Artery_Coronary,Breast_Mammary_Tissue,Esophagus_Mucosa,Esophagus_Muscularis,Heart_Atrial_Appendage,Heart_Left_Ventricle,Lung,Minor_Salivary_Gland,Muscle_Skeletal,Nerve_Tibial,Skin_Sun_Exposed_Lower_leg
STARD3NL	7:38218022:38247048:clu_21225_NA_ENSG00000010270	7:38242166:T:A	0.0707478	1.5312e-19	1.17801e-15	4.87075e-14	10	Adipose_Subcutaneous,Adipose_Visceral_Omentum,Artery_Tibial,Breast_Mammary_Tissue,Lung,Nerve_Tibial,Skin_Not_Sun_Exposed_Suprapubic,Skin_Sun_Exposed_Lower_leg,Spleen,Whole_Blood
UnAnnotated	4:169923356:169927036:clu_16106_NA_UnAnnotated	4:169921399:A:G	0.0629318	5.31775e-22	1.1838e-15	4.89005e-14	11	Adipose_Subcutaneous,Brain_Cerebellar_Hemisphere,Brain_Cerebellum,Colon_Transverse,Esophagus_Mucosa,Nerve_Tibial,Prostate,Small_Intestine_Terminal_Ileum,Stomach,Thyroid,Vagina
C9orf78	9:132590531:132591484:clu_8198_NA_ENSG00000136819	9:132601903:G:A	0.0191464	2.15048e-19	1.21862e-15	5.0291e-14	10	Brain_Amygdala,Brain_Anterior_cingulate_cortex_BA24,Brain_Caudate_basal_ganglia,Brain_Hippocampus,Heart_Atrial_Appendage,Heart_Left_Ventricle,Liver,Minor_Salivary_Gland,Pituitary,Spleen
CASP3	4:185559622:185570549:clu_16152_NA_ENSG00000164305	4:185569730:C:T	0.12917	7.22982e-20	1.22068e-15	5.03283e-14	30	Adipose_Subcutaneous,Adipose_Visceral_Omentum,Adrenal_Gland,Artery_Aorta,Artery_Coronary,Artery_Tibial,Brain_Cerebellar_Hemisphere,Brain_Cerebellum,Brain_Cortex,Breast_Mammary_Tissue,Cells_Cultured_fibroblasts,Cells_EBV-transformed_lymphocytes,Colon_Sigmoid,Colon_Transverse,Esophagus_Gastroesophageal_Junction,Esophagus_Mucosa,Esophagus_Muscularis,Heart_Atrial_Appendage,Heart_Left_Ventricle,Lung,M…
NUP88	17:5291224:5292122:clu_16314_NA_ENSG00000108559	17:5290599:G:A	0.016542	7.84284e-21	1.24321e-15	5.12087e-14	0	NA
INO80B	2:74682301:74682518:clu_525_NA_ENSG00000115274	2:74722224:A:G	-0.0637167	2.06954e-17	1.25375e-15	5.1594e-14	36	Adipose_Subcutaneous,Adipose_Visceral_Omentum,Adrenal_Gland,Artery_Aorta,Artery_Coronary,Artery_Tibial,Brain_Caudate_basal_ganglia,Brain_Cerebellar_Hemisphere,Brain_Cerebellum,Brain_Cortex,Brain_Hypothalamus,Breast_Mammary_Tissue,Cells_Cultured_fibroblasts,Cells_EBV-transformed_lymphocytes,Colon_Sigmoid,Colon_Transverse,Esophagus_Gastroesophageal_Junction,Esophagus_Mucosa,Esophagus_Muscularis,Hea…
TMEM176B	7:150490688:150493454:clu_21995_NA_ENSG00000106565	7:150489800:A:G	-0.0217394	6.91965e-23	1.30639e-15	5.37094e-14	31	Adipose_Subcutaneous,Adipose_Visceral_Omentum,Adrenal_Gland,Artery_Aorta,Artery_Coronary,Artery_Tibial,Brain_Caudate_basal_ganglia,Brain_Hippocampus,Brain_Hypothalamus,Brain_Nucleus_accumbens_basal_ganglia,Breast_Mammary_Tissue,Colon_Sigmoid,Colon_Transverse,Esophagus_Gastroesophageal_Junction,Esophagus_Mucosa,Esophagus_Muscularis,Heart_Atrial_Appendage,Heart_Left_Ventricle,Lung,Minor_Salivary_Gl…
IFI27	14:94577143:94581197:clu_5562_NA_ENSG00000165949	14:94578162:G:T	0.0520281	1.59275e-19	1.41038e-15	5.79299e-14	0	NA
HI-LNC249	1:93804831:93804914:clu_2748_NA_ENSG00000223745	1:93810147:CT:C	0.121829	2.0086e-18	1.41802e-15	5.8168e-14	5	Brain_Cerebellar_Hemisphere,Brain_Cerebellum,Brain_Cortex,Heart_Atrial_Appendage,Muscle_Skeletal
UnAnnotated	21:47613179:47613422:clu_15311_NA_UnAnnotated	21:47644092:G:T	0.147191	5.03557e-19	1.41885e-15	5.8168e-14	0	NA
ERC1	12:1100653:1136914:clu_13975_NA_ENSG00000082805	12:1100637:G:C	0.114601	2.37135e-19	1.47672e-15	6.04835e-14	7	Adipose_Subcutaneous,Adipose_Visceral_Omentum,Artery_Aorta,Cells_Cultured_fibroblasts,Esophagus_Mucosa,Esophagus_Muscularis,Nerve_Tibial
MLST8	16:2255513:2256062:clu_12051_NA_ENSG00000167965	16:2245285:A:T	0.121121	1.14162e-18	1.53665e-15	6.28789e-14	0	NA
ACTN1	14:69392389:69445669:clu_5323_NA_ENSG00000072110	14:69404808:T:C	0.0207294	7.38005e-23	1.55137e-15	6.33718e-14	2	Ovary,Thyroid
ST3GAL5	2:86073686:86074984:clu_582_NA_ENSG00000115525	2:86072834:G:GT	0.0681985	4.6856e-19	1.55161e-15	6.33718e-14	6	Adrenal_Gland,Cells_Cultured_fibroblasts,Liver,Ovary,Pituitary,Thyroid
MRPL36	5:1799061:1799906:clu_9811_NA_ENSG00000171421	5:1818394:CCTT:C	0.0627936	2.3893e-21	1.58396e-15	6.46323e-14	3	Brain_Frontal_Cortex_BA9,Brain_Nucleus_accumbens_basal_ganglia,Brain_Putamen_basal_ganglia
UnAnnotated	20:31407723:31413731:clu_19858_NA_UnAnnotated	20:31401736:T:C	-0.00955363	1.93984e-21	1.588e-15	6.47365e-14	3	Brain_Amygdala,Brain_Cortex,Brain_Substantia_nigra
CERS5	12:50524477:50527716:clu_14341_NA_ENSG00000139624	12:50529040:GGA:G	-0.0199219	9.85249e-19	1.70573e-15	6.94707e-14	0	NA
SPG20	13:36909969:36920362:clu_19334_NA_ENSG00000133104	13:36914499:C:CA	0.0822886	1.02946e-19	1.73013e-15	7.03986e-14	3	Heart_Left_Ventricle,Pituitary,Stomach
LRRC23	12:7014239:7014749:clu_14050_NA_ENSG00000010626	12:7008991:A:T	-0.124776	1.40953e-19	1.77506e-15	7.21593e-14	1	Pituitary
DHRS1	14:24760425:24760762:clu_5029_NA_ENSG00000157379	14:24758641:G:A	-0.13584	2.69904e-19	1.77938e-15	7.22674e-14	6	Adrenal_Gland,Cells_Cultured_fibroblasts,Cells_EBV-transformed_lymphocytes,Colon_Transverse,Muscle_Skeletal,Stomach
SRP54	14:35488280:35497294:clu_5078_NA_ENSG00000100883	14:35496176:C:A	0.0094733	3.65004e-21	1.85068e-15	7.5093e-14	16	Adipose_Subcutaneous,Adipose_Visceral_Omentum,Artery_Tibial,Cells_Cultured_fibroblasts,Cells_EBV-transformed_lymphocytes,Colon_Sigmoid,Esophagus_Gastroesophageal_Junction,Esophagus_Mucosa,Heart_Atrial_Appendage,Lung,Nerve_Tibial,Pituitary,Skin_Not_Sun_Exposed_Suprapubic,Skin_Sun_Exposed_Lower_leg,Thyroid,Whole_Blood
NBN	8:90990551:90992962:clu_20663_NA_ENSG00000104320	8:90968310:T:C	0.0518443	4.23056e-19	1.85498e-15	7.51973e-14	4	Artery_Tibial,Breast_Mammary_Tissue,Esophagus_Muscularis,Muscle_Skeletal
ICAM1	19:10395685:10395791:clu_10904_NA_ENSG00000090339	19:10395683:A:G	-0.00971079	3.99514e-20	1.93906e-15	7.85326e-14	6	Adipose_Subcutaneous,Adipose_Visceral_Omentum,Breast_Mammary_Tissue,Cells_EBV-transformed_lymphocytes,Lung,Spleen
RIC3	11:8148351:8149766:clu_6345_NA_ENSG00000166405	11:8149753:T:G	0.0315815	1.58028e-20	1.94679e-15	7.87723e-14	7	Adipose_Visceral_Omentum,Colon_Sigmoid,Colon_Transverse,Esophagus_Gastroesophageal_Junction,Pituitary,Prostate,Spleen
BSPRY	9:116124674:116131896:clu_7985_NA_ENSG00000119411	9:116130510:ATC:A	0.0256729	1.11277e-19	1.9539e-15	7.89865e-14	5	Esophagus_Mucosa,Minor_Salivary_Gland,Skin_Not_Sun_Exposed_Suprapubic,Skin_Sun_Exposed_Lower_leg,Thyroid
CATSPER2	15:43924561:43927558:clu_13073_NA_ENSG00000166762	15:43915626:G:C	-0.173784	5.28225e-18	2.00515e-15	8.0983e-14	2	Artery_Coronary,Esophagus_Gastroesophageal_Junction
C11orf73	11:86037718:86048421:clu_7084_NA_ENSG00000149196	11:86064099:A:G	-0.014329	1.07076e-23	2.08907e-15	8.42941e-14	42	Adipose_Subcutaneous,Adipose_Visceral_Omentum,Adrenal_Gland,Artery_Aorta,Artery_Coronary,Artery_Tibial,Brain_Amygdala,Brain_Anterior_cingulate_cortex_BA24,Brain_Caudate_basal_ganglia,Brain_Cerebellar_Hemisphere,Brain_Cerebellum,Brain_Cortex,Brain_Frontal_Cortex_BA9,Brain_Hippocampus,Brain_Hypothalamus,Brain_Nucleus_accumbens_basal_ganglia,Brain_Putamen_basal_ganglia,Brain_Spinal_cord_cervical_c-1…
ZNF506	19:19906469:19916840:clu_11182_NA_ENSG00000081665	19:19879102:C:CA	-0.0703203	4.46665e-19	2.09242e-15	8.4351e-14	3	Cells_Cultured_fibroblasts,Heart_Left_Ventricle,Stomach
LINC00662	19:28237248:28262572:clu_11226_NA_ENSG00000261824	19:28312200:A:G	-0.0757948	7.65464e-22	2.23769e-15	9.01237e-14	0	NA
TSGA10	2:99734222:99743511:clu_713_NA_ENSG00000135951	2:99706817:A:G	-0.111662	1.03697e-18	2.28143e-15	9.18004e-14	4	Brain_Cortex,Brain_Frontal_Cortex_BA9,Cells_EBV-transformed_lymphocytes,Skin_Not_Sun_Exposed_Suprapubic
UnAnnotated	17:44594799:44597578:clu_16899_NA_UnAnnotated	17:44572068:A:G	-0.0848706	2.73695e-15	2.29246e-15	9.21589e-14	9	Adipose_Subcutaneous,Artery_Tibial,Brain_Cerebellum,Brain_Frontal_Cortex_BA9,Breast_Mammary_Tissue,Colon_Sigmoid,Esophagus_Muscularis,Nerve_Tibial,Skin_Not_Sun_Exposed_Suprapubic
IPO4	14:24651609:24651998:clu_5013_NA_ENSG00000196497	14:24640997:T:TGCGGCGGGGGA	-0.102255	1.02887e-19	2.55643e-15	1.02676e-13	2	Brain_Cerebellum,Brain_Spinal_cord_cervical_c-1
ARMC2	6:109197553:109215670:clu_18205_NA_ENSG00000118690	6:109178973:ATCT:A	-0.140714	1.28758e-18	2.60587e-15	1.04565e-13	1	Adipose_Subcutaneous
NDUFAF6	8:95987643:95988045:clu_20699_NA_ENSG00000156170	8:95971303:AAG:A	0.125719	1.49341e-19	2.66746e-15	1.06938e-13	6	Artery_Coronary,Brain_Hippocampus,Colon_Transverse,Nerve_Tibial,Prostate,Small_Intestine_Terminal_Ileum
UnAnnotated	11:3724122:3726430:clu_6301_NA_UnAnnotated	11:3717656:C:T	-0.0672196	1.18041e-19	2.67616e-15	1.07188e-13	22	Adipose_Subcutaneous,Adipose_Visceral_Omentum,Artery_Aorta,Artery_Tibial,Breast_Mammary_Tissue,Cells_Cultured_fibroblasts,Cells_EBV-transformed_lymphocytes,Colon_Sigmoid,Colon_Transverse,Esophagus_Gastroesophageal_Junction,Esophagus_Mucosa,Esophagus_Muscularis,Heart_Atrial_Appendage,Lung,Muscle_Skeletal,Nerve_Tibial,Pituitary,Skin_Not_Sun_Exposed_Suprapubic,Skin_Sun_Exposed_Lower_leg,Stomach,Thyr…
PAPSS2	10:89475600:89487041:clu_4464_NA_ENSG00000198682	10:89488497:G:GA	-0.0610814	7.32666e-20	2.7192e-15	1.08811e-13	2	Adipose_Subcutaneous,Adrenal_Gland
GSTT2	22:24322500:24322726:clu_5803_NA_ENSG00000099984	22:24295286:T:C	0.124354	9.23334e-19	2.75311e-15	1.10067e-13	21	Adipose_Visceral_Omentum,Adrenal_Gland,Artery_Aorta,Artery_Coronary,Artery_Tibial,Breast_Mammary_Tissue,Cells_Cultured_fibroblasts,Colon_Sigmoid,Esophagus_Gastroesophageal_Junction,Esophagus_Muscularis,Heart_Atrial_Appendage,Lung,Nerve_Tibial,Ovary,Pituitary,Prostate,Skin_Not_Sun_Exposed_Suprapubic,Skin_Sun_Exposed_Lower_leg,Spleen,Stomach,Thyroid
SMCO4	11:93212435:93232442:clu_7105_NA_ENSG00000166002	11:93193992:T:A	-0.117222	3.96721e-19	2.77992e-15	1.11037e-13	0	NA
SEZ6L2	16:29908442:29909174:clu_12392_NA_ENSG00000174938	16:29908433:C:G	0.028038	2.74264e-18	2.81136e-15	1.1219e-13	1	Pituitary
PPP2R5A	1:212506940:212519145:clu_3682_NA_ENSG00000066027	1:212515613:C:T	0.00899267	3.26519e-19	3.00179e-15	1.19679e-13	15	Adipose_Subcutaneous,Adipose_Visceral_Omentum,Artery_Aorta,Artery_Tibial,Breast_Mammary_Tissue,Cells_Cultured_fibroblasts,Colon_Transverse,Esophagus_Gastroesophageal_Junction,Esophagus_Mucosa,Lung,Skin_Not_Sun_Exposed_Suprapubic,Skin_Sun_Exposed_Lower_leg,Stomach,Vagina,Whole_Blood
ZMPSTE24	1:40728548:40733458:clu_2319_NA_ENSG00000084073	1:40749774:ATTT:A	0.0147986	3.25621e-21	3.01121e-15	1.19945e-13	0	NA
CEP57	11:95523907:95528680:clu_7132_NA_ENSG00000166037	11:95565288:A:G	-0.0349718	1.64019e-19	3.01738e-15	1.20081e-13	1	Cells_EBV-transformed_lymphocytes
DLG5	10:79579223:79579653:clu_4419_NA_ENSG00000151208	10:79529245:C:T	-0.0670782	5.40384e-19	3.03164e-15	1.20538e-13	27	Adipose_Subcutaneous,Adipose_Visceral_Omentum,Adrenal_Gland,Artery_Aorta,Artery_Coronary,Artery_Tibial,Brain_Caudate_basal_ganglia,Brain_Cerebellum,Brain_Cortex,Brain_Hippocampus,Breast_Mammary_Tissue,Cells_Cultured_fibroblasts,Colon_Sigmoid,Heart_Atrial_Appendage,Heart_Left_Ventricle,Liver,Lung,Minor_Salivary_Gland,Nerve_Tibial,Ovary,Pituitary,Prostate,Small_Intestine_Terminal_Ileum,Spleen,Stoma…
ATP6V0B	1:44440779:44441762:clu_2391_NA_ENSG00000117410	1:44447413:G:C	0.0105057	3.11758e-19	3.16453e-15	1.25707e-13	30	Adipose_Subcutaneous,Adipose_Visceral_Omentum,Artery_Aorta,Artery_Coronary,Artery_Tibial,Brain_Caudate_basal_ganglia,Brain_Cerebellum,Brain_Cortex,Brain_Frontal_Cortex_BA9,Brain_Hippocampus,Brain_Nucleus_accumbens_basal_ganglia,Brain_Putamen_basal_ganglia,Breast_Mammary_Tissue,Cells_Cultured_fibroblasts,Cells_EBV-transformed_lymphocytes,Colon_Sigmoid,Esophagus_Gastroesophageal_Junction,Esophagus_…
COMMD2	3:149459505:149468044:clu_9484_NA_ENSG00000114744	3:149415559:T:C	0.0380955	1.22684e-18	3.1679e-15	1.25726e-13	4	Adipose_Visceral_Omentum,Cells_EBV-transformed_lymphocytes,Lung,Skin_Not_Sun_Exposed_Suprapubic
LINC00667	18:5241888:5243593:clu_13632_NA_ENSG00000263753	18:5252058:C:T	-0.115464	2.24972e-19	3.45199e-15	1.36876e-13	3	Adrenal_Gland,Liver,Pituitary
FRG1B	20:29632721:29638944:clu_19833_NA_ENSG00000149531	20:29586147:T:C	-0.132041	3.92938e-17	3.45999e-15	1.37068e-13	33	Adipose_Subcutaneous,Adipose_Visceral_Omentum,Adrenal_Gland,Artery_Aorta,Artery_Coronary,Artery_Tibial,Brain_Caudate_basal_ganglia,Brain_Cerebellar_Hemisphere,Brain_Cerebellum,Brain_Frontal_Cortex_BA9,Brain_Hypothalamus,Breast_Mammary_Tissue,Cells_Cultured_fibroblasts,Cells_EBV-transformed_lymphocytes,Colon_Transverse,Esophagus_Gastroesophageal_Junction,Esophagus_Mucosa,Esophagus_Muscularis,Heart…
UnAnnotated	4:169927065:169927906:clu_16106_NA_UnAnnotated	4:169921399:A:G	0.0553044	8.32975e-21	3.5365e-15	1.39971e-13	15	Adipose_Visceral_Omentum,Adrenal_Gland,Artery_Tibial,Breast_Mammary_Tissue,Cells_Cultured_fibroblasts,Cells_EBV-transformed_lymphocytes,Esophagus_Gastroesophageal_Junction,Liver,Minor_Salivary_Gland,Muscle_Skeletal,Pituitary,Skin_Not_Sun_Exposed_Suprapubic,Skin_Sun_Exposed_Lower_leg,Spleen,Uterus
SEC14L1	17:75139741:75186885:clu_17294_NA_ENSG00000129657	17:75210543:C:T	-0.0803618	3.09183e-28	3.55165e-15	1.40316e-13	10	Adipose_Subcutaneous,Brain_Cerebellar_Hemisphere,Brain_Cerebellum,Cells_Cultured_fibroblasts,Cells_EBV-transformed_lymphocytes,Lung,Prostate,Skin_Not_Sun_Exposed_Suprapubic,Skin_Sun_Exposed_Lower_leg,Thyroid
ZNF600	19:53284717:53289848:clu_11739_NA_ENSG00000189190	19:53284720:C:G	0.0902966	4.31546e-19	3.55003e-15	1.40316e-13	14	Artery_Aorta,Artery_Coronary,Breast_Mammary_Tissue,Cells_EBV-transformed_lymphocytes,Colon_Sigmoid,Colon_Transverse,Esophagus_Gastroesophageal_Junction,Esophagus_Muscularis,Lung,Minor_Salivary_Gland,Pituitary,Prostate,Skin_Not_Sun_Exposed_Suprapubic,Stomach
UnAnnotated	11:111170742:111171252:clu_7176_NA_UnAnnotated	11:111166504:G:A	0.168373	8.16762e-19	3.56027e-15	1.40528e-13	21	Adrenal_Gland,Artery_Aorta,Brain_Amygdala,Brain_Caudate_basal_ganglia,Brain_Cortex,Brain_Nucleus_accumbens_basal_ganglia,Brain_Putamen_basal_ganglia,Breast_Mammary_Tissue,Colon_Sigmoid,Colon_Transverse,Esophagus_Gastroesophageal_Junction,Esophagus_Mucosa,Esophagus_Muscularis,Kidney_Cortex,Minor_Salivary_Gland,Nerve_Tibial,Ovary,Prostate,Small_Intestine_Terminal_Ileum,Stomach,Thyroid
ZDHHC4	7:6617351:6618197:clu_21039_NA_ENSG00000136247	7:6617247:C:G	0.0671709	3.24947e-19	3.60397e-15	1.42124e-13	2	Brain_Frontal_Cortex_BA9,Brain_Spinal_cord_cervical_c-1
CRELD2	22:50316091:50316260:clu_6148_NA_ENSG00000184164	22:50296193:C:CTG	-0.050454	9.54212e-18	3.69636e-15	1.45636e-13	2	Colon_Sigmoid,Pituitary
SH3BGR	21:40824067:40834301:clu_15219_NA_ENSG00000185437	21:40825328:TA:T	0.161609	8.98022e-18	3.72533e-15	1.46627e-13	9	Adipose_Subcutaneous,Adrenal_Gland,Artery_Tibial,Colon_Sigmoid,Esophagus_Gastroesophageal_Junction,Pituitary,Skin_Sun_Exposed_Lower_leg,Stomach,Thyroid
COL6A3	2:238277820:238280375:clu_1576_NA_ENSG00000163359	2:238277795:A:G	0.0361146	6.67327e-20	3.72825e-15	1.46627e-13	0	NA
KCNMB2	3:178525253:178543376:clu_9593_NA_ENSG00000197584	3:178542421:G:C	0.05526	1.71225e-19	3.83369e-15	1.50637e-13	1	Heart_Atrial_Appendage
CLIP4	2:29338015:29344240:clu_196_NA_ENSG00000115295	2:29335758:C:T	-0.0537101	2.66973e-21	3.92312e-15	1.54012e-13	4	Cells_Cultured_fibroblasts,Esophagus_Mucosa,Skin_Not_Sun_Exposed_Suprapubic,Skin_Sun_Exposed_Lower_leg
STPG1	1:24710493:24718051:clu_2036_NA_ENSG00000001460	1:24727235:C:T	-0.0838035	9.88385e-19	4.04811e-15	1.58776e-13	2	Esophagus_Gastroesophageal_Junction,Heart_Atrial_Appendage
ZNF410	14:74387808:74388769:clu_5382_NA_ENSG00000119725	14:74400426:C:CTAAG	0.0456806	1.8323e-18	4.2101e-15	1.6498e-13	2	Brain_Caudate_basal_ganglia,Brain_Cortex
MIOS	7:7607115:7612067:clu_21056_NA_ENSG00000164654	7:7652372:T:G	0.0326452	7.15082e-21	4.53699e-15	1.7763e-13	5	Artery_Aorta,Artery_Tibial,Esophagus_Mucosa,Lung,Nerve_Tibial
POP5	12:121017726:121018799:clu_14939_NA_ENSG00000167272	12:120969477:A:G	0.0253913	8.2267e-25	4.77902e-15	1.86938e-13	43	Adipose_Subcutaneous,Adipose_Visceral_Omentum,Adrenal_Gland,Artery_Aorta,Artery_Coronary,Artery_Tibial,Brain_Amygdala,Brain_Anterior_cingulate_cortex_BA24,Brain_Caudate_basal_ganglia,Brain_Cerebellar_Hemisphere,Brain_Cerebellum,Brain_Cortex,Brain_Frontal_Cortex_BA9,Brain_Hippocampus,Brain_Hypothalamus,Brain_Nucleus_accumbens_basal_ganglia,Brain_Putamen_basal_ganglia,Brain_Spinal_cord_cervical_c-1…
INPP5E	9:139327038:139327408:clu_8315_NA_ENSG00000148384	9:139327062:G:A	-0.112822	3.68128e-19	4.88164e-15	1.9078e-13	22	Adipose_Subcutaneous,Adipose_Visceral_Omentum,Brain_Cerebellar_Hemisphere,Brain_Cerebellum,Brain_Frontal_Cortex_BA9,Breast_Mammary_Tissue,Cells_EBV-transformed_lymphocytes,Esophagus_Gastroesophageal_Junction,Heart_Atrial_Appendage,Liver,Lung,Minor_Salivary_Gland,Muscle_Skeletal,Nerve_Tibial,Pituitary,Prostate,Skin_Not_Sun_Exposed_Suprapubic,Skin_Sun_Exposed_Lower_leg,Small_Intestine_Terminal_Ileu…
MRPL43	10:102746329:102746444:clu_4635_NA_ENSG00000055950	10:102761801:C:T	-0.0388531	1.64453e-20	5.07163e-15	1.98027e-13	0	NA
AHSA2	2:61405519:61406116:clu_396_NA_ENSG00000173209	2:61404931:A:T	-0.160028	2.33475e-18	5.13155e-15	2.00187e-13	0	NA
UnAnnotated	11:308438:314922:clu_6219_NA_UnAnnotated	11:304870:C:T	0.0365507	2.59624e-20	5.17318e-15	2.01631e-13	6	Adipose_Visceral_Omentum,Artery_Coronary,Lung,Nerve_Tibial,Spleen,Uterus
UnAnnotated	5:102512611:102513368:clu_10233_NA_UnAnnotated	5:102518795:A:G	-0.0562265	5.30223e-17	5.23706e-15	2.03938e-13	1	Skin_Not_Sun_Exposed_Suprapubic
REG3A	2:79386565:79386854:clu_548_NA_ENSG00000172016	2:79386560:G:A	-0.173965	3.04773e-19	5.62226e-15	2.18742e-13	0	NA
LINC01099	4:178733886:178828898:clu_16136_NA_ENSG00000251504	4:178825090:AT:A	0.12598	1.52364e-19	5.8006e-15	2.25479e-13	0	NA
THRAP3	1:36690703:36724983:clu_2252_NA_ENSG00000054118	1:36731761:G:GA	-0.0150745	2.58208e-19	5.82799e-15	2.26341e-13	17	Adipose_Subcutaneous,Adipose_Visceral_Omentum,Artery_Aorta,Artery_Tibial,Brain_Cortex,Breast_Mammary_Tissue,Colon_Sigmoid,Colon_Transverse,Esophagus_Gastroesophageal_Junction,Esophagus_Mucosa,Heart_Atrial_Appendage,Lung,Nerve_Tibial,Skin_Not_Sun_Exposed_Suprapubic,Skin_Sun_Exposed_Lower_leg,Stomach,Thyroid
KLHL18	3:47324584:47328710:clu_8737_NA_ENSG00000114648	3:47328744:C:T	-0.110211	7.8345e-17	5.85764e-15	2.2729e-13	29	Adipose_Subcutaneous,Adipose_Visceral_Omentum,Adrenal_Gland,Artery_Aorta,Artery_Coronary,Artery_Tibial,Brain_Caudate_basal_ganglia,Brain_Cerebellar_Hemisphere,Brain_Cerebellum,Brain_Cortex,Brain_Hypothalamus,Breast_Mammary_Tissue,Cells_Cultured_fibroblasts,Cells_EBV-transformed_lymphocytes,Colon_Sigmoid,Colon_Transverse,Esophagus_Gastroesophageal_Junction,Esophagus_Mucosa,Esophagus_Muscularis,Hea…
UnAnnotated	7:56088924:56183708:clu_21345_NA_UnAnnotated	7:56187347:C:T	0.167605	4.01065e-19	6.00343e-15	2.32739e-13	1	Minor_Salivary_Gland
MIR7-3HG	19:4769769:4770097:clu_10771_NA_ENSG00000176840	19:4775060:G:A	-0.0298188	4.3717e-19	6.09905e-15	2.36236e-13	0	NA
SGCE	7:94227316:94228087:clu_21569_NA_ENSG00000127990	7:94253474:CA:C	0.0197744	1.68154e-18	6.18721e-15	2.39437e-13	12	Adipose_Visceral_Omentum,Adrenal_Gland,Artery_Aorta,Brain_Anterior_cingulate_cortex_BA24,Brain_Caudate_basal_ganglia,Brain_Frontal_Cortex_BA9,Cells_Cultured_fibroblasts,Colon_Transverse,Esophagus_Muscularis,Heart_Left_Ventricle,Ovary,Pituitary
FTMG029235	19:58826402:58838189:clu_11899_NA_FTMG029235	19:58837269:A:G	-0.122062	3.52672e-18	6.22513e-15	2.4069e-13	43	Adipose_Subcutaneous,Adipose_Visceral_Omentum,Adrenal_Gland,Artery_Aorta,Artery_Coronary,Artery_Tibial,Brain_Amygdala,Brain_Anterior_cingulate_cortex_BA24,Brain_Caudate_basal_ganglia,Brain_Cerebellar_Hemisphere,Brain_Cerebellum,Brain_Cortex,Brain_Frontal_Cortex_BA9,Brain_Hippocampus,Brain_Hypothalamus,Brain_Nucleus_accumbens_basal_ganglia,Brain_Putamen_basal_ganglia,Brain_Spinal_cord_cervical_c-1…
NAAA	4:76838926:76841062:clu_15687_NA_ENSG00000138744	4:76832856:T:C	0.0541864	1.12518e-18	6.45987e-15	2.49545e-13	19	Adrenal_Gland,Brain_Caudate_basal_ganglia,Brain_Cortex,Brain_Nucleus_accumbens_basal_ganglia,Brain_Putamen_basal_ganglia,Breast_Mammary_Tissue,Cells_EBV-transformed_lymphocytes,Colon_Transverse,Lung,Muscle_Skeletal,Nerve_Tibial,Ovary,Pituitary,Prostate,Skin_Sun_Exposed_Lower_leg,Spleen,Stomach,Vagina,Whole_Blood
STX2	12:131289085:131291527:clu_15045_NA_ENSG00000111450	12:131318645:A:G	0.0302831	2.76505e-19	6.71641e-15	2.59225e-13	0	NA
MAP1LC3A	20:33147709:33147976:clu_19876_NA_ENSG00000101460	20:33158318:G:A	0.132718	5.12525e-19	6.93928e-15	2.67589e-13	0	NA
UnAnnotated	22:24029182:24032423:clu_5794_NA_UnAnnotated	22:24042580:C:G	0.0278316	2.09409e-19	7.00642e-15	2.69939e-13	0	NA
ALKBH3	11:43902729:43904133:clu_6537_NA_ENSG00000166199	11:43882764:T:G	-0.0811685	2.74064e-18	7.40338e-15	2.8498e-13	3	Artery_Coronary,Colon_Sigmoid,Colon_Transverse
MFI2	3:196744161:196748275:clu_9759_NA_ENSG00000163975	3:196746629:T:C	0.125733	1.81016e-18	7.56754e-15	2.91042e-13	2	Cells_Cultured_fibroblasts,Skin_Not_Sun_Exposed_Suprapubic
WTAP	6:160160077:160162394:clu_18517_NA_ENSG00000146457	6:160182796:G:C	0.0221902	5.8385e-22	8.49617e-15	3.26467e-13	0	NA
STXBP5-AS1	6:147163945:147165455:clu_18431_NA_ENSG00000233452	6:147153067:GA:G	-0.110829	1.36374e-19	8.92887e-15	3.42791e-13	0	NA
SDCBP	8:59477643:59483446:clu_20532_NA_ENSG00000137575	8:59481292:T:C	-0.00937544	1.06375e-18	9.10192e-15	3.49127e-13	3	Breast_Mammary_Tissue,Nerve_Tibial,Skin_Sun_Exposed_Lower_leg
RPL23AP7	2:114379738:114383186:clu_834_NA_ENSG00000240356	2:114393232:C:G	-0.0975644	2.89474e-18	9.22309e-15	3.53463e-13	0	NA
UnAnnotated	9:17166:17344:clu_7400_NA_UnAnnotated	9:44854:C:CT	-0.0784314	4.78741e-14	9.33398e-15	3.57397e-13	21	Adipose_Subcutaneous,Adipose_Visceral_Omentum,Artery_Aorta,Breast_Mammary_Tissue,Cells_Cultured_fibroblasts,Colon_Sigmoid,Colon_Transverse,Esophagus_Mucosa,Esophagus_Muscularis,Heart_Atrial_Appendage,Heart_Left_Ventricle,Lung,Muscle_Skeletal,Nerve_Tibial,Pituitary,Prostate,Skin_Sun_Exposed_Lower_leg,Small_Intestine_Terminal_Ileum,Spleen,Stomach,Whole_Blood
NSA2	5:74068246:74069693:clu_10099_NA_ENSG00000164346	5:74070053:T:A	-0.019775	1.40582e-17	9.47007e-15	3.62289e-13	46	Adipose_Subcutaneous,Adipose_Visceral_Omentum,Adrenal_Gland,Artery_Aorta,Artery_Coronary,Artery_Tibial,Brain_Amygdala,Brain_Anterior_cingulate_cortex_BA24,Brain_Caudate_basal_ganglia,Brain_Cerebellar_Hemisphere,Brain_Cerebellum,Brain_Cortex,Brain_Frontal_Cortex_BA9,Brain_Hippocampus,Brain_Hypothalamus,Brain_Nucleus_accumbens_basal_ganglia,Brain_Putamen_basal_ganglia,Brain_Spinal_cord_cervical_c-1…
ENSG00000175611	9:98576204:98638147:clu_7847_NA_ENSG00000175611	9:98633843:T:G	-0.0699618	8.2179e-21	9.55315e-15	3.65147e-13	0	NA
IKZF5	10:124765863:124766542:clu_4824_NA_ENSG00000095574	10:124793052:T:C	0.040651	4.95952e-21	9.73869e-15	3.71912e-13	0	NA
NSUN2	5:6605521:6606933:clu_9817_NA_ENSG00000037474	5:6602544:T:C	0.0252979	7.92041e-24	9.90565e-15	3.77956e-13	16	Adipose_Visceral_Omentum,Adrenal_Gland,Brain_Cerebellar_Hemisphere,Brain_Nucleus_accumbens_basal_ganglia,Colon_Sigmoid,Esophagus_Gastroesophageal_Junction,Esophagus_Mucosa,Esophagus_Muscularis,Heart_Left_Ventricle,Liver,Lung,Nerve_Tibial,Pituitary,Prostate,Spleen,Thyroid
INPP5E	9:139327035:139327408:clu_8315_NA_ENSG00000148384	9:139327062:G:A	0.117471	2.65422e-18	1.00894e-14	3.8463e-13	18	Adrenal_Gland,Artery_Aorta,Artery_Coronary,Artery_Tibial,Brain_Anterior_cingulate_cortex_BA24,Brain_Caudate_basal_ganglia,Brain_Cortex,Brain_Hypothalamus,Brain_Nucleus_accumbens_basal_ganglia,Cells_Cultured_fibroblasts,Colon_Sigmoid,Colon_Transverse,Esophagus_Mucosa,Esophagus_Muscularis,Heart_Left_Ventricle,Ovary,Spleen,Thyroid
CGNL1	15:57694912:57730183:clu_13178_NA_ENSG00000128849	15:57697406:G:A	0.0907195	3.57039e-20	1.0478e-14	3.99094e-13	0	NA
UnAnnotated	16:11815526:11819653:clu_12176_NA_UnAnnotated	16:11827060:C:T	0.0123247	1.27437e-19	1.0673e-14	4.06166e-13	4	Lung,Minor_Salivary_Gland,Spleen,Thyroid
FAM120AOS	9:96212881:96213227:clu_7830_NA_ENSG00000188938	9:96213291:A:G	0.110951	1.31431e-17	1.08843e-14	4.13845e-13	9	Artery_Coronary,Brain_Caudate_basal_ganglia,Brain_Cerebellar_Hemisphere,Brain_Cortex,Brain_Frontal_Cortex_BA9,Brain_Hypothalamus,Colon_Transverse,Heart_Left_Ventricle,Spleen
FLNB	3:58117746:58118535:clu_8982_NA_ENSG00000136068	3:58111111:C:T	-0.0798421	5.21892e-19	1.099e-14	4.17499e-13	1	Adipose_Visceral_Omentum
PSMA4	15:78832805:78834247:clu_13419_NA_ENSG00000041357	15:78814681:A:G	0.00930686	5.28393e-19	1.10905e-14	4.20949e-13	12	Adipose_Visceral_Omentum,Adrenal_Gland,Cells_Cultured_fibroblasts,Cells_EBV-transformed_lymphocytes,Esophagus_Mucosa,Lung,Nerve_Tibial,Small_Intestine_Terminal_Ileum,Spleen,Stomach,Thyroid,Whole_Blood
UnAnnotated	4:110655956:110663647:clu_15881_NA_UnAnnotated	4:110653187:C:CAACTCTTCTTCCAGAGA	0.0192772	1.14269e-21	1.12745e-14	4.2756e-13	0	NA
FAM107B	10:14572514:14646239:clu_4022_NA_ENSG00000065809	10:14597010:T:TA	0.0922598	9.09129e-20	1.13652e-14	4.30624e-13	11	Adipose_Visceral_Omentum,Breast_Mammary_Tissue,Cells_Cultured_fibroblasts,Cells_EBV-transformed_lymphocytes,Esophagus_Muscularis,Liver,Lung,Nerve_Tibial,Spleen,Stomach,Whole_Blood
COL6A3	2:238277319:238280375:clu_1576_NA_ENSG00000163359	2:238277795:A:G	-0.0217912	1.23363e-19	1.13965e-14	4.31434e-13	0	NA
SNIP1	1:38014588:38018246:clu_2269_NA_ENSG00000163877	1:38010751:C:T	0.0434361	4.19668e-19	1.15664e-14	4.37485e-13	12	Adipose_Subcutaneous,Adipose_Visceral_Omentum,Artery_Aorta,Artery_Tibial,Breast_Mammary_Tissue,Cells_Cultured_fibroblasts,Lung,Nerve_Tibial,Skin_Not_Sun_Exposed_Suprapubic,Skin_Sun_Exposed_Lower_leg,Thyroid,Uterus
SBDSP1	7:72300362:72302182:clu_21393_NA_ENSG00000225648	7:72269531:T:C	-0.0627441	1.54939e-17	1.19739e-14	4.52505e-13	19	Adipose_Visceral_Omentum,Adrenal_Gland,Artery_Aorta,Artery_Coronary,Brain_Cerebellar_Hemisphere,Brain_Cerebellum,Brain_Nucleus_accumbens_basal_ganglia,Brain_Putamen_basal_ganglia,Cells_Cultured_fibroblasts,Colon_Transverse,Esophagus_Mucosa,Esophagus_Muscularis,Liver,Lung,Pituitary,Prostate,Small_Intestine_Terminal_Ileum,Thyroid,Uterus
CFI	4:110652498:110655815:clu_15881_NA_ENSG00000205403	4:110655957:C:A	0.0327316	2.92816e-19	1.21e-14	4.56873e-13	0	NA
RPS9	19:54704756:54705028:clu_11784_NA_ENSG00000170889	19:54704768:C:T	-0.0300312	2.70616e-18	1.21674e-14	4.5902e-13	0	NA
UnAnnotated	16:15219664:15221327:clu_12211_NA_UnAnnotated	16:15237487:T:G	-0.199818	3.11973e-17	1.2583e-14	4.74287e-13	23	Adipose_Subcutaneous,Adipose_Visceral_Omentum,Adrenal_Gland,Artery_Tibial,Brain_Nucleus_accumbens_basal_ganglia,Brain_Putamen_basal_ganglia,Brain_Spinal_cord_cervical_c-1,Breast_Mammary_Tissue,Cells_Cultured_fibroblasts,Cells_EBV-transformed_lymphocytes,Colon_Sigmoid,Colon_Transverse,Esophagus_Gastroesophageal_Junction,Esophagus_Muscularis,Liver,Lung,Muscle_Skeletal,Nerve_Tibial,Prostate,Skin_Not…
ERLEC1	2:54028979:54036351:clu_346_NA_ENSG00000068912	2:54053872:A:G	0.0348846	5.52461e-25	1.29573e-14	4.87973e-13	37	Adipose_Subcutaneous,Adipose_Visceral_Omentum,Adrenal_Gland,Artery_Aorta,Artery_Coronary,Artery_Tibial,Brain_Caudate_basal_ganglia,Brain_Cerebellum,Brain_Cortex,Brain_Frontal_Cortex_BA9,Brain_Hippocampus,Brain_Nucleus_accumbens_basal_ganglia,Brain_Putamen_basal_ganglia,Brain_Spinal_cord_cervical_c-1,Breast_Mammary_Tissue,Cells_Cultured_fibroblasts,Cells_EBV-transformed_lymphocytes,Colon_Sigmoid,C…
ASB16-AS1	17:42254010:42258991:clu_16840_NA_ENSG00000267080	17:42239349:T:C	-0.156903	7.90913e-18	1.34444e-14	5.05879e-13	30	Adipose_Subcutaneous,Adipose_Visceral_Omentum,Adrenal_Gland,Artery_Aorta,Artery_Coronary,Artery_Tibial,Brain_Cerebellar_Hemisphere,Brain_Cerebellum,Breast_Mammary_Tissue,Cells_Cultured_fibroblasts,Cells_EBV-transformed_lymphocytes,Colon_Sigmoid,Colon_Transverse,Esophagus_Gastroesophageal_Junction,Esophagus_Mucosa,Esophagus_Muscularis,Heart_Atrial_Appendage,Lung,Minor_Salivary_Gland,Nerve_Tibial,O…
EML4	2:42491871:42507990:clu_293_NA_ENSG00000143924	2:42554270:A:C	-0.0610013	1.74218e-18	1.36292e-14	5.12389e-13	1	Thyroid
PXDC1	6:3738382:3751510:clu_17435_NA_ENSG00000168994	6:3739193:T:C	-0.084017	1.31691e-19	1.36996e-14	5.14591e-13	13	Adrenal_Gland,Brain_Amygdala,Brain_Caudate_basal_ganglia,Brain_Cortex,Brain_Hippocampus,Brain_Nucleus_accumbens_basal_ganglia,Brain_Putamen_basal_ganglia,Colon_Sigmoid,Esophagus_Mucosa,Heart_Atrial_Appendage,Heart_Left_Ventricle,Muscle_Skeletal,Spleen
YBEY	21:47706329:47706784:clu_15317_NA_ENSG00000182362	21:47701835:T:C	-0.0670643	1.56316e-18	1.39165e-14	5.22287e-13	3	Cells_Cultured_fibroblasts,Cells_EBV-transformed_lymphocytes,Colon_Sigmoid
ENPP2	8:120583081:120584416:clu_20790_NA_ENSG00000136960	8:120584160:C:T	-0.0165456	1.32004e-18	1.41843e-14	5.31879e-13	0	NA
FAM3B	21:42717663:42718940:clu_15228_NA_ENSG00000183844	21:42711678:T:G	0.0319358	8.58665e-20	1.43228e-14	5.3661e-13	5	Adipose_Visceral_Omentum,Esophagus_Mucosa,Lung,Prostate,Thyroid
CDC42EP1	22:37956595:37962079:clu_5990_NA_ENSG00000128283	22:37971847:G:C	-0.0657464	6.88781e-18	1.45439e-14	5.43956e-13	10	Adipose_Subcutaneous,Brain_Putamen_basal_ganglia,Breast_Mammary_Tissue,Esophagus_Gastroesophageal_Junction,Heart_Left_Ventricle,Pituitary,Skin_Sun_Exposed_Lower_leg,Thyroid,Uterus,Vagina
SLC35G2	3:136538205:136573285:clu_9399_NA_ENSG00000168917	3:136550862:A:AT	-0.0526983	3.12583e-21	1.45361e-14	5.43956e-13	4	Adipose_Subcutaneous,Adrenal_Gland,Cells_Cultured_fibroblasts,Pituitary
UnAnnotated	2:33765175:33768579:clu_234_NA_UnAnnotated	2:33786259:A:G	0.0632025	1.1257e-18	1.46992e-14	5.49292e-13	8	Adipose_Visceral_Omentum,Adrenal_Gland,Brain_Hippocampus,Heart_Left_Ventricle,Lung,Small_Intestine_Terminal_Ileum,Spleen,Stomach
AP1G2	14:24036528:24036806:clu_4983_NA_ENSG00000213983	14:24021526:G:A	0.100931	1.89939e-16	1.47323e-14	5.50057e-13	0	NA
WAC	10:28823275:28824491:clu_4115_NA_ENSG00000095787	10:28843933:G:C	0.0263777	1.31093e-18	1.51407e-14	5.6482e-13	0	NA
DHRS4L2	14:24464342:24473546:clu_4990_NA_ENSG00000187630	14:24501822:C:CAA	0.310262	1.65145e-19	1.59376e-14	5.94039e-13	16	Artery_Coronary,Artery_Tibial,Brain_Cerebellum,Brain_Cortex,Breast_Mammary_Tissue,Cells_EBV-transformed_lymphocytes,Heart_Left_Ventricle,Liver,Lung,Muscle_Skeletal,Nerve_Tibial,Skin_Not_Sun_Exposed_Suprapubic,Skin_Sun_Exposed_Lower_leg,Small_Intestine_Terminal_Ileum,Spleen,Whole_Blood
IFITM2	11:308438:309013:clu_6219_NA_ENSG00000185201	11:320394:C:T	0.116636	2.98611e-18	1.66391e-14	6.19655e-13	39	Adipose_Subcutaneous,Adrenal_Gland,Artery_Aorta,Artery_Tibial,Brain_Amygdala,Brain_Anterior_cingulate_cortex_BA24,Brain_Caudate_basal_ganglia,Brain_Cerebellar_Hemisphere,Brain_Cerebellum,Brain_Cortex,Brain_Frontal_Cortex_BA9,Brain_Hippocampus,Brain_Hypothalamus,Brain_Nucleus_accumbens_basal_ganglia,Brain_Putamen_basal_ganglia,Brain_Spinal_cord_cervical_c-1,Brain_Substantia_nigra,Breast_Mammary_Ti…
CTSB	8:11710988:11721885:clu_20231_NA_ENSG00000164733	8:11715100:A:T	0.0453933	1.10339e-19	1.77088e-14	6.58927e-13	2	Cells_Cultured_fibroblasts,Vagina
UGP2	2:64069733:64083440:clu_414_NA_ENSG00000169764	2:64071651:G:A	0.0235896	7.27602e-19	1.78379e-14	6.63164e-13	27	Adipose_Subcutaneous,Adipose_Visceral_Omentum,Adrenal_Gland,Artery_Aorta,Artery_Tibial,Brain_Anterior_cingulate_cortex_BA24,Brain_Cerebellum,Brain_Frontal_Cortex_BA9,Brain_Hippocampus,Brain_Nucleus_accumbens_basal_ganglia,Breast_Mammary_Tissue,Cells_Cultured_fibroblasts,Colon_Sigmoid,Colon_Transverse,Esophagus_Mucosa,Esophagus_Muscularis,Heart_Atrial_Appendage,Heart_Left_Ventricle,Liver,Lung,Musc…
POLI	18:51809385:51810292:clu_13862_NA_ENSG00000101751	18:51810824:C:T	0.0756012	2.09786e-18	1.82961e-14	6.79038e-13	32	Adipose_Subcutaneous,Adipose_Visceral_Omentum,Artery_Aorta,Artery_Coronary,Artery_Tibial,Brain_Cerebellar_Hemisphere,Brain_Cerebellum,Brain_Putamen_basal_ganglia,Breast_Mammary_Tissue,Cells_Cultured_fibroblasts,Cells_EBV-transformed_lymphocytes,Colon_Sigmoid,Colon_Transverse,Esophagus_Gastroesophageal_Junction,Esophagus_Mucosa,Esophagus_Muscularis,Heart_Atrial_Appendage,Heart_Left_Ventricle,Liver…
PDCD2	6:170892711:170893387:clu_18584_NA_ENSG00000071994	6:170892919:T:TACTC	0.0242078	1.56958e-16	1.82906e-14	6.79038e-13	39	Adipose_Subcutaneous,Adipose_Visceral_Omentum,Adrenal_Gland,Artery_Aorta,Artery_Coronary,Artery_Tibial,Brain_Cerebellar_Hemisphere,Brain_Cortex,Brain_Frontal_Cortex_BA9,Brain_Hypothalamus,Brain_Spinal_cord_cervical_c-1,Brain_Substantia_nigra,Breast_Mammary_Tissue,Cells_Cultured_fibroblasts,Cells_EBV-transformed_lymphocytes,Colon_Sigmoid,Colon_Transverse,Esophagus_Gastroesophageal_Junction,Esophag…
C1orf174	1:3807621:3809447:clu_1748_NA_ENSG00000198912	1:3820005:G:A	-0.0513613	7.57927e-19	1.8702e-14	6.9351e-13	33	Adipose_Subcutaneous,Adipose_Visceral_Omentum,Adrenal_Gland,Artery_Aorta,Artery_Tibial,Brain_Caudate_basal_ganglia,Brain_Hypothalamus,Breast_Mammary_Tissue,Cells_Cultured_fibroblasts,Colon_Sigmoid,Colon_Transverse,Esophagus_Gastroesophageal_Junction,Esophagus_Mucosa,Esophagus_Muscularis,Heart_Atrial_Appendage,Heart_Left_Ventricle,Liver,Lung,Minor_Salivary_Gland,Muscle_Skeletal,Nerve_Tibial,Ovary,…
ELP3	8:28040781:28047166:clu_20368_NA_ENSG00000134014	8:28002281:C:T	0.0402094	5.28478e-21	1.89635e-14	7.02608e-13	1	Skin_Not_Sun_Exposed_Suprapubic
ABCC8	11:17452506:17453751:clu_6446_NA_ENSG00000006071	11:17450991:G:C	0.0390233	1.4209e-17	1.95868e-14	7.25084e-13	0	NA
NSUN4	1:46806591:46810473:clu_2440_NA_ENSG00000117481	1:46818452:A:G	-0.0677766	3.52483e-20	2.07758e-14	7.68446e-13	31	Adipose_Subcutaneous,Adrenal_Gland,Artery_Aorta,Artery_Coronary,Artery_Tibial,Brain_Anterior_cingulate_cortex_BA24,Brain_Caudate_basal_ganglia,Brain_Cerebellar_Hemisphere,Brain_Cortex,Brain_Nucleus_accumbens_basal_ganglia,Brain_Putamen_basal_ganglia,Breast_Mammary_Tissue,Cells_EBV-transformed_lymphocytes,Colon_Sigmoid,Esophagus_Gastroesophageal_Junction,Esophagus_Muscularis,Heart_Atrial_Appendage…
UBAP2	9:33971735:33973181:clu_7554_NA_ENSG00000137073	9:33933136:A:C	0.0135789	3.35468e-18	2.14704e-14	7.93463e-13	0	NA
C6	5:41159355:41159504:clu_9937_NA_ENSG00000039537	5:41158967:A:G	0.213697	9.01912e-21	2.19364e-14	8.09996e-13	0	NA
MFI2	3:196746672:196748275:clu_9759_NA_ENSG00000163975	3:196746629:T:C	-0.126669	2.0974e-18	2.22658e-14	8.21462e-13	4	Adipose_Subcutaneous,Adipose_Visceral_Omentum,Cells_EBV-transformed_lymphocytes,Skin_Sun_Exposed_Lower_leg
SLC35B3	6:8434663:8435461:clu_17459_NA_ENSG00000124786	6:8433350:C:A	-0.0167026	1.49183e-18	2.37338e-14	8.74879e-13	0	NA
ARSB	5:78180951:78181407:clu_10133_NA_ENSG00000113273	5:78180736:T:C	0.0648943	2.46445e-20	2.38922e-14	8.79973e-13	4	Cells_EBV-transformed_lymphocytes,Esophagus_Muscularis,Kidney_Cortex,Pituitary
WTAP	6:160160077:160163120:clu_18517_NA_ENSG00000146457	6:160182796:G:C	-0.0299144	8.30386e-20	2.48715e-14	9.15266e-13	2	Thyroid,Whole_Blood
GPR108	19:6731325:6731484:clu_10812_NA_ENSG00000125734	19:6731304:G:A	-0.0177065	8.84649e-18	2.54237e-14	9.34796e-13	6	Brain_Cortex,Brain_Spinal_cord_cervical_c-1,Cells_EBV-transformed_lymphocytes,Heart_Atrial_Appendage,Lung,Whole_Blood
ABCC8	11:17452579:17453751:clu_6446_NA_ENSG00000006071	11:17452580:C:T	-0.0522729	9.47744e-19	2.61819e-14	9.61861e-13	0	NA
RP11-166P13.3	17:55149859:55156648:clu_17012_NA_ENSG00000263004	17:55169481:A:G	0.137685	2.6658e-17	2.624e-14	9.63182e-13	11	Adipose_Subcutaneous,Breast_Mammary_Tissue,Colon_Sigmoid,Colon_Transverse,Heart_Atrial_Appendage,Heart_Left_Ventricle,Muscle_Skeletal,Skin_Not_Sun_Exposed_Suprapubic,Small_Intestine_Terminal_Ileum,Stomach,Thyroid
C6orf106	6:34622556:34664223:clu_17777_NA_ENSG00000196821	6:34689725:A:ATT	-0.0205561	3.4792e-17	2.63509e-14	9.66437e-13	23	Adipose_Subcutaneous,Adipose_Visceral_Omentum,Adrenal_Gland,Artery_Aorta,Artery_Coronary,Artery_Tibial,Brain_Cerebellar_Hemisphere,Brain_Cerebellum,Brain_Cortex,Cells_Cultured_fibroblasts,Colon_Sigmoid,Colon_Transverse,Esophagus_Gastroesophageal_Junction,Esophagus_Mucosa,Esophagus_Muscularis,Heart_Atrial_Appendage,Heart_Left_Ventricle,Lung,Nerve_Tibial,Skin_Not_Sun_Exposed_Suprapubic,Stomach,Thyr…
RPAIN	17:5326149:5329291:clu_16317_NA_ENSG00000129197	17:5324588:C:T	-0.0241652	2.94421e-18	2.82252e-14	1.03431e-12	0	NA
NOXA1	9:140320782:140322373:clu_8372_NA_ENSG00000188747	9:140349874:C:G	-0.145785	4.71976e-16	2.83807e-14	1.03913e-12	37	Adipose_Subcutaneous,Adipose_Visceral_Omentum,Adrenal_Gland,Artery_Aorta,Artery_Tibial,Brain_Amygdala,Brain_Anterior_cingulate_cortex_BA24,Brain_Caudate_basal_ganglia,Brain_Cortex,Brain_Hippocampus,Brain_Hypothalamus,Brain_Nucleus_accumbens_basal_ganglia,Brain_Putamen_basal_ganglia,Breast_Mammary_Tissue,Colon_Sigmoid,Colon_Transverse,Esophagus_Gastroesophageal_Junction,Esophagus_Mucosa,Esophagus_…
SMCO4	11:93212450:93232442:clu_7105_NA_ENSG00000166002	11:93193992:T:A	0.112076	1.19726e-17	2.85196e-14	1.04334e-12	32	Adipose_Subcutaneous,Adipose_Visceral_Omentum,Adrenal_Gland,Artery_Aorta,Artery_Tibial,Brain_Cerebellum,Brain_Cortex,Brain_Frontal_Cortex_BA9,Brain_Hypothalamus,Brain_Substantia_nigra,Breast_Mammary_Tissue,Cells_Cultured_fibroblasts,Cells_EBV-transformed_lymphocytes,Colon_Transverse,Esophagus_Gastroesophageal_Junction,Esophagus_Mucosa,Esophagus_Muscularis,Heart_Atrial_Appendage,Heart_Left_Ventric…
DNAH5	5:13811932:13817657:clu_9841_NA_ENSG00000039139	5:13815288:T:C	0.0794582	1.68406e-19	2.89318e-14	1.05753e-12	0	NA
ZDHHC6	10:114198147:114201950:clu_4739_NA_ENSG00000023041	10:114197642:T:C	0.0232138	9.89018e-19	2.93615e-14	1.07233e-12	17	Adipose_Subcutaneous,Adipose_Visceral_Omentum,Artery_Aorta,Artery_Coronary,Artery_Tibial,Cells_Cultured_fibroblasts,Cells_EBV-transformed_lymphocytes,Colon_Transverse,Esophagus_Mucosa,Heart_Atrial_Appendage,Lung,Muscle_Skeletal,Skin_Not_Sun_Exposed_Suprapubic,Skin_Sun_Exposed_Lower_leg,Small_Intestine_Terminal_Ileum,Spleen,Whole_Blood
SNIP1	1:38006356:38018246:clu_2269_NA_ENSG00000163877	1:38010751:C:T	-0.0423145	1.97961e-18	3.10239e-14	1.1321e-12	8	Cells_EBV-transformed_lymphocytes,Colon_Sigmoid,Colon_Transverse,Esophagus_Mucosa,Esophagus_Muscularis,Prostate,Small_Intestine_Terminal_Ileum,Spleen
VPS39	15:42483758:42492094:clu_13028_NA_ENSG00000166887	15:42484321:T:C	0.183938	8.67263e-17	3.11168e-14	1.13453e-12	5	Esophagus_Mucosa,Muscle_Skeletal,Pituitary,Skin_Not_Sun_Exposed_Suprapubic,Skin_Sun_Exposed_Lower_leg
PSMG4	6:3264559:3267825:clu_17432_NA_ENSG00000180822	6:3266759:G:A	0.054523	2.38548e-18	3.1247e-14	1.13833e-12	11	Brain_Frontal_Cortex_BA9,Brain_Putamen_basal_ganglia,Breast_Mammary_Tissue,Cells_EBV-transformed_lymphocytes,Colon_Transverse,Esophagus_Gastroesophageal_Junction,Esophagus_Mucosa,Nerve_Tibial,Ovary,Pituitary,Spleen
2002-09-01	2:242255397:242256914:clu_1626_NA_ENSG00000168385	2:242300443:GA:G	-0.0123923	1.72714e-17	3.13254e-14	1.14023e-12	3	Artery_Aorta,Artery_Tibial,Whole_Blood
ZNF83	19:53138406:53158814:clu_11734_NA_ENSG00000167766	19:53141625:G:A	0.0858314	5.90078e-19	3.15185e-14	1.1463e-12	0	NA
UnAnnotated	16:15219871:15221327:clu_12211_NA_UnAnnotated	16:15237487:T:G	0.164831	4.75906e-17	3.25222e-14	1.18181e-12	0	NA
ANKRD36	2:97875609:97877283:clu_680_NA_ENSG00000135976	2:97888047:G:A	0.108243	1.18425e-16	3.30441e-14	1.19978e-12	2	Brain_Caudate_basal_ganglia,Brain_Hypothalamus
XPNPEP3	22:41253249:41257622:clu_6064_NA_ENSG00000196236	22:41256802:A:G	-0.0826904	2.63447e-17	3.32277e-14	1.20544e-12	16	Artery_Coronary,Brain_Amygdala,Brain_Anterior_cingulate_cortex_BA24,Brain_Cerebellar_Hemisphere,Brain_Frontal_Cortex_BA9,Brain_Hippocampus,Brain_Hypothalamus,Brain_Putamen_basal_ganglia,Brain_Spinal_cord_cervical_c-1,Brain_Substantia_nigra,Esophagus_Gastroesophageal_Junction,Minor_Salivary_Gland,Ovary,Prostate,Spleen,Whole_Blood
TMEM18	2:676238:677289:clu_11_NA_ENSG00000151353	2:674963:G:A	0.0490651	4.72714e-18	3.3505e-14	1.21448e-12	13	Adipose_Subcutaneous,Adrenal_Gland,Artery_Tibial,Cells_Cultured_fibroblasts,Cells_EBV-transformed_lymphocytes,Colon_Sigmoid,Heart_Atrial_Appendage,Muscle_Skeletal,Pituitary,Skin_Not_Sun_Exposed_Suprapubic,Skin_Sun_Exposed_Lower_leg,Vagina,Whole_Blood
SPATA20	17:48624646:48625081:clu_16970_NA_ENSG00000006282	17:48619272:G:A	0.0710705	1.12739e-20	3.36679e-14	1.21937e-12	1	Whole_Blood
TAF6	7:99711891:99716952:clu_21652_NA_ENSG00000106290	7:99699626:T:C	-0.0396613	1.07348e-17	3.38411e-14	1.22462e-12	24	Adipose_Subcutaneous,Adipose_Visceral_Omentum,Adrenal_Gland,Artery_Aorta,Artery_Coronary,Artery_Tibial,Brain_Hypothalamus,Breast_Mammary_Tissue,Colon_Sigmoid,Colon_Transverse,Esophagus_Gastroesophageal_Junction,Esophagus_Mucosa,Esophagus_Muscularis,Lung,Muscle_Skeletal,Nerve_Tibial,Ovary,Pituitary,Prostate,Skin_Not_Sun_Exposed_Suprapubic,Skin_Sun_Exposed_Lower_leg,Small_Intestine_Terminal_Ileum,S…
NT5DC2	3:52563350:52567522:clu_8900_NA_ENSG00000168268	3:52572447:A:G	0.0743136	1.74831e-17	3.56338e-14	1.28843e-12	16	Adipose_Subcutaneous,Adipose_Visceral_Omentum,Artery_Aorta,Artery_Tibial,Brain_Putamen_basal_ganglia,Breast_Mammary_Tissue,Colon_Sigmoid,Colon_Transverse,Minor_Salivary_Gland,Muscle_Skeletal,Ovary,Pituitary,Small_Intestine_Terminal_Ileum,Stomach,Uterus,Whole_Blood
LCMT1	16:25123317:25137285:clu_12330_NA_ENSG00000205629	16:25157759:C:A	0.0477802	5.60212e-18	3.58476e-14	1.29508e-12	2	Ovary,Vagina
ACCS	11:44102870:44104719:clu_6541_NA_ENSG00000110455	11:44100021:T:C	0.118753	9.40491e-19	3.71359e-14	1.34051e-12	7	Adipose_Visceral_Omentum,Artery_Aorta,Artery_Tibial,Brain_Caudate_basal_ganglia,Cells_EBV-transformed_lymphocytes,Liver,Muscle_Skeletal
RP1-60O19.1	6:107220236:107235134:clu_18189_NA_ENSG00000235142	6:107220247:A:T	-0.0247041	6.21576e-21	3.80804e-14	1.37346e-12	0	NA
PLEKHG3	14:65203092:65203571:clu_5292_NA_ENSG00000126822	14:65190211:A:AAG	0.0452154	5.30338e-19	3.97365e-14	1.43201e-12	0	NA
C15orf57	15:40846326:40849415:clu_13000_NA_ENSG00000128891	15:40844222:G:A	0.0556455	9.53781e-18	4.06491e-14	1.46368e-12	10	Adrenal_Gland,Brain_Caudate_basal_ganglia,Brain_Cortex,Brain_Hippocampus,Brain_Nucleus_accumbens_basal_ganglia,Cells_Cultured_fibroblasts,Esophagus_Mucosa,Ovary,Pituitary,Thyroid
NIPAL2	8:99234828:99248383:clu_20714_NA_ENSG00000104361	8:99243917:A:AAT	-0.0373287	1.42383e-17	4.14275e-14	1.49048e-12	2	Artery_Tibial,Esophagus_Gastroesophageal_Junction
UnAnnotated	19:36706098:36719650:clu_11311_NA_UnAnnotated	19:36730229:CT:C	0.0477499	1.19701e-18	4.29215e-14	1.54295e-12	13	Adipose_Visceral_Omentum,Adrenal_Gland,Artery_Aorta,Artery_Coronary,Artery_Tibial,Cells_Cultured_fibroblasts,Colon_Sigmoid,Colon_Transverse,Esophagus_Mucosa,Lung,Prostate,Stomach,Thyroid
FAM107B	10:14572514:14595321:clu_4022_NA_ENSG00000065809	10:14595392:A:G	-0.0793964	9.91921e-18	4.4805e-14	1.60933e-12	10	Adipose_Subcutaneous,Artery_Aorta,Artery_Coronary,Artery_Tibial,Brain_Caudate_basal_ganglia,Brain_Putamen_basal_ganglia,Brain_Spinal_cord_cervical_c-1,Colon_Transverse,Skin_Sun_Exposed_Lower_leg,Thyroid
ZNF83	19:53158923:53164015:clu_11735_NA_ENSG00000167766	19:53152400:G:C	-0.0417828	2.51198e-19	4.63222e-14	1.66245e-12	0	NA
HLA-B	6:31322442:31322884:clu_17643_NA_ENSG00000234745	6:31318705:A:G	-0.085471	7.99229e-20	4.76135e-14	1.70739e-12	0	NA
MRPL37	1:54682017:54683845:clu_2516_NA_ENSG00000116221	1:54700029:T:TA	-0.0337213	7.29243e-19	4.91179e-14	1.75956e-12	18	Adipose_Visceral_Omentum,Brain_Caudate_basal_ganglia,Brain_Cerebellar_Hemisphere,Brain_Cerebellum,Brain_Hypothalamus,Brain_Spinal_cord_cervical_c-1,Breast_Mammary_Tissue,Colon_Sigmoid,Colon_Transverse,Heart_Left_Ventricle,Pituitary,Prostate,Skin_Sun_Exposed_Lower_leg,Spleen,Thyroid,Uterus,Vagina,Whole_Blood
HLA-DQB1	6:32628026:32629744:clu_17709_NA_ENSG00000179344	6:32635903:G:A	0.0889826	1.89993e-21	4.91493e-14	1.75956e-12	0	NA
ZDHHC4	7:6617129:6618197:clu_21039_NA_ENSG00000136247	7:6617247:C:G	-0.0774107	4.98679e-18	5.00314e-14	1.78967e-12	40	Adipose_Subcutaneous,Adipose_Visceral_Omentum,Adrenal_Gland,Artery_Aorta,Artery_Coronary,Artery_Tibial,Brain_Amygdala,Brain_Caudate_basal_ganglia,Brain_Cortex,Brain_Hypothalamus,Brain_Nucleus_accumbens_basal_ganglia,Brain_Putamen_basal_ganglia,Breast_Mammary_Tissue,Cells_Cultured_fibroblasts,Cells_EBV-transformed_lymphocytes,Colon_Sigmoid,Colon_Transverse,Esophagus_Gastroesophageal_Junction,Esoph…
PSMA4	15:78832881:78834247:clu_13419_NA_ENSG00000041357	15:78814681:A:G	-0.00717393	6.86894e-18	5.00774e-14	1.78984e-12	1	Colon_Transverse
IRF3	19:50168103:50168892:clu_11670_NA_ENSG00000126456	19:50158913:G:A	0.0981277	1.78372e-17	5.01398e-14	1.7906e-12	0	NA
AHRR	5:304336:314532:clu_9790_NA_ENSG00000063438	5:311478:T:C	-0.0122056	6.67307e-19	5.12856e-14	1.83002e-12	25	Adipose_Subcutaneous,Adipose_Visceral_Omentum,Adrenal_Gland,Artery_Aorta,Artery_Coronary,Artery_Tibial,Breast_Mammary_Tissue,Cells_EBV-transformed_lymphocytes,Colon_Sigmoid,Esophagus_Gastroesophageal_Junction,Esophagus_Mucosa,Esophagus_Muscularis,Liver,Lung,Minor_Salivary_Gland,Nerve_Tibial,Ovary,Skin_Not_Sun_Exposed_Suprapubic,Skin_Sun_Exposed_Lower_leg,Small_Intestine_Terminal_Ileum,Spleen,Stom…
DNAJC12	10:69571421:69583072:clu_4286_NA_ENSG00000108176	10:69575572:G:A	0.0500582	1.99655e-19	5.4082e-14	1.92822e-12	0	NA
RPH3AL	17:171206:177258:clu_16208_NA_ENSG00000181031	17:175563:T:G	-0.0593179	3.35143e-17	5.43135e-14	1.93488e-12	0	NA
PPIP5K2	5:102509676:102513368:clu_10233_NA_ENSG00000145725	5:102461161:G:GT	0.0788032	4.08007e-16	5.63421e-14	2.00551e-12	16	Adipose_Subcutaneous,Adipose_Visceral_Omentum,Artery_Aorta,Artery_Tibial,Breast_Mammary_Tissue,Cells_Cultured_fibroblasts,Colon_Sigmoid,Colon_Transverse,Esophagus_Mucosa,Esophagus_Muscularis,Heart_Atrial_Appendage,Heart_Left_Ventricle,Lung,Nerve_Tibial,Skin_Sun_Exposed_Lower_leg,Thyroid
NOB1	16:69782232:69782821:clu_12675_NA_ENSG00000141101	16:69782855:C:T	-0.0262098	2.41842e-18	5.85355e-14	2.08188e-12	11	Brain_Anterior_cingulate_cortex_BA24,Brain_Frontal_Cortex_BA9,Brain_Hippocampus,Brain_Hypothalamus,Brain_Putamen_basal_ganglia,Heart_Atrial_Appendage,Heart_Left_Ventricle,Liver,Pituitary,Small_Intestine_Terminal_Ileum,Whole_Blood
TCEB1	8:74872053:74884480:clu_20600_NA_ENSG00000154582	8:74884530:G:T	0.0181185	4.5594e-18	5.96774e-14	2.12076e-12	8	Artery_Aorta,Breast_Mammary_Tissue,Esophagus_Mucosa,Heart_Atrial_Appendage,Lung,Muscle_Skeletal,Stomach,Thyroid
NUP50	22:45560177:45564049:clu_6111_NA_ENSG00000093000	22:45557803:C:T	-0.0694678	3.65877e-18	6.35526e-14	2.25663e-12	10	Adipose_Subcutaneous,Brain_Cortex,Brain_Hypothalamus,Cells_Cultured_fibroblasts,Colon_Sigmoid,Esophagus_Gastroesophageal_Junction,Esophagus_Mucosa,Esophagus_Muscularis,Pituitary,Stomach
ENSG00000196696	16:70020412:70024500:clu_12681_NA_ENSG00000196696	16:70046521:G:A	-0.167035	2.19563e-16	6.394e-14	2.26853e-12	0	NA
UnAnnotated	15:74044203:74044451:clu_13339_NA_UnAnnotated	15:74044197:C:T	0.0618567	4.77607e-20	6.50186e-14	2.30492e-12	11	Brain_Amygdala,Brain_Anterior_cingulate_cortex_BA24,Brain_Caudate_basal_ganglia,Brain_Cortex,Brain_Frontal_Cortex_BA9,Brain_Hypothalamus,Brain_Nucleus_accumbens_basal_ganglia,Brain_Putamen_basal_ganglia,Brain_Substantia_nigra,Heart_Atrial_Appendage,Ovary
MAPRE1	20:31407834:31413731:clu_19858_NA_ENSG00000101367	20:31407661:A:T	0.00931007	1.28894e-17	7.00392e-14	2.48088e-12	5	Brain_Nucleus_accumbens_basal_ganglia,Esophagus_Mucosa,Nerve_Tibial,Skin_Not_Sun_Exposed_Suprapubic,Skin_Sun_Exposed_Lower_leg
SUPT5H	19:39948380:39949458:clu_11398_NA_ENSG00000196235	19:39921022:CT:C	0.0135038	1.09506e-17	7.14716e-14	2.52956e-12	0	NA
ZNF266	19:9530894:9545474:clu_10873_NA_ENSG00000174652	19:9548422:C:A	-0.0228616	3.63623e-17	7.48433e-14	2.64674e-12	6	Brain_Frontal_Cortex_BA9,Brain_Hypothalamus,Heart_Left_Ventricle,Pituitary,Prostate,Uterus
HLA-DQB1	6:32628026:32629124:clu_17709_NA_ENSG00000179344	6:32667119:T:C	-0.15866	1.24979e-19	7.69406e-14	2.71869e-12	11	Brain_Anterior_cingulate_cortex_BA24,Brain_Cerebellar_Hemisphere,Brain_Nucleus_accumbens_basal_ganglia,Brain_Putamen_basal_ganglia,Brain_Substantia_nigra,Esophagus_Mucosa,Ovary,Skin_Not_Sun_Exposed_Suprapubic,Skin_Sun_Exposed_Lower_leg,Uterus,Vagina
ARSB	5:78135249:78181407:clu_10133_NA_ENSG00000113273	5:78180736:T:C	-0.0650877	1.81732e-20	7.9405e-14	2.8035e-12	25	Adipose_Subcutaneous,Adipose_Visceral_Omentum,Adrenal_Gland,Artery_Aorta,Artery_Coronary,Artery_Tibial,Brain_Cortex,Brain_Nucleus_accumbens_basal_ganglia,Brain_Putamen_basal_ganglia,Brain_Spinal_cord_cervical_c-1,Breast_Mammary_Tissue,Colon_Sigmoid,Colon_Transverse,Heart_Atrial_Appendage,Heart_Left_Ventricle,Liver,Lung,Nerve_Tibial,Prostate,Small_Intestine_Terminal_Ileum,Spleen,Stomach,Thyroid,Ut…
AHSA2	2:61404924:61406116:clu_396_NA_ENSG00000173209	2:61410346:G:A	0.147184	4.81523e-17	8.13714e-14	2.87059e-12	0	NA
UnAnnotated	21:46698084:46698213:clu_15299_NA_UnAnnotated	21:46698256:T:C	0.0329298	1.2862e-18	8.48858e-14	2.99215e-12	2	Colon_Transverse,Whole_Blood
NSA2	5:74066635:74069693:clu_10099_NA_ENSG00000164346	5:74070053:T:A	0.0276223	4.17743e-16	8.55504e-14	3.01313e-12	0	NA
SNX19	11:130776616:130779913:clu_7382_NA_ENSG00000120451	11:130782058:G:A	0.0151359	5.94627e-18	8.61841e-14	3.03299e-12	0	NA
PTGR1	9:114326542:114332371:clu_7953_NA_ENSG00000106853	9:114335345:G:C	-0.0882062	1.75421e-17	8.82004e-14	3.10144e-12	3	Breast_Mammary_Tissue,Liver,Stomach
SLC16A12	10:91222381:91295199:clu_4481_NA_ENSG00000152779	10:91271839:C:T	0.0610313	5.12309e-20	9.19387e-14	3.23028e-12	0	NA
C15orf57	15:40824501:40849415:clu_13000_NA_ENSG00000128891	15:40844222:G:A	-0.0545484	8.49842e-17	9.40951e-14	3.30338e-12	0	NA
FAM21C	10:46252587:46258836:clu_4215_NA_ENSG00000172661	10:46218549:C:T	0.0635674	8.36838e-16	9.56505e-14	3.35528e-12	12	Adipose_Subcutaneous,Adipose_Visceral_Omentum,Adrenal_Gland,Artery_Coronary,Artery_Tibial,Breast_Mammary_Tissue,Lung,Nerve_Tibial,Skin_Not_Sun_Exposed_Suprapubic,Skin_Sun_Exposed_Lower_leg,Stomach,Whole_Blood
PRPF18	10:13629152:13633768:clu_4016_NA_ENSG00000165630	10:13633835:A:G	-0.0288351	4.0563e-19	1.00006e-13	3.50524e-12	0	NA
UnAnnotated	12:11199787:11273609:clu_14104_NA_UnAnnotated	12:11304538:AT:A	-0.0928662	1.61487e-16	1.03993e-13	3.64205e-12	4	Brain_Cortex,Heart_Left_Ventricle,Liver,Muscle_Skeletal
PIGQ	16:630972:632248:clu_11952_NA_ENSG00000007541	16:655262:T:G	-0.0547935	7.61865e-11	1.07462e-13	3.76051e-12	0	NA
RNF6	13:26795467:26795919:clu_19261_NA_ENSG00000127870	13:26785839:G:A	-0.0609853	3.4412e-17	1.08333e-13	3.78794e-12	1	Cells_Cultured_fibroblasts
LPP	3:187871809:188123900:clu_9699_NA_ENSG00000145012	3:188066953:T:G	0.0388544	3.65642e-19	1.09583e-13	3.82857e-12	0	NA
WAC	10:28903614:28905102:clu_4120_NA_ENSG00000095787	10:28898424:T:TA	0.0337224	3.68888e-18	1.14903e-13	4.01122e-12	0	NA
UnAnnotated	10:127473829:127483449:clu_4841_NA_UnAnnotated	10:127481795:T:A	0.0219342	2.71485e-19	1.15666e-13	4.03462e-12	4	Adipose_Visceral_Omentum,Adrenal_Gland,Esophagus_Mucosa,Liver
PRKD3	2:37518142:37520276:clu_258_NA_ENSG00000115825	2:37481982:A:G	0.0307947	9.15807e-19	1.18158e-13	4.11824e-12	8	Adipose_Visceral_Omentum,Cells_Cultured_fibroblasts,Esophagus_Gastroesophageal_Junction,Esophagus_Mucosa,Lung,Muscle_Skeletal,Nerve_Tibial,Thyroid
RANBP2	2:109375004:109378557:clu_790_NA_ENSG00000153201	2:109351914:C:G	-0.0478142	8.07111e-16	1.19445e-13	4.15976e-12	15	Adipose_Subcutaneous,Adipose_Visceral_Omentum,Artery_Aorta,Artery_Tibial,Brain_Cerebellum,Breast_Mammary_Tissue,Colon_Sigmoid,Heart_Atrial_Appendage,Lung,Nerve_Tibial,Ovary,Pituitary,Skin_Not_Sun_Exposed_Suprapubic,Skin_Sun_Exposed_Lower_leg,Stomach
WARS	14:100835595:100842597:clu_5603_NA_ENSG00000140105	14:100820536:A:G	0.0455728	7.08387e-17	1.26168e-13	4.39038e-12	3	Brain_Cerebellar_Hemisphere,Brain_Cerebellum,Whole_Blood
GALNT8	12:4923944:4925882:clu_14010_NA_ENSG00000130035	12:4959993:C:A	0.094609	9.54047e-20	1.27475e-13	4.43232e-12	0	NA
TMEM255B	13:114504785:114507858:clu_19637_NA_ENSG00000184497	13:114507836:A:G	0.123861	4.24359e-17	1.28546e-13	4.46598e-12	3	Colon_Sigmoid,Muscle_Skeletal,Stomach
WAC	10:28903614:28905105:clu_4120_NA_ENSG00000095787	10:28898424:T:TA	-0.034105	1.33027e-17	1.32707e-13	4.60687e-12	23	Adipose_Visceral_Omentum,Artery_Aorta,Artery_Coronary,Artery_Tibial,Brain_Anterior_cingulate_cortex_BA24,Brain_Cortex,Brain_Hippocampus,Brain_Spinal_cord_cervical_c-1,Breast_Mammary_Tissue,Cells_Cultured_fibroblasts,Colon_Sigmoid,Colon_Transverse,Esophagus_Gastroesophageal_Junction,Esophagus_Mucosa,Heart_Atrial_Appendage,Heart_Left_Ventricle,Lung,Muscle_Skeletal,Nerve_Tibial,Skin_Not_Sun_Exposed_…
LAPTM4A	2:20237375:20240682:clu_85_NA_ENSG00000068697	2:20252014:T:C	0.00935771	1.45935e-21	1.33199e-13	4.62026e-12	5	Artery_Aorta,Brain_Caudate_basal_ganglia,Minor_Salivary_Gland,Small_Intestine_Terminal_Ileum,Whole_Blood
ENOSF1	18:690631:693882:clu_13610_NA_ENSG00000132199	18:704407:A:G	-0.0215055	2.10952e-21	1.35641e-13	4.70122e-12	12	Brain_Caudate_basal_ganglia,Brain_Hypothalamus,Breast_Mammary_Tissue,Cells_Cultured_fibroblasts,Cells_EBV-transformed_lymphocytes,Colon_Transverse,Esophagus_Mucosa,Heart_Atrial_Appendage,Liver,Nerve_Tibial,Ovary,Pituitary
DDR1	6:30850760:30856465:clu_17628_NA_ENSG00000204580	6:30873558:C:T	-0.0317916	6.73194e-17	1.36848e-13	4.7355e-12	0	NA
CCND3	6:41959779:42016239:clu_17881_NA_ENSG00000112576	6:41956874:C:CA	0.0212291	2.78411e-24	1.36748e-13	4.7355e-12	7	Colon_Sigmoid,Esophagus_Gastroesophageal_Junction,Lung,Minor_Salivary_Gland,Spleen,Stomach,Thyroid
FAM118A	22:45723944:45724273:clu_6116_NA_ENSG00000100376	22:45725106:T:C	0.0262224	1.2004e-18	1.38988e-13	4.80573e-12	1	Cells_EBV-transformed_lymphocytes
MCTP2	15:94774893:94821383:clu_13568_NA_ENSG00000140563	15:94841440:A:AGTT	0.147612	1.95222e-18	1.4435e-13	4.98717e-12	0	NA
HKR1	19:37837394:37838092:clu_11340_NA_ENSG00000181666	19:37852690:A:G	0.0194924	9.60735e-17	1.44929e-13	5.0032e-12	14	Adipose_Visceral_Omentum,Adrenal_Gland,Breast_Mammary_Tissue,Cells_EBV-transformed_lymphocytes,Colon_Sigmoid,Colon_Transverse,Esophagus_Mucosa,Heart_Left_Ventricle,Prostate,Skin_Sun_Exposed_Lower_leg,Small_Intestine_Terminal_Ileum,Spleen,Stomach,Thyroid
ANXA11	10:81935911:81940697:clu_4436_NA_ENSG00000122359	10:81941179:T:C	-0.041946	1.91772e-18	1.46775e-13	5.05972e-12	22	Adipose_Subcutaneous,Adipose_Visceral_Omentum,Artery_Aorta,Artery_Coronary,Breast_Mammary_Tissue,Cells_Cultured_fibroblasts,Cells_EBV-transformed_lymphocytes,Colon_Sigmoid,Colon_Transverse,Esophagus_Gastroesophageal_Junction,Esophagus_Mucosa,Esophagus_Muscularis,Lung,Prostate,Skin_Not_Sun_Exposed_Suprapubic,Skin_Sun_Exposed_Lower_leg,Small_Intestine_Terminal_Ileum,Spleen,Stomach,Thyroid,Vagina,Wh…
LRRFIP2	3:37216096:37217551:clu_8620_NA_ENSG00000093167	3:37223215:C:CT	0.0714063	5.78671e-17	1.46799e-13	5.05972e-12	0	NA
HPS4	22:26861517:26862192:clu_5850_NA_ENSG00000100099	22:26909858:C:CA	0.120671	3.43538e-17	1.48458e-13	5.11285e-12	0	NA
NOXA1	9:140320782:140322485:clu_8372_NA_ENSG00000188747	9:140349874:C:G	0.145218	3.68769e-15	1.49518e-13	5.14528e-12	2	Brain_Frontal_Cortex_BA9,Nerve_Tibial
ZNF234	19:44645886:44646467:clu_11512_NA_ENSG00000263002	19:44643882:A:ATG	0.14027	3.17756e-16	1.55316e-13	5.34058e-12	3	Adrenal_Gland,Cells_Cultured_fibroblasts,Nerve_Tibial
ELP2	18:33710034:33716270:clu_13795_NA_ENSG00000134759	18:33734029:CT:C	0.0192904	1.01025e-19	1.55732e-13	5.35066e-12	0	NA
RPL23AP7	2:114369824:114383186:clu_834_NA_ENSG00000240356	2:114393232:C:G	0.0936971	4.53435e-17	1.56329e-13	5.36693e-12	41	Adipose_Subcutaneous,Adipose_Visceral_Omentum,Adrenal_Gland,Artery_Aorta,Artery_Coronary,Artery_Tibial,Brain_Amygdala,Brain_Anterior_cingulate_cortex_BA24,Brain_Caudate_basal_ganglia,Brain_Cortex,Brain_Frontal_Cortex_BA9,Brain_Hippocampus,Brain_Hypothalamus,Brain_Nucleus_accumbens_basal_ganglia,Brain_Putamen_basal_ganglia,Brain_Spinal_cord_cervical_c-1,Brain_Substantia_nigra,Breast_Mammary_Tissue…
STK33	11:8496613:8498234:clu_6350_NA_ENSG00000130413	11:8538247:T:C	0.132343	3.64094e-17	1.57192e-13	5.3923e-12	1	Heart_Atrial_Appendage
DNAJC12	10:69575891:69583072:clu_4286_NA_ENSG00000108176	10:69575572:G:A	-0.0241106	5.07444e-18	1.57987e-13	5.4153e-12	2	Brain_Cerebellar_Hemisphere,Brain_Cortex
C1orf174	1:3807621:3808190:clu_1748_NA_ENSG00000198912	1:3806643:T:A	0.0480081	3.80081e-16	1.58386e-13	5.4247e-12	0	NA
PRKCD	3:53199231:53212420:clu_8926_NA_ENSG00000163932	3:53212574:C:G	0.126503	3.67328e-18	1.6069e-13	5.49929e-12	1	Muscle_Skeletal
FAM120AOS	9:96212881:96213370:clu_7830_NA_ENSG00000188938	9:96213291:A:G	-0.114863	3.24132e-16	1.61016e-13	5.50611e-12	28	Adipose_Subcutaneous,Adipose_Visceral_Omentum,Adrenal_Gland,Artery_Aorta,Artery_Tibial,Brain_Anterior_cingulate_cortex_BA24,Brain_Nucleus_accumbens_basal_ganglia,Breast_Mammary_Tissue,Cells_Cultured_fibroblasts,Cells_EBV-transformed_lymphocytes,Colon_Sigmoid,Esophagus_Gastroesophageal_Junction,Esophagus_Mucosa,Esophagus_Muscularis,Heart_Atrial_Appendage,Lung,Minor_Salivary_Gland,Muscle_Skeletal,N…
UnAnnotated	19:23527948:23541232:clu_11214_NA_UnAnnotated	19:23507319:GTA:G	0.0150566	4.27828e-18	1.6413e-13	5.60819e-12	2	Uterus,Vagina
DMKN	19:35996888:35999107:clu_11276_NA_ENSG00000161249	19:35999251:C:G	-0.0103407	1.91931e-20	1.64885e-13	5.62956e-12	0	NA
PREPL	2:44573529:44588519:clu_316_NA_ENSG00000138078	2:44561338:A:C	0.121891	3.27633e-16	1.67875e-13	5.72715e-12	10	Adipose_Subcutaneous,Adipose_Visceral_Omentum,Esophagus_Gastroesophageal_Junction,Esophagus_Mucosa,Heart_Left_Ventricle,Lung,Muscle_Skeletal,Skin_Sun_Exposed_Lower_leg,Stomach,Thyroid
UnAnnotated	3:64671014:64728918:clu_9024_NA_UnAnnotated	3:64710709:C:A	0.175725	8.99638e-19	1.68948e-13	5.75924e-12	1	Adipose_Subcutaneous
CRLF1	19:18704389:18704875:clu_11135_NA_ENSG00000006016	19:18703503:T:C	0.0737678	1.58036e-16	1.78836e-13	6.09154e-12	6	Adipose_Subcutaneous,Adipose_Visceral_Omentum,Artery_Coronary,Cells_Cultured_fibroblasts,Colon_Sigmoid,Esophagus_Gastroesophageal_Junction
UnAnnotated	6:31236852:31321975:clu_17642_NA_UnAnnotated	6:31324128:C:T	0.280335	8.59916e-22	1.81221e-13	6.16795e-12	0	NA
GBP3	1:89479962:89480088:clu_2716_NA_ENSG00000117226	1:89481583:C:T	0.0662499	3.52441e-18	1.87884e-13	6.38973e-12	0	NA
PAM	5:102296933:102325976:clu_10229_NA_ENSG00000145730	5:102310166:G:A	-0.0202165	1.04065e-16	1.88691e-13	6.41216e-12	18	Adipose_Subcutaneous,Adipose_Visceral_Omentum,Adrenal_Gland,Breast_Mammary_Tissue,Cells_Cultured_fibroblasts,Cells_EBV-transformed_lymphocytes,Colon_Transverse,Esophagus_Gastroesophageal_Junction,Esophagus_Mucosa,Esophagus_Muscularis,Lung,Minor_Salivary_Gland,Nerve_Tibial,Skin_Not_Sun_Exposed_Suprapubic,Skin_Sun_Exposed_Lower_leg,Small_Intestine_Terminal_Ileum,Spleen,Thyroid
ANKRD36	2:97875446:97875537:clu_680_NA_ENSG00000135976	2:97871626:A:G	-0.0620352	2.40902e-14	1.90919e-13	6.4828e-12	0	NA
CD44	11:35211612:35226059:clu_6520_NA_ENSG00000026508	11:35226155:A:G	0.0107943	2.69934e-17	1.93393e-13	6.56169e-12	5	Breast_Mammary_Tissue,Esophagus_Mucosa,Lung,Skin_Sun_Exposed_Lower_leg,Thyroid
LGMN	14:93170706:93176017:clu_5535_NA_ENSG00000100600	14:93162288:TCTCC:T	-0.00997255	3.13316e-17	1.96312e-13	6.65554e-12	0	NA
LYRM5	12:25348271:25348642:clu_14161_NA_ENSG00000205707	12:25383729:AAATT:A	0.0252205	2.58422e-17	1.96507e-13	6.65696e-12	16	Adrenal_Gland,Artery_Aorta,Artery_Coronary,Artery_Tibial,Brain_Cortex,Brain_Nucleus_accumbens_basal_ganglia,Brain_Putamen_basal_ganglia,Colon_Transverse,Esophagus_Gastroesophageal_Junction,Esophagus_Mucosa,Esophagus_Muscularis,Pituitary,Skin_Not_Sun_Exposed_Suprapubic,Skin_Sun_Exposed_Lower_leg,Stomach,Thyroid
LOXL1-AS1	15:74208788:74212179:clu_13340_NA_ENSG00000261801	15:74211717:T:C	-0.147124	1.28391e-15	2.06415e-13	6.98717e-12	5	Adipose_Visceral_Omentum,Brain_Caudate_basal_ganglia,Colon_Sigmoid,Colon_Transverse,Lung
EIF3M	11:32605475:32611093:clu_6500_NA_ENSG00000149100	11:32596035:TA:T	-0.00694178	6.73491e-17	2.07468e-13	7.01735e-12	15	Adipose_Subcutaneous,Adipose_Visceral_Omentum,Artery_Aorta,Artery_Tibial,Brain_Cerebellar_Hemisphere,Brain_Cerebellum,Brain_Frontal_Cortex_BA9,Brain_Putamen_basal_ganglia,Cells_EBV-transformed_lymphocytes,Colon_Sigmoid,Esophagus_Muscularis,Heart_Left_Ventricle,Muscle_Skeletal,Nerve_Tibial,Whole_Blood
TNFAIP2	14:103590843:103592647:clu_5636_NA_ENSG00000185215	14:103590772:G:A	-0.0745822	1.54089e-17	2.08341e-13	7.0414e-12	7	Adipose_Visceral_Omentum,Cells_Cultured_fibroblasts,Cells_EBV-transformed_lymphocytes,Heart_Left_Ventricle,Minor_Salivary_Gland,Muscle_Skeletal,Pituitary
TMEM120A	7:75616603:75616678:clu_21461_NA_ENSG00000189077	7:75616577:G:A	-0.051642	9.51267e-17	2.15341e-13	7.27233e-12	0	NA
INTS12	4:106621171:106629076:clu_15857_NA_ENSG00000138785	4:106652784:C:G	0.0990851	6.43377e-16	2.18965e-13	7.38898e-12	2	Adrenal_Gland,Skin_Not_Sun_Exposed_Suprapubic
PPA2	4:106345479:106367540:clu_15853_NA_ENSG00000138777	4:106308928:A:AGGGGGG	-0.0128129	1.2965e-19	2.34342e-13	7.90175e-12	37	Adipose_Visceral_Omentum,Adrenal_Gland,Artery_Aorta,Artery_Coronary,Artery_Tibial,Brain_Amygdala,Brain_Anterior_cingulate_cortex_BA24,Brain_Caudate_basal_ganglia,Brain_Cerebellar_Hemisphere,Brain_Cerebellum,Brain_Cortex,Brain_Frontal_Cortex_BA9,Brain_Hippocampus,Brain_Hypothalamus,Brain_Nucleus_accumbens_basal_ganglia,Brain_Putamen_basal_ganglia,Brain_Spinal_cord_cervical_c-1,Cells_Cultured_fibro…
COBLL1	2:165557266:165560954:clu_1066_NA_ENSG00000082438	2:165608024:C:G	-0.188046	5.42352e-17	2.40893e-13	8.11115e-12	17	Adipose_Subcutaneous,Adipose_Visceral_Omentum,Artery_Aorta,Artery_Coronary,Artery_Tibial,Breast_Mammary_Tissue,Colon_Sigmoid,Colon_Transverse,Esophagus_Gastroesophageal_Junction,Esophagus_Mucosa,Esophagus_Muscularis,Lung,Nerve_Tibial,Prostate,Skin_Not_Sun_Exposed_Suprapubic,Skin_Sun_Exposed_Lower_leg,Thyroid
PALLD	4:169753322:169812073:clu_16104_NA_ENSG00000129116	4:169806502:T:G	0.0672113	5.91091e-17	2.40925e-13	8.11115e-12	20	Adipose_Subcutaneous,Adipose_Visceral_Omentum,Adrenal_Gland,Artery_Tibial,Breast_Mammary_Tissue,Cells_Cultured_fibroblasts,Colon_Sigmoid,Colon_Transverse,Esophagus_Gastroesophageal_Junction,Esophagus_Mucosa,Esophagus_Muscularis,Heart_Atrial_Appendage,Lung,Muscle_Skeletal,Prostate,Skin_Not_Sun_Exposed_Suprapubic,Skin_Sun_Exposed_Lower_leg,Spleen,Stomach,Thyroid
LINC00511	17:70427365:70588342:clu_17164_NA_ENSG00000227036	17:70426630:C:G	0.0694545	9.3259e-17	2.42458e-13	8.15645e-12	0	NA
A1CF	10:52642465:52645341:clu_4251_NA_ENSG00000148584	10:52648027:G:C	-0.0588148	1.14029e-17	2.46307e-13	8.2777e-12	1	Liver
ENSG00000228315	22:24026054:24032423:clu_5794_NA_ENSG00000228315	22:24000528:G:T	-0.0351343	1.04798e-16	2.46443e-13	8.2777e-12	0	NA
UnAnnotated	17:35851733:35870779:clu_16668_NA_UnAnnotated	17:35856593:A:G	0.104147	1.55687e-18	2.49197e-13	8.36374e-12	0	NA
ZNF83	19:53164096:53177435:clu_11736_NA_ENSG00000167766	19:53178151:C:T	0.0870327	4.86304e-18	2.49982e-13	8.38362e-12	0	NA
XPNPEP3	22:41253249:41256682:clu_6064_NA_ENSG00000196236	22:41256802:A:G	0.0465944	2.40948e-17	2.60056e-13	8.71475e-12	0	NA
CEP63	3:134278271:134280219:clu_9394_NA_ENSG00000182923	3:134279677:A:G	-0.0305222	1.00752e-15	2.77336e-13	9.28667e-12	17	Artery_Coronary,Brain_Cortex,Brain_Frontal_Cortex_BA9,Brain_Hippocampus,Brain_Hypothalamus,Brain_Nucleus_accumbens_basal_ganglia,Brain_Spinal_cord_cervical_c-1,Cells_EBV-transformed_lymphocytes,Colon_Transverse,Esophagus_Muscularis,Heart_Atrial_Appendage,Heart_Left_Ventricle,Nerve_Tibial,Ovary,Spleen,Uterus,Vagina
DR1	1:93812422:93815476:clu_2750_NA_ENSG00000117505	1:93853015:G:C	0.0165879	2.31757e-17	2.83019e-13	9.46968e-12	0	NA
MUC1	1:155162038:155162577:clu_3208_NA_ENSG00000185499	1:155164480:C:A	0.0188192	9.29998e-19	2.8405e-13	9.49687e-12	0	NA
C21orf58	21:47731481:47735388:clu_15321_NA_ENSG00000160298	21:47721985:A:ATGG	-0.0464539	1.50638e-17	2.9471e-13	9.8457e-12	1	Brain_Cerebellum
FLOT1	6:30708575:30709924:clu_17626_NA_ENSG00000137312	6:30706361:T:A	0.010088	3.31606e-18	2.96734e-13	9.90571e-12	0	NA
ANAPC13	3:134201773:134204162:clu_9389_NA_ENSG00000129055	3:134197740:C:T	-0.0563672	6.19916e-16	3.17921e-13	1.06049e-11	22	Adipose_Subcutaneous,Adipose_Visceral_Omentum,Artery_Aorta,Artery_Coronary,Cells_EBV-transformed_lymphocytes,Colon_Sigmoid,Colon_Transverse,Esophagus_Gastroesophageal_Junction,Esophagus_Mucosa,Esophagus_Muscularis,Heart_Atrial_Appendage,Liver,Minor_Salivary_Gland,Nerve_Tibial,Ovary,Skin_Not_Sun_Exposed_Suprapubic,Small_Intestine_Terminal_Ileum,Spleen,Stomach,Thyroid,Uterus,Whole_Blood
TSTD3	6:99979666:100023529:clu_18171_NA_ENSG00000228439	6:100047669:T:C	0.121749	1.2254e-17	3.18879e-13	1.06287e-11	0	NA
RANBP2	2:109378651:109379693:clu_790_NA_ENSG00000153201	2:109385128:A:G	0.0435486	1.00002e-14	3.30884e-13	1.10204e-11	0	NA
ZMPSTE24	1:40726657:40728506:clu_2319_NA_ENSG00000084073	1:40736487:G:A	0.0181034	2.06006e-17	3.36474e-13	1.1198e-11	0	NA
C11orf73	11:86017524:86037555:clu_7084_NA_ENSG00000149196	11:86064099:A:G	-0.0113713	5.35779e-20	3.38502e-13	1.12568e-11	3	Muscle_Skeletal,Small_Intestine_Terminal_Ileum,Stomach
ERGIC3	20:34130690:34131410:clu_19911_NA_ENSG00000125991	20:34124523:C:T	0.00846491	1.46985e-17	3.46184e-13	1.15035e-11	0	NA
SCRN3	2:175269043:175287613:clu_1143_NA_ENSG00000144306	2:175276852:C:CA	0.0510865	2.24036e-18	3.85748e-13	1.28084e-11	0	NA
UnAnnotated	1:63906774:63919589:clu_2578_NA_UnAnnotated	1:63858283:C:T	0.0259176	4.13182e-17	3.88555e-13	1.28918e-11	17	Adipose_Subcutaneous,Adipose_Visceral_Omentum,Adrenal_Gland,Breast_Mammary_Tissue,Cells_Cultured_fibroblasts,Colon_Sigmoid,Colon_Transverse,Esophagus_Gastroesophageal_Junction,Esophagus_Mucosa,Esophagus_Muscularis,Lung,Nerve_Tibial,Prostate,Skin_Not_Sun_Exposed_Suprapubic,Small_Intestine_Terminal_Ileum,Spleen,Thyroid
C16orf45	16:15609285:15626844:clu_12220_NA_ENSG00000166780	16:15626831:C:T	0.011114	6.22306e-18	3.99749e-13	1.32531e-11	0	NA
ENSG00000196696	16:70016448:70016561:clu_12680_NA_ENSG00000196696	16:70045908:C:A	-0.0268594	5.18271e-16	4.17575e-13	1.38335e-11	0	NA
SIPA1L2	1:232669329:232709920:clu_3836_NA_ENSG00000116991	1:232671213:C:T	-0.0595834	3.08609e-16	4.4219e-13	1.46378e-11	0	NA
ALKBH3	11:43902996:43904133:clu_6537_NA_ENSG00000166199	11:43883721:T:C	0.0768445	5.74905e-17	4.74764e-13	1.57042e-11	14	Adipose_Subcutaneous,Adipose_Visceral_Omentum,Artery_Aorta,Artery_Tibial,Breast_Mammary_Tissue,Cells_Cultured_fibroblasts,Esophagus_Gastroesophageal_Junction,Esophagus_Mucosa,Esophagus_Muscularis,Muscle_Skeletal,Nerve_Tibial,Skin_Not_Sun_Exposed_Suprapubic,Skin_Sun_Exposed_Lower_leg,Thyroid
NQO1	16:69747032:69752026:clu_12674_NA_ENSG00000181019	16:69782575:G:GA	0.0580448	3.13319e-17	4.79596e-13	1.58519e-11	43	Adipose_Subcutaneous,Adipose_Visceral_Omentum,Adrenal_Gland,Artery_Aorta,Artery_Coronary,Artery_Tibial,Brain_Amygdala,Brain_Anterior_cingulate_cortex_BA24,Brain_Caudate_basal_ganglia,Brain_Cerebellar_Hemisphere,Brain_Cerebellum,Brain_Cortex,Brain_Frontal_Cortex_BA9,Brain_Hippocampus,Brain_Hypothalamus,Brain_Nucleus_accumbens_basal_ganglia,Brain_Putamen_basal_ganglia,Brain_Spinal_cord_cervical_c-1…
DLG5	10:79572135:79576309:clu_4418_NA_ENSG00000151208	10:79578292:A:C	-0.0624471	1.97538e-16	4.87439e-13	1.60989e-11	1	Whole_Blood
G6PC2	2:169763289:169764078:clu_1090_NA_ENSG00000152254	2:169763148:T:C	0.0413994	3.29814e-19	5.02695e-13	1.65902e-11	0	NA
MGST3	1:165601511:165619078:clu_3361_NA_ENSG00000143198	1:165590968:C:G	0.01523	3.54217e-18	5.21629e-13	1.7202e-11	16	Adipose_Subcutaneous,Artery_Tibial,Brain_Cortex,Brain_Frontal_Cortex_BA9,Brain_Putamen_basal_ganglia,Brain_Spinal_cord_cervical_c-1,Esophagus_Mucosa,Esophagus_Muscularis,Heart_Atrial_Appendage,Heart_Left_Ventricle,Kidney_Cortex,Liver,Muscle_Skeletal,Prostate,Skin_Not_Sun_Exposed_Suprapubic,Vagina
UnAnnotated	2:96583790:96585481:clu_638_NA_UnAnnotated	2:96576609:A:T	-0.100127	5.19853e-16	5.22531e-13	1.72187e-11	0	NA
LAPTM4A	2:20237375:20240652:clu_85_NA_ENSG00000068697	2:20252014:T:C	-0.00796025	2.38644e-20	5.27306e-13	1.73629e-11	16	Adipose_Subcutaneous,Adipose_Visceral_Omentum,Artery_Tibial,Breast_Mammary_Tissue,Colon_Sigmoid,Esophagus_Gastroesophageal_Junction,Esophagus_Muscularis,Heart_Atrial_Appendage,Heart_Left_Ventricle,Lung,Muscle_Skeletal,Nerve_Tibial,Ovary,Skin_Not_Sun_Exposed_Suprapubic,Skin_Sun_Exposed_Lower_leg,Stomach
AC017060.1	7:17504850:17506790:clu_21099_NA_ENSG00000226598	7:17506913:A:G	-0.102031	6.46687e-18	5.34654e-13	1.75916e-11	1	Lung
ZNF146	19:36709097:36719650:clu_11311_NA_ENSG00000167635	19:36730229:CT:C	-0.0564301	4.23965e-17	5.38119e-13	1.76922e-11	7	Brain_Caudate_basal_ganglia,Breast_Mammary_Tissue,Heart_Left_Ventricle,Muscle_Skeletal,Pituitary,Skin_Not_Sun_Exposed_Suprapubic,Skin_Sun_Exposed_Lower_leg
CTD-2245F17.3	19:53707395:53714234:clu_11758_NA_ENSG00000269051	19:53709253:G:A	0.106263	3.41069e-16	5.52334e-13	1.81458e-11	1	Skin_Not_Sun_Exposed_Suprapubic
CLCN3	4:170542214:170557064:clu_16113_NA_ENSG00000109572	4:170511551:T:G	-0.0193141	3.57396e-19	5.83778e-13	1.91644e-11	7	Adipose_Subcutaneous,Cells_Cultured_fibroblasts,Esophagus_Mucosa,Skin_Not_Sun_Exposed_Suprapubic,Skin_Sun_Exposed_Lower_leg,Stomach,Thyroid
WNT4	1:22453974:22456109:clu_1998_NA_ENSG00000162552	1:22453842:T:C	-0.0648658	6.48903e-17	5.97861e-13	1.96119e-11	2	Esophagus_Mucosa,Skin_Sun_Exposed_Lower_leg
NMD3	3:160939197:160939782:clu_9535_NA_ENSG00000169251	3:160939141:C:T	-0.0441374	1.49119e-16	6.14262e-13	2.01347e-11	3	Artery_Aorta,Lung,Thyroid
MIR7-3HG	19:4769769:4770100:clu_10771_NA_ENSG00000176840	19:4775060:G:A	-0.0236024	2.32853e-17	6.19737e-13	2.02989e-11	0	NA
EGOT	3:4782844:4790546:clu_8412_NA_ENSG00000235947	3:4782841:T:G	0.12874	1.14869e-16	6.21587e-13	2.03442e-11	0	NA
VPS4B	18:61058309:61060642:clu_13909_NA_ENSG00000119541	18:61086450:C:G	0.0233403	3.91012e-19	6.38595e-13	2.08851e-11	14	Adipose_Subcutaneous,Adipose_Visceral_Omentum,Artery_Aorta,Artery_Tibial,Colon_Transverse,Esophagus_Gastroesophageal_Junction,Esophagus_Muscularis,Heart_Left_Ventricle,Muscle_Skeletal,Nerve_Tibial,Small_Intestine_Terminal_Ileum,Spleen,Stomach,Whole_Blood
NT5C2	10:104934739:104940942:clu_4697_NA_ENSG00000076685	10:104942244:T:G	-0.0723821	1.69064e-16	6.47117e-13	2.11479e-11	21	Adipose_Subcutaneous,Adipose_Visceral_Omentum,Artery_Aorta,Artery_Tibial,Brain_Cerebellar_Hemisphere,Brain_Cerebellum,Breast_Mammary_Tissue,Cells_Cultured_fibroblasts,Colon_Sigmoid,Colon_Transverse,Esophagus_Gastroesophageal_Junction,Esophagus_Muscularis,Heart_Atrial_Appendage,Muscle_Skeletal,Nerve_Tibial,Pituitary,Prostate,Skin_Not_Sun_Exposed_Suprapubic,Skin_Sun_Exposed_Lower_leg,Stomach,Thyroid
SAMD3	6:130543958:130609372:clu_18334_NA_ENSG00000164483	6:130612232:C:CTTTA	0.0554603	3.23101e-18	6.57878e-13	2.14835e-11	0	NA
SMAD5	5:135468651:135483521:clu_10359_NA_ENSG00000113658	5:135479348:A:C	0.0435178	4.40115e-16	6.58632e-13	2.14919e-11	0	NA
NIN	14:51259599:51273455:clu_5168_NA_ENSG00000100503	14:51263146:T:C	-0.114887	1.09106e-16	6.62541e-13	2.16033e-11	3	Esophagus_Mucosa,Skin_Not_Sun_Exposed_Suprapubic,Skin_Sun_Exposed_Lower_leg
FAM118A	22:45728591:45731231:clu_6117_NA_ENSG00000100376	22:45703444:A:G	0.0501408	5.9372e-17	6.95706e-13	2.26677e-11	0	NA
KLHL18	3:47324584:47361143:clu_8737_NA_ENSG00000114648	3:47328744:C:T	0.10585	9.94295e-15	7.0025e-13	2.27987e-11	3	Heart_Left_Ventricle,Liver,Muscle_Skeletal
HLA-F	6:29798187:29913011:clu_17594_NA_ENSG00000204642	6:29906564:T:G	0.0293974	1.83428e-19	7.3183e-13	2.3809e-11	0	NA
LINC01125	2:98317767:98319132:clu_694_NA_ENSG00000228486	2:98311265:A:C	0.13623	3.32503e-15	7.4497e-13	2.42184e-11	42	Adipose_Subcutaneous,Adipose_Visceral_Omentum,Adrenal_Gland,Artery_Aorta,Artery_Coronary,Artery_Tibial,Brain_Amygdala,Brain_Anterior_cingulate_cortex_BA24,Brain_Caudate_basal_ganglia,Brain_Cerebellum,Brain_Cortex,Brain_Frontal_Cortex_BA9,Brain_Hippocampus,Brain_Hypothalamus,Brain_Nucleus_accumbens_basal_ganglia,Brain_Putamen_basal_ganglia,Brain_Spinal_cord_cervical_c-1,Brain_Substantia_nigra,Brea…
TRPT1	11:63991439:63991572:clu_6747_NA_ENSG00000149743	11:63991581:G:A	-0.0775197	1.57074e-15	7.59882e-13	2.46847e-11	0	NA
NMRK1	9:77698066:77702924:clu_7704_NA_ENSG00000106733	9:77700460:TA:T	0.0559783	3.79364e-17	7.66443e-13	2.48793e-11	5	Adrenal_Gland,Artery_Aorta,Artery_Tibial,Esophagus_Muscularis,Vagina
IL1R1	2:102772706:102774179:clu_757_NA_ENSG00000115594	2:102772669:C:G	0.0470938	5.31275e-17	7.79339e-13	2.5279e-11	1	Lung
DROSHA	5:31531031:31531557:clu_9876_NA_ENSG00000113360	5:31531619:A:G	0.0771854	2.79759e-16	7.91866e-13	2.56662e-11	0	NA
FBLIM1	1:16091180:16091459:clu_1876_NA_ENSG00000162458	1:16102124:A:C	0.0378009	1.48602e-17	8.0104e-13	2.59442e-11	9	Adipose_Visceral_Omentum,Adrenal_Gland,Artery_Tibial,Esophagus_Gastroesophageal_Junction,Heart_Atrial_Appendage,Lung,Skin_Sun_Exposed_Lower_leg,Stomach,Thyroid
C9orf78	9:132590531:132591515:clu_8198_NA_ENSG00000136819	9:132601903:G:A	-0.0185669	2.61346e-17	8.12625e-13	2.62999e-11	26	Adipose_Visceral_Omentum,Adrenal_Gland,Brain_Cerebellum,Brain_Cortex,Brain_Frontal_Cortex_BA9,Brain_Hypothalamus,Brain_Nucleus_accumbens_basal_ganglia,Brain_Putamen_basal_ganglia,Breast_Mammary_Tissue,Cells_Cultured_fibroblasts,Colon_Sigmoid,Colon_Transverse,Esophagus_Gastroesophageal_Junction,Esophagus_Mucosa,Esophagus_Muscularis,Kidney_Cortex,Lung,Ovary,Prostate,Skin_Not_Sun_Exposed_Suprapubic,…
HMGN4	6:26538729:26540129:clu_17562_NA_ENSG00000182952	6:26501471:AG:A	0.025213	9.36123e-21	8.38121e-13	2.71049e-11	0	NA
MAPRE2	18:32585517:32605123:clu_13778_NA_ENSG00000166974	18:32596145:C:T	-0.0125894	6.51325e-20	8.56687e-13	2.76847e-11	1	Brain_Spinal_cord_cervical_c-1
ACCS	11:44103742:44104719:clu_6541_NA_ENSG00000110455	11:44106715:T:A	-0.0876631	6.07782e-18	8.6914e-13	2.80628e-11	27	Adipose_Subcutaneous,Adrenal_Gland,Artery_Coronary,Breast_Mammary_Tissue,Colon_Sigmoid,Colon_Transverse,Esophagus_Gastroesophageal_Junction,Esophagus_Mucosa,Esophagus_Muscularis,Heart_Atrial_Appendage,Heart_Left_Ventricle,Kidney_Cortex,Lung,Minor_Salivary_Gland,Nerve_Tibial,Ovary,Pituitary,Prostate,Skin_Not_Sun_Exposed_Suprapubic,Skin_Sun_Exposed_Lower_leg,Small_Intestine_Terminal_Ileum,Spleen,St…
TDRKH	1:151743038:151746889:clu_3128_NA_ENSG00000182134	1:151741695:C:G	0.11685	3.37121e-15	8.69678e-13	2.80628e-11	4	Adrenal_Gland,Brain_Spinal_cord_cervical_c-1,Breast_Mammary_Tissue,Minor_Salivary_Gland
MTHFR	1:11850805:11851264:clu_1846_NA_ENSG00000177000	1:11851003:G:C	0.0468142	2.63637e-17	8.7313e-13	2.81533e-11	1	Prostate
C1orf127	1:11008901:11009681:clu_1820_NA_ENSG00000175262	1:11006200:T:G	0.2133	1.06616e-15	8.98157e-13	2.89389e-11	0	NA
CECR5	22:17629450:17640016:clu_5698_NA_ENSG00000069998	22:17632744:A:T	0.0208574	2.13456e-17	9.05122e-13	2.91417e-11	15	Adipose_Subcutaneous,Breast_Mammary_Tissue,Cells_Cultured_fibroblasts,Cells_EBV-transformed_lymphocytes,Colon_Sigmoid,Colon_Transverse,Esophagus_Gastroesophageal_Junction,Esophagus_Muscularis,Heart_Atrial_Appendage,Heart_Left_Ventricle,Nerve_Tibial,Ovary,Skin_Not_Sun_Exposed_Suprapubic,Skin_Sun_Exposed_Lower_leg,Uterus
VWDE	7:12384095:12391199:clu_21075_NA_ENSG00000146530	7:12381261:G:GA	0.0665092	2.96117e-16	9.07729e-13	2.9204e-11	0	NA
VWDE	7:12423227:12428753:clu_21079_NA_ENSG00000146530	7:12439392:A:C	-0.111738	8.2045e-16	9.15356e-13	2.94276e-11	0	NA
FOPNL	16:15967484:15973661:clu_12229_NA_ENSG00000133393	16:15958641:A:G	0.100115	2.41936e-16	9.43724e-13	3.03172e-11	0	NA
EXOSC9	4:122737349:122737524:clu_15936_NA_ENSG00000123737	4:122783233:G:A	0.0361463	4.04481e-16	9.46741e-13	3.03917e-11	0	NA
ENSG00000175061	17:16343567:16344682:clu_16464_NA_ENSG00000175061	17:16337288:G:A	-0.00877936	9.38862e-16	9.67943e-13	3.10494e-11	0	NA
LINC00667	18:5239048:5241698:clu_13631_NA_ENSG00000263753	18:5239986:GT:G	0.150179	6.1119e-16	1.00227e-12	3.21032e-11	1	Prostate
TMEM173	5:138857100:138857855:clu_10387_NA_ENSG00000184584	5:138857340:T:C	-0.0865028	1.61312e-14	1.00201e-12	3.21032e-11	0	NA
ZNF234	19:44645768:44646467:clu_11512_NA_ENSG00000263002	19:44652110:A:T	-0.13077	1.58532e-15	1.0183e-12	3.25926e-11	5	Artery_Aorta,Cells_EBV-transformed_lymphocytes,Colon_Sigmoid,Esophagus_Gastroesophageal_Junction,Spleen
MYOF	10:95116605:95119590:clu_4515_NA_ENSG00000138119	10:95126686:TA:T	-0.0157434	3.70713e-18	1.03889e-12	3.31956e-11	1	Heart_Left_Ventricle
NUP50	22:45562311:45564049:clu_6111_NA_ENSG00000093000	22:45557803:C:T	0.0666145	1.10289e-16	1.03943e-12	3.31956e-11	0	NA
THNSL2	2:88485243:88485452:clu_606_NA_ENSG00000144115	2:88469863:G:C	-0.0435642	2.7695e-18	1.03871e-12	3.31956e-11	2	Artery_Aorta,Artery_Coronary
CLCN7	16:1506836:1507255:clu_11999_NA_ENSG00000103249	16:1521452:C:A	0.0335856	1.75036e-16	1.0552e-12	3.36746e-11	1	Minor_Salivary_Gland
TSTD3	6:99979666:100032756:clu_18171_NA_ENSG00000228439	6:100030849:TCAAAA:T	-0.133595	8.55821e-17	1.0593e-12	3.37806e-11	0	NA
TRIM37	17:57076820:57089689:clu_17042_NA_ENSG00000108395	17:57136938:T:C	0.0311739	4.38864e-15	1.06426e-12	3.39139e-11	7	Esophagus_Mucosa,Lung,Minor_Salivary_Gland,Pituitary,Skin_Not_Sun_Exposed_Suprapubic,Skin_Sun_Exposed_Lower_leg,Thyroid
XRRA1	11:74562248:74617284:clu_7017_NA_ENSG00000166435	11:74559908:G:T	0.0552233	5.69818e-15	1.06816e-12	3.40132e-11	9	Adrenal_Gland,Cells_Cultured_fibroblasts,Cells_EBV-transformed_lymphocytes,Colon_Sigmoid,Nerve_Tibial,Ovary,Pituitary,Thyroid,Uterus
ANKRD36B	2:98166622:98167752:clu_685_NA_ENSG00000196912	2:98217318:A:G	-0.0580819	6.42087e-14	1.06894e-12	3.40132e-11	0	NA
ZNF419	19:58002965:58003481:clu_11864_NA_ENSG00000105136	19:58002444:A:G	0.0735067	7.54465e-16	1.08819e-12	3.45752e-11	0	NA
PABPC1L	20:43565617:43566702:clu_20014_NA_ENSG00000101104	20:43560482:G:A	-0.0950698	1.17347e-16	1.0881e-12	3.45752e-11	10	Adipose_Subcutaneous,Adipose_Visceral_Omentum,Adrenal_Gland,Esophagus_Mucosa,Lung,Minor_Salivary_Gland,Nerve_Tibial,Prostate,Stomach,Whole_Blood
C16orf72	16:9186858:9196841:clu_12164_NA_ENSG00000182831	16:9186564:C:T	-0.0317019	7.95893e-17	1.09146e-12	3.46537e-11	1	Muscle_Skeletal
SNX19	11:130750701:130773150:clu_7381_NA_ENSG00000120451	11:130749351:TAG:T	0.0346148	1.87149e-15	1.10302e-12	3.49952e-11	17	Adipose_Visceral_Omentum,Adrenal_Gland,Brain_Amygdala,Brain_Cerebellum,Brain_Nucleus_accumbens_basal_ganglia,Brain_Spinal_cord_cervical_c-1,Esophagus_Mucosa,Heart_Left_Ventricle,Kidney_Cortex,Liver,Nerve_Tibial,Pituitary,Prostate,Spleen,Thyroid,Vagina,Whole_Blood
MAP1LC3A	20:33147600:33147976:clu_19876_NA_ENSG00000101460	20:33145868:G:A	-0.13779	3.43101e-17	1.12454e-12	3.5652e-11	0	NA
AACS	12:125619398:125626638:clu_15032_NA_ENSG00000081760	12:125621419:A:G	0.0227756	8.67509e-17	1.13302e-12	3.58947e-11	32	Adipose_Subcutaneous,Adipose_Visceral_Omentum,Artery_Aorta,Artery_Tibial,Brain_Anterior_cingulate_cortex_BA24,Brain_Caudate_basal_ganglia,Brain_Cerebellar_Hemisphere,Brain_Cerebellum,Brain_Cortex,Brain_Frontal_Cortex_BA9,Brain_Nucleus_accumbens_basal_ganglia,Breast_Mammary_Tissue,Cells_Cultured_fibroblasts,Cells_EBV-transformed_lymphocytes,Colon_Sigmoid,Colon_Transverse,Esophagus_Gastroesophageal…
ENSG00000223829	7:47011983:47012151:clu_21315_NA_ENSG00000223829	7:46993805:C:T	-0.134591	1.00932e-15	1.1427e-12	3.6175e-11	0	NA
ZNF83	19:53158940:53164015:clu_11735_NA_ENSG00000167766	19:53139614:A:AT	0.0386822	6.06252e-18	1.15485e-12	3.6533e-11	1	Cells_EBV-transformed_lymphocytes
UnAnnotated	13:114506305:114507858:clu_19637_NA_UnAnnotated	13:114507836:A:G	-0.127048	1.29277e-16	1.21376e-12	3.83687e-11	13	Adrenal_Gland,Artery_Coronary,Artery_Tibial,Brain_Caudate_basal_ganglia,Brain_Hypothalamus,Colon_Transverse,Esophagus_Mucosa,Heart_Atrial_Appendage,Heart_Left_Ventricle,Liver,Minor_Salivary_Gland,Pituitary,Prostate
MRPS10	6:42181956:42182018:clu_17883_NA_ENSG00000048544	6:42173975:AAG:A	0.010158	1.66435e-17	1.22457e-12	3.86823e-11	2	Esophagus_Mucosa,Esophagus_Muscularis
HAUS2	15:42841163:42851537:clu_13047_NA_ENSG00000137814	15:42792353:T:C	-0.0254299	3.34553e-15	1.22628e-12	3.87082e-11	21	Adipose_Subcutaneous,Adipose_Visceral_Omentum,Artery_Aorta,Artery_Tibial,Breast_Mammary_Tissue,Cells_Cultured_fibroblasts,Cells_EBV-transformed_lymphocytes,Colon_Sigmoid,Colon_Transverse,Esophagus_Gastroesophageal_Junction,Esophagus_Muscularis,Heart_Atrial_Appendage,Heart_Left_Ventricle,Lung,Muscle_Skeletal,Nerve_Tibial,Skin_Not_Sun_Exposed_Suprapubic,Skin_Sun_Exposed_Lower_leg,Spleen,Thyroid,Who…
MTUS1	8:17613470:17658570:clu_20262_NA_ENSG00000129422	8:17615456:T:C	0.0860862	4.46435e-21	1.22746e-12	3.87174e-11	0	NA
UnAnnotated	6:31236852:31349757:clu_17642_NA_UnAnnotated	6:31324128:C:T	-0.274135	2.38419e-20	1.26408e-12	3.98436e-11	0	NA
TBC1D8	2:101670798:101675883:clu_743_NA_ENSG00000204634	2:101671302:G:A	-0.0268708	1.10734e-18	1.26857e-12	3.99562e-11	1	Heart_Left_Ventricle
KLHL5	4:39116950:39122630:clu_15546_NA_ENSG00000109790	4:39128937:CA:C	-0.0495732	1.78134e-15	1.30159e-12	4.09665e-11	0	NA
UnAnnotated	1:19537053:19556341:clu_1940_NA_UnAnnotated	1:19565338:C:T	0.155524	3.03751e-16	1.30655e-12	4.10929e-11	1	Ovary
MRE11A	11:94226072:94226850:clu_7122_NA_ENSG00000020922	11:94207251:C:G	0.285445	1.7105e-15	1.31698e-12	4.1391e-11	10	Adrenal_Gland,Artery_Tibial,Breast_Mammary_Tissue,Colon_Transverse,Heart_Atrial_Appendage,Minor_Salivary_Gland,Nerve_Tibial,Spleen,Stomach,Thyroid
RTBDN	19:12939767:12940625:clu_11008_NA_ENSG00000132026	19:12922503:A:G	-0.0705484	1.79081e-15	1.34736e-12	4.23152e-11	5	Brain_Anterior_cingulate_cortex_BA24,Brain_Cerebellar_Hemisphere,Brain_Cerebellum,Brain_Cortex,Pituitary
SEC22C	3:42605472:42610357:clu_8658_NA_ENSG00000093183	3:42592902:T:C	-0.0231514	1.57395e-16	1.40348e-12	4.40459e-11	0	NA
LGALS8	1:236706087:236706860:clu_3881_NA_ENSG00000116977	1:236706278:G:T	0.156233	1.43927e-15	1.45721e-12	4.56992e-11	28	Adipose_Subcutaneous,Adipose_Visceral_Omentum,Adrenal_Gland,Artery_Aorta,Artery_Coronary,Artery_Tibial,Brain_Cortex,Brain_Frontal_Cortex_BA9,Breast_Mammary_Tissue,Cells_Cultured_fibroblasts,Cells_EBV-transformed_lymphocytes,Colon_Sigmoid,Colon_Transverse,Esophagus_Gastroesophageal_Junction,Esophagus_Mucosa,Esophagus_Muscularis,Heart_Atrial_Appendage,Heart_Left_Ventricle,Liver,Lung,Minor_Salivary_…
FLNB	3:58116635:58117654:clu_8982_NA_ENSG00000136068	3:58111111:C:T	-0.0574875	3.2274e-16	1.47782e-12	4.63122e-11	1	Esophagus_Mucosa
EML4	2:42491871:42492059:clu_293_NA_ENSG00000143924	2:42540757:T:C	0.0359187	2.64028e-16	1.4969e-12	4.68763e-11	0	NA
CDC42EP1	22:37961729:37962079:clu_5990_NA_ENSG00000128283	22:37971847:G:C	0.053177	9.244e-16	1.56046e-12	4.88316e-11	21	Adipose_Visceral_Omentum,Adrenal_Gland,Artery_Aorta,Artery_Coronary,Artery_Tibial,Brain_Caudate_basal_ganglia,Brain_Hippocampus,Brain_Spinal_cord_cervical_c-1,Brain_Substantia_nigra,Cells_Cultured_fibroblasts,Colon_Sigmoid,Colon_Transverse,Esophagus_Mucosa,Esophagus_Muscularis,Heart_Atrial_Appendage,Lung,Nerve_Tibial,Prostate,Skin_Not_Sun_Exposed_Suprapubic,Small_Intestine_Terminal_Ileum,Stomach
RBM23	14:23374662:23374815:clu_4941_NA_ENSG00000100461	14:23409304:CTT:C	-0.0290622	1.03844e-14	1.60346e-12	5.0107e-11	0	NA
GSTT2	22:24323226:24324819:clu_5804_NA_ENSG00000099984	22:24312204:G:A	-0.096424	4.90605e-15	1.60352e-12	5.0107e-11	0	NA
ODF2L	1:86820542:86822127:clu_2699_NA_ENSG00000122417	1:86822231:A:G	-0.0810695	1.16477e-15	1.61174e-12	5.03277e-11	0	NA
GTPBP10	7:89982323:90001469:clu_21529_NA_ENSG00000105793	7:90031619:G:A	-0.0228722	1.90832e-16	1.64745e-12	5.14058e-11	14	Adipose_Subcutaneous,Adrenal_Gland,Artery_Aorta,Artery_Tibial,Breast_Mammary_Tissue,Colon_Transverse,Esophagus_Gastroesophageal_Junction,Esophagus_Mucosa,Esophagus_Muscularis,Minor_Salivary_Gland,Nerve_Tibial,Skin_Not_Sun_Exposed_Suprapubic,Skin_Sun_Exposed_Lower_leg,Thyroid
EFHC1	6:52344585:52346344:clu_17989_NA_ENSG00000096093	6:52299262:G:T	0.0342489	2.94793e-17	1.73577e-12	5.41229e-11	25	Adipose_Subcutaneous,Adipose_Visceral_Omentum,Adrenal_Gland,Artery_Aorta,Artery_Coronary,Artery_Tibial,Breast_Mammary_Tissue,Cells_Cultured_fibroblasts,Colon_Sigmoid,Colon_Transverse,Esophagus_Gastroesophageal_Junction,Esophagus_Mucosa,Esophagus_Muscularis,Lung,Nerve_Tibial,Ovary,Pituitary,Prostate,Skin_Not_Sun_Exposed_Suprapubic,Skin_Sun_Exposed_Lower_leg,Spleen,Stomach,Thyroid,Uterus,Vagina
ZBTB20	3:114693263:114866066:clu_9223_NA_ENSG00000181722	3:114905661:C:CT	-0.119355	1.3288e-16	1.75432e-12	5.46621e-11	0	NA
DNAJC12	10:69571421:69575798:clu_4286_NA_ENSG00000108176	10:69575901:A:T	-0.0259843	2.08387e-16	1.78004e-12	5.54238e-11	2	Brain_Cerebellum,Muscle_Skeletal
ZNF84	12:133625434:133639586:clu_15083_NA_ENSG00000198040	12:133642499:C:T	0.0324967	1.5947e-14	1.83951e-12	5.72345e-11	1	Cells_EBV-transformed_lymphocytes
TMEM199	17:26687870:26688179:clu_16548_NA_ENSG00000244045	17:26649724:A:C	-0.029877	2.52327e-16	1.96947e-12	6.12343e-11	4	Brain_Hypothalamus,Brain_Putamen_basal_ganglia,Esophagus_Mucosa,Thyroid
XRRA1	11:74563127:74617284:clu_7017_NA_ENSG00000166435	11:74572572:C:T	-0.0964186	1.31106e-15	2.04127e-12	6.34213e-11	12	Artery_Aorta,Brain_Cerebellar_Hemisphere,Brain_Cerebellum,Brain_Nucleus_accumbens_basal_ganglia,Colon_Transverse,Esophagus_Mucosa,Heart_Atrial_Appendage,Heart_Left_Ventricle,Lung,Muscle_Skeletal,Skin_Not_Sun_Exposed_Suprapubic,Spleen
ANKRD36	2:97853138:97856715:clu_678_NA_ENSG00000135976	2:97873393:C:T	0.156131	1.29341e-15	2.07079e-12	6.42926e-11	1	Nerve_Tibial
THOC5	22:29925228:29927067:clu_5885_NA_ENSG00000100296	22:29962149:C:CT	0.0542732	5.95633e-16	2.08384e-12	6.46516e-11	7	Adrenal_Gland,Esophagus_Mucosa,Kidney_Cortex,Minor_Salivary_Gland,Pituitary,Small_Intestine_Terminal_Ileum,Whole_Blood
TRIM2	4:154197282:154202617:clu_16046_NA_ENSG00000109654	4:154199826:C:T	-0.0304598	5.47049e-16	2.27115e-12	7.04127e-11	0	NA
[truncated: 3,455 more rows]
