# Supplementary material for: Genetic regulation of RNA splicing in human pancreatic islets
Source: Genome Biol. 2022 Sep 15;23:196. doi: 10.1186/s13059-022-02757-0 (PMC9479353; doi:10.1186/s13059-022-02757-0)
Supplement: Supplementary file 4 — Additional file 4: Table S3. Examples of sGenes with known functions in islet biology or diabetes. [file 13059_2022_2757_MOESM4_ESM.xlsx]

## Sheet: Sheet1
Function in islets or diabetes	Gene	Authors	Title	PMID
Drug target	GLP1R	Holz, GG et al. et al. 1993	Pancreatic beta-cells are rendered glucose-competent by the insulinotropic hormone glucagon-like peptide-1(7-37)	PMID: 8381211
Drug target	DPP4	Holst, JJ and Deacon CF. 1998	Inhibition of the activity of dipeptidyl-peptidase IV as a treatment for type 2 diabetes	PMID:9792533
Drug target	ABCC8	Ashcroft FM and Rorsman, P. 2013	K(ATP) channels and islet hormone secretion: new insights and controversies	PMID: 24042324
Hormone secretion	SLC7A2	Smith, PA et al. 1997	Electrogenic arginine transport mediates stimulus-secretion coupling in mouse pancreatic beta-cells.	PMID: 9130159
Hormone secretion	CASR	Squires PE. et al. 2000	The extracellular calcium-sensing receptor on human beta-cells negatively modulates insulin secretion	PMID: 10868962
Hormone secretion	GIPR	El, K. and Campbell, JE. 2020	The role of GIP in α-cells and glucagon secretion	PMID: 31785304
Transcription	NKX6-1	Taylor, BL. Liu, FF., Sander M. 2013	Nkx6.1 is essential for maintaining the functional state of pancreatic beta cells	PMID: 24035389
Transcription	PAX6	Swisa, A. et al. 2017	PAX6 maintains β cell identity by repressing genes of alternative islet cell types	PMID: 27941241
Transcription	MLXIPL/ChREBP	Metukuri, MR. et al. 2012	ChREBP mediates glucose-stimulated pancreatic β-cell proliferation	PMID: 22586588
Signalling	DYRK1A	Belgardt, BF., Lammert, E.	DYRK1A: A Promising Drug Target for Islet Transplant-Based Diabetes Therapies	PMID: 27222397
Signalling	WNT4	Yoshihara ,E. et al. 2020	Immune-evasive human islet-like organoids ameliorate diabetes	PMID: 32814902
Circadian rhythms	PER3	Rakshit, K. et al. 2015	The islet circadian clock: entrainment mechanisms, function and role in glucose homeostasis	PMID: 26332976
Circadian rhythms	CRY1	Rakshit, K. et al. 2015	The islet circadian clock: entrainment mechanisms, function and role in glucose homeostasis	PMID: 26332976
Circadian rhythms	NR3C1	Rakshit, K. et al. 2015	The islet circadian clock: entrainment mechanisms, function and role in glucose homeostasis	PMID: 26332976
Circadian rhythms	NR0B2	Rakshit, K. et al. 2015	The islet circadian clock: entrainment mechanisms, function and role in glucose homeostasis	PMID: 26332976
Monogenic diabetes	KCNK16	Graff, SM. et al. 2021	A KCNK16 mutation causing TALK-1 gain of function is associated with maturity-onset diabetes of the young	PMID: 34032641
Monogenic diabetes	ABCC8	Hattersely, A, Patel, KA. 2017	Precision diabetes: learning from monogenic diabetes	PMID: 28314945
Monogenic diabetes	PDX1	Stoffers, DA. et al. 1997	Early-onset type-II diabetes mellitus (MODY4) linked to IPF1	PMID: 9326926
Genetics of T2D	THADA	Mahajan, A. et al. 2018	Fine-mapping type 2 diabetes loci to single-variant resolution using high-density imputation and islet-specific epigenome maps	PMID: 30297969
Genetics of T2D	PAM	Mahajan, A. et al. 2018	Fine-mapping type 2 diabetes loci to single-variant resolution using high-density imputation and islet-specific epigenome maps	PMID: 30297969
T1D mechanisms	ICA1	Pietropaolo M et al, 1993	Islet cell autoantigen 69 kD (ICA69). Molecular cloning and characterization of a novel diabetes-associated autoantigen	PMID: 8326004
T1D mechanisms	PTPRN2	van den Maagdenberg, AM. et al. 1998	Assignment of Ptprn2, the gene encoding receptor-type protein tyrosine phosphatase IA-2beta, a major autoantigen in insulin-dependent diabetes mellitus, to mouse chromosome region 12F	PMID: 9858807
T1D mechanisms	HLA-B	Nejentsev, S. et al. 2007	Localization of type 1 diabetes susceptibility to the MHC class I genes HLA-B and HLA-A	PMID: 18004301
