# Supplementary material for: Genetic regulation of RNA splicing in human pancreatic islets
Source: Genome Biol. 2022 Sep 15;23:196. doi: 10.1186/s13059-022-02757-0 (PMC9479353; doi:10.1186/s13059-022-02757-0)
Supplement: Supplementary file 6 — Additional file 6: Table S5. GARFIELD enrichments of functional annotations in e/sQTLs. [file 13059_2022_2757_MOESM6_ESM.xlsx]

## Sheet: Sheet1
Annotation	Molecular QTL	QTL p-value threshold	OR	P-value	N effective annotations	Multiple-test adjusted p-value threshold	Beta	SE	CI95_lower	CI95_upper	NAnnotThesh	NAnnot	NThresh	N
Islet active promoters	eQTL	0.005	3.01011	1.6229e-52	10.695	0.000779181	1.10198	0.0722564	0.960355	1.2436	983	1738	2458	10437
Islet active promoters	eQTL	5e-05	2.86662	3.04406e-42	10.695	0.000779181	1.05313	0.0773223	0.901581	1.20468	725	1738	1596	10437
Islet active promoters	eQTL	5e-07	2.6491	1.46747e-30	10.695	0.000779181	0.974219	0.0847825	0.808045	1.14039	547	1738	1172	10437
Islet active promoters	sQTL	0.005	1.96196	2.42056e-26	10.7139	0.000777803	0.673943	0.0634632	0.549555	0.798331	853	2582	2628	20641
Islet active promoters	sQTL	5e-05	2.16328	3.62892e-25	10.7139	0.000777803	0.771624	0.074455	0.625693	0.917556	610	2582	1537	20641
Islet active promoters	sQTL	5e-07	2.17332	2.53562e-21	10.7139	0.000777803	0.776257	0.0818811	0.61577	0.936744	480	2582	1168	20641
Islet Class I enhancers	eQTL	0.005	1.82575	1.33141e-08	10.695	0.000779181	0.601993	0.105948	0.394335	0.80965	312	616	2458	10437
Islet Class I enhancers	eQTL	5e-05	1.61472	1.6483e-05	10.695	0.000779181	0.47916	0.111229	0.261152	0.697169	207	616	1596	10437
Islet Class I enhancers	eQTL	5e-07	1.42062	0.00369361	10.695	0.000779181	0.351096	0.120934	0.114066	0.588126	152	616	1172	10437
Islet Class I enhancers	sQTL	0.005	1.41535	0.000157081	10.7139	0.000777803	0.347377	0.0919085	0.167237	0.527518	268	962	2628	20641
Islet Class I enhancers	sQTL	5e-05	1.36581	0.00355193	10.7139	0.000777803	0.311745	0.106929	0.102164	0.521326	181	962	1537	20641
Islet Class I enhancers	sQTL	5e-07	1.31819	0.0181095	10.7139	0.000777803	0.276261	0.116893	0.0471513	0.505371	137	962	1168	20641
Islet Class II enhancers	eQTL	0.005	1.3513	0.00258896	10.695	0.000779181	0.301067	0.099931	0.105202	0.496931	339	732	2458	10437
Islet Class II enhancers	eQTL	5e-05	1.28338	0.0184995	10.695	0.000779181	0.2495	0.105924	0.0418893	0.457112	232	732	1596	10437
Islet Class II enhancers	eQTL	5e-07	1.05947	0.621852	10.695	0.000779181	0.0577683	0.117123	-0.171793	0.287329	160	732	1172	10437
Islet Class II enhancers	sQTL	5e-07	1.31918	0.00658917	10.7139	0.000777803	0.27701	0.101957	0.0771739	0.476847	201	1383	1168	20641
Islet Class II enhancers	sQTL	0.005	1.23458	0.00974601	10.7139	0.000777803	0.210732	0.0815301	0.0509329	0.370531	379	1383	2628	20641
Islet Class II enhancers	sQTL	5e-05	1.24863	0.0186904	10.7139	0.000777803	0.222044	0.0944204	0.0369797	0.407108	253	1383	1537	20641
Islet Class III enhancers	eQTL	5e-05	2.15076	0.0784665	10.695	0.000779181	0.765823	0.435212	-0.087193	1.61884	13	46	1596	10437
Islet Class III enhancers	eQTL	0.005	1.97913	0.101681	10.695	0.000779181	0.682657	0.417079	-0.134817	1.50013	16	46	2458	10437
Islet Class III enhancers	eQTL	5e-07	1.41292	0.485091	10.695	0.000779181	0.345661	0.495118	-0.62477	1.31609	9	46	1172	10437
Islet Class III enhancers	sQTL	0.005	1.36948	0.404282	10.7139	0.000777803	0.31443	0.377015	-0.42452	1.05338	12	68	2628	20641
Islet Class III enhancers	sQTL	5e-07	0.894364	0.840861	10.7139	0.000777803	-0.111642	0.556008	-1.20142	0.978134	4	68	1168	20641
Islet Class III enhancers	sQTL	5e-05	1.07409	0.880736	10.7139	0.000777803	0.0714702	0.476354	-0.862184	1.00512	7	68	1537	20641
Islet inactive enhancers	eQTL	5e-05	1.13522	0.15712	10.695	0.000779181	0.126823	0.0896382	-0.0488684	0.302513	343	1241	1596	10437
Islet inactive enhancers	eQTL	5e-07	1.11942	0.24807	10.695	0.000779181	0.112815	0.0976706	-0.0786199	0.304249	260	1241	1172	10437
Islet inactive enhancers	eQTL	0.005	1.07146	0.408095	10.695	0.000779181	0.0690239	0.0834377	-0.094514	0.232562	492	1241	2458	10437
Islet inactive enhancers	sQTL	0.005	1.02481	0.742559	10.7139	0.000777803	0.0245071	0.0746105	-0.12173	0.170744	470	1983	2628	20641
Islet inactive enhancers	sQTL	5e-07	1.03006	0.757865	10.7139	0.000777803	0.0296151	0.096064	-0.15867	0.217901	240	1983	1168	20641
Islet inactive enhancers	sQTL	5e-05	0.973204	0.758059	10.7139	0.000777803	-0.0271618	0.0881789	-0.199992	0.145669	304	1983	1537	20641
Islet StrongCTCF	eQTL	0.005	1.32296	0.00545074	10.695	0.000779181	0.27987	0.100705	0.0824887	0.477251	311	690	2458	10437
Islet StrongCTCF	eQTL	5e-05	1.21304	0.0711055	10.695	0.000779181	0.193132	0.10701	-0.0166076	0.402871	216	690	1596	10437
Islet StrongCTCF	eQTL	5e-07	1.19118	0.129856	10.695	0.000779181	0.174943	0.115499	-0.0514351	0.401321	162	690	1172	10437
Islet StrongCTCF	sQTL	5e-05	1.18691	0.0927549	10.7139	0.000777803	0.171355	0.101934	-0.0284353	0.371145	211	1126	1537	20641
Islet StrongCTCF	sQTL	0.005	1.14924	0.116563	10.7139	0.000777803	0.139097	0.0886324	-0.0346231	0.312816	310	1126	2628	20641
Islet StrongCTCF	sQTL	5e-07	1.15988	0.18315	10.7139	0.000777803	0.148321	0.111426	-0.0700737	0.366715	159	1126	1168	20641
Islet inactive regions	eQTL	5e-07	1.20736	0.083172	10.695	0.000779181	0.188434	0.10876	-0.0247352	0.401604	195	966	1172	10437
Islet inactive regions	eQTL	5e-05	1.06133	0.55819	10.695	0.000779181	0.0595222	0.101655	-0.139721	0.258766	242	966	1596	10437
Islet inactive regions	eQTL	0.005	0.997078	0.975313	10.695	0.000779181	-0.00292641	0.0945663	-0.188276	0.182424	353	966	2458	10437
Islet inactive regions	sQTL	0.005	1.13526	0.128534	10.7139	0.000777803	0.126864	0.0834681	-0.0367336	0.290461	362	1390	2628	20641
Islet inactive regions	sQTL	5e-07	1.16166	0.155883	10.7139	0.000777803	0.14985	0.105598	-0.0571228	0.356823	186	1390	1168	20641
Islet inactive regions	sQTL	5e-05	1.10238	0.316569	10.7139	0.000777803	0.0974723	0.097323	-0.0932808	0.288225	234	1390	1537	20641
GENCODE Intronic	eQTL	0.005	1.35098	6.51578e-05	10.695	0.000779181	0.300827	0.0753327	0.153175	0.448479	1996	7169	2458	10437
GENCODE Intronic	eQTL	5e-05	1.16816	0.0772287	10.695	0.000779181	0.155434	0.0879648	-0.0169775	0.327844	1305	7169	1596	10437
GENCODE Intronic	eQTL	5e-07	1.18398	0.0944765	10.695	0.000779181	0.168879	0.100989	-0.0290605	0.366818	964	7169	1172	10437
GENCODE Intronic	sQTL	0.005	1.33199	0.000343192	10.7139	0.000777803	0.286674	0.0800697	0.129737	0.443611	2323	16091	2628	20641
GENCODE Intronic	sQTL	5e-05	1.14164	0.208066	10.7139	0.000777803	0.132465	0.105223	-0.0737717	0.338702	1381	16091	1537	20641
GENCODE Intronic	sQTL	5e-07	1.04848	0.687878	10.7139	0.000777803	0.0473447	0.11785	-0.183642	0.278331	1048	16091	1168	20641
GENCODE Exonic	eQTL	0.005	2.28085	1.41236e-33	10.695	0.000779181	0.82455	0.0682794	0.690722	0.958377	1545	3605	2458	10437
GENCODE Exonic	eQTL	5e-05	2.23114	5.97287e-24	10.695	0.000779181	0.802512	0.0795169	0.646659	0.958365	1075	3605	1596	10437
GENCODE Exonic	eQTL	5e-07	2.17968	8.75995e-18	10.695	0.000779181	0.77918	0.0907166	0.601376	0.956985	809	3605	1172	10437
GENCODE Exonic	sQTL	0.005	2.71741	3.07879e-59	10.7139	0.000777803	0.999679	0.0615933	0.878956	1.1204	1813	7066	2628	20641
GENCODE Exonic	sQTL	5e-05	3.37065	5.19244e-48	10.7139	0.000777803	1.21511	0.0834662	1.05151	1.3787	1203	7066	1537	20641
GENCODE Exonic	sQTL	5e-07	3.93638	1.35415e-44	10.7139	0.000777803	1.37026	0.097806	1.17856	1.56196	941	7066	1168	20641
GENCODE 5' splice site	eQTL	5e-07	2.55014	0.000110834	10.695	0.000779181	0.93615	0.242177	0.461483	1.41082	41	99	1172	10437
GENCODE 5' splice site	eQTL	5e-05	2.4234	0.000222515	10.695	0.000779181	0.88517	0.239755	0.415251	1.35509	50	99	1596	10437
GENCODE 5' splice site	eQTL	0.005	2.24248	0.00105935	10.695	0.000779181	0.807584	0.246645	0.324159	1.29101	60	99	2458	10437
GENCODE 5' splice site	sQTL	5e-07	7.10666	8.67562e-26	10.7139	0.000777803	1.96103	0.186772	1.59496	2.32711	86	181	1168	20641
GENCODE 5' splice site	sQTL	5e-05	6.90389	7.65767e-25	10.7139	0.000777803	1.93209	0.187727	1.56414	2.30003	98	181	1537	20641
GENCODE 5' splice site	sQTL	0.005	5.46346	9.0782e-20	10.7139	0.000777803	1.69808	0.186614	1.33232	2.06385	113	181	2628	20641
GENCODE 3' splice site	eQTL	0.005	2.64063	0.000383122	10.695	0.000779181	0.971017	0.273415	0.435124	1.50691	54	82	2458	10437
GENCODE 3' splice site	eQTL	5e-05	2.36792	0.000852753	10.695	0.000779181	0.862011	0.258468	0.355414	1.36861	42	82	1596	10437
GENCODE 3' splice site	eQTL	5e-07	1.53735	0.111575	10.695	0.000779181	0.430061	0.270282	-0.0996924	0.959814	27	82	1172	10437
GENCODE 3' splice site	sQTL	5e-07	6.02298	8.75415e-22	10.7139	0.000777803	1.79558	0.187222	1.42863	2.16254	81	196	1168	20641
GENCODE 3' splice site	sQTL	5e-05	5.84953	2.1957e-21	10.7139	0.000777803	1.76636	0.186025	1.40175	2.13097	94	196	1537	20641
GENCODE 3' splice site	sQTL	0.005	4.52287	8.48673e-17	10.7139	0.000777803	1.50915	0.181295	1.15381	1.86449	113	196	2628	20641
* Multiple-test adjusted p-value threshold for the effect number of annotations, the number of QTL p-value thresholds tested (n=3) and the number of QTL phenotypes (n=2)
* Human Pancreatic islet Epigenomic annotations from Miguel-Escalada, I. et al. 2019
